# Supplementary material for: Consensus genetic linkage map construction and QTL mapping for plant height-related traits in linseed flax (Linum usitatissimum L.)
Source: BMC Plant Biol. 2018 Aug 7;18:160. doi: 10.1186/s12870-018-1366-6 (PMC6081803; doi:10.1186/s12870-018-1366-6)
Supplement: Supplementary file 2 — SNP marker information for consensus linkage map from PH and MH populations (XLSX 712 kb) [file 12870_2018_1366_MOESM2_ESM.xlsx]

## Sheet: Sheet1
Additional File 2 SNP marker information for consensus linkage map from PH and MH populations
linkage group	marker name	map distance	SNP marker alleles	scaffold	position	E value	SNP marker flanking sequence
Lu1	Lu1_43018	0	205 T/G	gi|344028837|gb|AFSQ01000779.1|	2323	1e-61	AGCTCAAGCAATACCAAAATGGCATGGGGCACTACCTAAATCAGGAGAAATGGTTAGAAGAATTTTCCAATGCTGTTGTTTATACATGATTGATTGATGATAAAAGTAGATTCCTTGAATTGGTTAGAAGAATTTTCCAATGCTGTTGTTTATACATGATTGATTGATGATAAAAGTAGATTCCTTGAATATGTTGTTTTGTGCTAATGTAGGTTATCAATATGGAGTGGGGCAATTTTA_AGCTCAAGCAATACCAAAATGGCATGGGGCACTACCTAAATCAGGAGAAATGGTTAGAAGAATTTTCCAATGCTGTTGTTTATACATGATTGATTGATGATAAAAGTAGATTCCTTGAATTGGTTAGAAGAATTTTCCAATGCTGTTGTTTATACATG…
Lu1	Lu1_370239	1.24	201 G/C	gi|344028841|gb|AFSQ01000775.1|	7952	2e-40	AGCTCCTTGAAAATCGAGAGTAGCTCCTTGATACTCCGTAGGCAGAGGGGGAGGGGGGAGAAGCGTATCGAACGGAGCCTGGGGAGGCACCGGCGCTGGCACAGTGAAAGGAGCGGAGGAGGCACCGGCGCTGGCACAGTGAAAGGAGCGGAGGAGGAGGTAGGGAGGGTGGCGGCGGAGGTTGAGGAAGTAGGGACTTCGCCGTGGGCGTAATCGCTGAGAGCGGCGCCGGTGTTCTTA_AGCTCCTTGAAAATCGAGAGTAGCTCCTTGATACTCCGTAGGCAGAGGGGGAGGGGGGAGAAGCGTATCGAACGGAGCCTGGGGAGGCACCGGCGCTGGCACAGTGAAAGGAGCGGAGGAGGCACCGGCGCTGGCACAGTGAAAGGAGCGGAGGAGGA…
Lu1	Lu1_723400	2.26	149 T/C	gi|344028841|gb|AFSQ01000775.1|	44072	1e-61	AGCTCTTTGCCTTCGAACTCTCAAGTTAGTAATCTGGCAGGGGGTCAACAAAATCCCCCAGGAGAACAATGGGGGGACATGTTGGATGTTATTTCAAAGAGAAAAACTGCAGCTCTTGCTAACAAGTACGACATACGTCTTCATCTAGTAAGACAATTGCAGGTTCGAAAAACAATTTTGAAGGCCAGAATAAGGATGGTATGACCTATCTTGATTCTCGTCTTTCTTCCAATACTGTTA_AGCTCTTTGCCTTCGAACTCTCAAGTTAGTAATCTGGCAGGGGGTCAACAAAATCCCCCAGGAGAACAATGGGGGGACATGTTGGATGTTATTTCAAAGAGAAAAACTGCAGCTCTTGCTAACAAGTACGACATACGTCTTCATCTAGCAAGACAATT…
Lu1	Lu1_289996	3.44	InDel_4				AGCTCCCTAGAGAAGAGCCCTTTGAAGAAATCCTCCACGAGTATGCGCTTGAAGTGAGGCGGAGTCTCCTCAGTAATCAAGCTTTCGGCGGGTCCTATCTCTTTCTCGTAGCTCGGCGCAAGCTCGGCGCATAGAACGTCGCAATCGAAAGCCTTTCTTTCTCCGAGTTCACCGTGGCCCGATGCTCAATGCTTCTATACGCCCCATTTGTTACAATCTGCGCCCACAAAATACAATTTA_AGCTCCCTAGAGAAGAGCCCTTTGAAGAAATCCTCCACGAGTATGCGCTTGAAGTGAGGCGGAGTCTCCTCAGTAATCAAGCTTTCGGCGGGTCCTATCTCTTTCTCGTAGCTCGGCGCACGGCGCATAGAACGTCGCAATCGAAAGCCTTTCTTTCT…
Lu1	Lu1_315657	4.36	50 C/T				AGCTCCGGAGTTGGATGGGAATGGTGGTGGAGGCGCATGATTAGTGGGACTCTGGTGCAGATTCCTTAGCCACGTGGGAGGCTGATTCCGGCTAGCGATTCGAGGACGCTGGACTTGCCCACAATGGTGGGGAGCTGTATGCCTTCTTTGGCAGCCACATTCAGATGACGGAGCTTGTCAATGGCGTCCAGCAGAGGTCGGATCTTGTCATTGTATGAGGAGACAATAGGGACAGGTTTA_AGCTCCGGAGTTGGATGGGAATGGTGGTGGAGGCGCATGATTAGTGGGATTCTGGTGCAGATTCCTTAGCCACGTGGGAGGCTGATTCCGGCTAGCGATTCGAGGACGCTGGACTTGCCCACAATGGTGGGGAGCTGTATGCCTTCTTTGGCAGCCAC…
Lu1	Lu1_344920	4.64	12 G/T	gi|344028837|gb|AFSQ01000779.1|	15437	2e-60	AGCTCCTCGAAGTCGAAAGCTTCGACGACATGGTTGAAGTCGGACGCCGAGTCCAAGGGGAGTCCTCTGATGAGGACGGCTCCTGATTTCTGGAGCAGTGATTCGATGAAGGGCTTCTGGGGATTGCAGCGGCCACTTGAGTGATGGAAGAAGGTAAGAAAGTTGGGGAGACGACGGAAGGGAAAGTGATCGAATCGAATTGCTTCTGCTGTGAGACTTTGATTTCCCTGAAGGCTATTA_AGCTCCTCGAATTCGAAAGCTTCGACGACATGGTTGAAGTCGGACGCCGAGTCCAAGGGGAGTCCTCTGATGAGGACGGCTCCTGATTTCTGGAGCAGTGATTCGATGAAGGGCTTCTGGGGATTGCAGCGGCCACTTGAGTGATGGAAGAAGGTAAG…
Lu1	Lu1_294728	5.18	15 C/G	gi|344028837|gb|AFSQ01000779.1|	15209	2.5e-49	AGCTCCCTTACATCCGCGGGGCGGCTCCGAGAAACATCGTTGTCGGCCGCGTGTACACGGCTAACGACGCTCCGTCCGAGCACAAGATCACCTTCCACCATGAGATGTCCCAACTGCCTGACTGCCTGTCTACCCGACAAAGCTCTTCTTTTTTTGCGAGGTATGGTTGGAAAAATGTGAATAATTTGTAATATTTTGTCCGAGAAAAGACTTCTTTATAGAAAGTCTTCTCTCCCTTTA_AGCTCCCTTACATCGGCGGGGCGGCTCCGAGAAACATCGTTGTCGGCCGCGTGTACACGGCTAACGACGCTCCGTCCGAGCACAAGATCACCTTCCACCATGAGATGTCCCAACTGCCTGACTGCCTGTCTACCCGACAAAGCTCTTCTTTTTTTGCG…
Lu1	Lu1_539361	5.67	18 A/G%148 T/G%208 T/C	gi|344028837|gb|AFSQ01000779.1|	5008	1e-61	AGCTCGTTCGTGATGATACTGAATCAGTTTCCGATTGGGATTCTGGGAGTGCTGCTGCTGTTTGCTGGGATAGAATTGGCAATGGCGTCCAAGGATATGAACAGCAAGGAGTCGTCGTTTTTTCGTTAGTGGGATTGTGTTGTTTCTTTTGCTGAAACTAAGAAGGTCGGAGTGGGATTTCTGGTCTGGTAAGGATGAGGATTTATCTGGTGAAGACTCGTCGTGGACGTTCGTTGCTTA_AGCTCGTTCGTGATGATGCTGAATCAGTTTCCGATTGGGATTCTGGGAGTGCTGCTGCTGTTTGCTGGGATAGAATTGGCAATGGCGTCCAAGGATATGAACAGCAAGGAGTCGTCGTTTTTTCGTTAGTGGGATTGTGTTGTTTCTGTTGCTGAAAC…
Lu1	Lu1_81173	6.25	205 C/A	gi|344028841|gb|AFSQ01000775.1|	16293	1e-61	AGCTCACCCCAGATCTAGTCGGCAGAAAAAGAGATCGAGACTATAATAAAACGAGTGAGGTAGAGAAAAGGGAGATCAAAGCCAATAATCTAGACGAGAAGAGTGGGAGATCAATAAGATTAGACTAGGGAGAAGAAATTCGTGCTCCAGTTGGTCCTCTATCTCCTCTCTAGATCCAGGCCGAGAATGGGGCAAACTGGGGTTCTTTTGTATGTGTTGAAGGAAGCTGCCAATCACTTA_AGCTCACCCCAGATCTAGTCGGCAGAAAAAGAGATCGAGACTATAATAAAACGAGTGAGGTAGAGAAAAGGGAGATCAAAGCCAATAATCTAGACGAGAAGAGTGGGAGATCAATAAGATTAGACTAGGGAGAAGAAATTCGTGCTCCAGTTGGTCCT…
Lu1	Lu1_409003	6.63	InDel_1				AGCTCGACTGATTCTGTTGTGGCGTGGAAGGAAATTTAGGTGTTTACTCCTTCCGATAATGGATTCCAGCAGGAGAGCGGTTGAGTCGTACTGGAGATCCAGGATGATCGACGGGGCGACTTGCTCCCGTCTACAAATTGGAAGAGATTTGTGATCTCTTGCGCTCTTCTCATGTTAGTATCGTCAAGGAGGTGTCCGATTTCATTTTGAAGAGGCTCGATCATAAGAGTCCCGTTGTTA_AGCTCGACTGATTCTGTTGTGGCGTGGAAGGAATTTAGGTGTTTACTCCTTCCGATAATGGATTCCAGCAGGAGAGCGGTTGAGTCGTACTGGAGATCCAGGATGATCGACGGGGCGACTTTGCTCCCGTCTACAAATTGGAAGAGATTTGTGATCTC…
Lu1	Lu1_279196	8.07	86 A/T%135 C/T%183 T/A				AGCTCATGGTCCAGCGAGGGAATTGCCCGCTCTGCAATTCCTTCATCTTAGAGATTCTTGAGATTTTCTAATTCCTTTCTTCTTCATTTTTCCCTCTTCTTTCATGTTCATTCATTGCAAACCCAACTGCAGAACGGTGGAATAGCAGAGGAGGCCAACTGCAGAATGGTGGAATAGCAGAGTGAGATAAAGCAAGTTCGCCAGAGAAATGATTAGAATACATTCTTGAAACTTGTATTA_AGCTCATGGTCCAGCGAGGGAATTGCCCGCTCTGCAATTCCTTCATCTTAGAGATTCTTGAGATTTTCTAATTCCTTTCTTCTTCTTTTTTCCCTCTTCTTTCATGTTCATTCATTGCAAACCCAACTGCAGAATGGTGGAATAGCAGAGGAGGCCAA…
Lu1	Lu1_339528	8.41	214 G/A	gi|344019651|gb|AFSQ01009965.1|	14228	1e-61	AGCTCCTCATTCCATCTACAGATGGAGCATAATTTGACGAACTCGCAAAAGGCATCGAGGAGACTCTTCCTGAAACAAAGTCAGTCTTCGTCCCTGACATCTTTTCACCAGAGAGCGACTCCGTGTGAATGGCTACATCACATTTCCTGCAGAGCAAAGCTCTATCTTCTAGGCAAAAGAAAAGGCCTGCCATCTCCTATGATGAACAAAAATGAATAACGCAAACAAAAGTCAGTATTA_AGCTCCTCATTCCATCTACAGATGGAGCATAATTTGACGAACTCGCAAAAGGCATCGAGGAGACTCTTCCTGAAACAAAGTCAGTCTTCGTCCCTGACATCTTTTCACCAGAGAGCGACTCCGTGTGAATGGCTACATCACATTTCCTGCAGAGCAAA…
Lu1	Lu1_560639	8.69	192 T/C				AGCTCTACTATGATCAAAGACTCTCTTTCTTATAATTTATGATCTAACCTTCTTCTCCTTGAGCACTGTGATACTTGAAGGTTATGGATGGAATCTGGCCTTGGATATGTTGAGCAACCTTCTCCTTGAGCACTGTGATACTTGAAGGTTATGGATGGAATCTGGCCTTGGATATGTTGAGCAACCTCCCATACCTTCTTGTCAAACCCCTTATTCCCACCTATTTATAAATAGATTTTA_AGCTCTACTATGATCAAAGACTCTCTTTCTTATAATTTATGATCTAACCTTCTTCTCCTTGAGCACTGTGATACTTGAAGGTTATGGATGGAATCTGGCCTTGGATATGTTGAGCAACCTTCTCCTTGAGCACTGTGATACTTGAAGGTTATGGATGG…
Lu1	Lu1_508779	8.91	232 G/C				AGCTCGAAGAAGTTTCCAAGCATGGAGGAGCACCCGGGGCCGCCCTGGAGCCAGAATAGAATCGGGGGGTTCTTGGATTTTGGGGGGTGCTGGGCTTTGTAATATGTGTAGAAAATGGCTGTGCTGGATTACTGGGTAAATGTGGATGATGAACTGTGTAGTATTTTATATGCGAGCAGGTGGGTAAGAGTAGCTAGCTGGAGAGTGTAGTAATGTTTTGCAAGAAAAGTTGACATATTA_AGCTCGAAGAAGTTTCCAAGCATGGAGGAGCACCCGGGGCCGCCCTGGAGCCAGAATAGAATCGGGGGGTTCTTGGATTTTGGGGGGTGCTGGGCTTTGTAATATGTGTAGAAAATGGCTGTGCTGGATTACTGGGTAAATGTGGATGATGAACTGTG…
Lu1	Lu1_193251	9.49	119 G/T	gi|344012220|gb|AFSQ01017396.1|	11536	4e-57	AGCTCATATCTTGTCAATGTTTTGGCTGTCTTGATGTTGTTTCCCATGGGAGAGGCAACTTTCCGAACCATAAAGAATCTTATAAGGATTTCGGTGCAGCGAGAGTGGAAAGAGAGCTGAATTTCCATGATTGTTTTATGGTGCATCCAGATCTTGAGCCTGGAAATATTCTCTCGAGTGTCGAAGGATATGTTGAGCTAGTTGATTTTGCAAAGGAGATGGATGAATCCAGTAGGTTTA_AGCTCATATCTTGTCAATGTTTTGGCTGTCTTGATGTTGTTTCCCATGGGAGAGGCAACTTTCCGAACCATAAAGAATCTTATAAGGATTTCGGTGCAGCGAGAGTGGAAAGAGAGCTTAATTTCCATGATTGTTTTATGGTGCATCCAGATCTTGAG…
Lu1	Lu1_633497	9.95	InDel_1	gi|344012235|gb|AFSQ01017381.1|	57686	2.5e-49	AGCTCTGAGACTTCTGGCAGCTCAGAGAGCCCACCTTCAATGGCTCCTGGAGATGCCAAGTCTTCTGGTTCATCTTCAAGGCACAGGAGACACTCTATCTCCTGAAGATGGTGGAAAATGAAATGGTTCATAACTGTAAAAAAAGTGAAGTAAAAAATGGCAGGATTCTGATTTTGTGTTTAGATGAGGATGATTGTCATGATTGAAATGAAGTGTTTCGAGTTTCTGTGTAATCAGTTA_AGCTCTGAGACTTCTGGCAGCTCAGAGAGCCCACCTTCAATGGCTCCTGGAGATGCCAAGTCTTCTGGTTCATCTTCAAGGCACAGGAGACACTCTATCTCCTGAAGATGGTGGAAAATGAAAATGGTTCATAACTGTAAAAAAAGTGAAGAAAAAAT…
Lu1	Lu1_164511	10.08	15 A/T	gi|344012220|gb|AFSQ01017396.1|	4735	1e-61	AGCTCAGCTACCTAAGCTTGCTCACTATCCACCACACACAGGCACAACCAATTCTATATATAACCCATTTTCCATAACAAGCATTGACAAAATATTCAACACCCTCAAATCCCCTCCATCCAGACTTTGAAACTCCGGCGAAACCGAAAACTAACAAGTTCGCTTTTGCCTGTGCCATGTTGGCTTCCATGACTTCCATCTTACTCGGCTACGGTCAGTATATACTCACTTCACCCTTTA_AGCTCAGCTACCTATGCTTGCTCACTATCCACCACACACAGGCACAACCAATTCTATATATAACCCATTTTCCATAACAAGCATTGACAAAATATTCAACACCCTCAAATCCCCTCCATCCAGACTTTGAAACTCCGGCGAAACCGAAAACTAACAAG…
Lu1	Lu1_60937	11.07	153 C/A				AGCTCAAGGAATAAAACTACTGATCACTGACAAATAATGTTCTTGGATAATAGAAGGAGGTATCGAATCGACCATAGCTATGTTGTACAAAAAGAATCAAGAATCAATTAGAAAAGGATACTTCAAGTCATGACATTTATCTTATCAACAAACGAAAGAAAATTGTACAAGAAACATAATGCTCAATGCAAATCACAAGAATGCTAGTTCAATAGTAAATCAACTGAAACGCAATGGTTA_AGCTCAAGGAATAAAACTACTGATCACTGACAAATAATGTTCTTGGATAATAGAAGGAGGTATCGAATCGACCATAGCTATGTTGTACAAAAAGAATCAAGAATCAATTAGAAAAGGATACTTCAAGTCATGACATTTATCTTATCAACAAAAGAAAG…
Lu1	Lu1_647079	11.38	143 C/T%182 C/A	gi|344012231|gb|AFSQ01017385.1|	11863	1e-61	AGCTCTGCTTCGTACAATGGAAATTCCGTGGACAAGTTACAGTGTACAGACCACATGTGCCCGGTTCGAGTTCATTGGCATGTAAAGAACAGTTACACAAAGTATTGGAGGGTGAAGCTCCAATCACTTACAGCTTCAACAGCACTACCCTCCCCACTGTCGGCATTGAAGGTACTATAATCATTCCTTCCATCCAGACATAGATATATATCACAGTTATTTATATCTTACGTCAACTTA_AGCTCTGCTTCGTACAATGGAAATTCCGTGGACAAGTTACAGTGTACAGACCACATGTGCCCGGTTCGAGTTCATTGGCATGTAAAGAACAGTTACACAAAGTATTGGAGGGTGAAGCTCCAATCACTTACAGCTTCAACAGTACTACCCTCCCCACT…
Lu1	Lu1_76040	11.58	InDel_4%220 T/G				AGCTCAATCATATATTGGATTCGATTCTTACCACTAGTGACAAACTTTTTAGCAGCATCATGATACTGATAAACAATTTGGGTAGCCTTATGTTCTCATCACAATTTTCTAAATGTATCATATGTATTTTCTTATTTTGTTTTTATTTTTAGGAAAGGGCAGATTCTCTGGAAGATGGTTCACCTCTTGCATCACAATGGGTTCAAGGGGCAACAGGTTTGTCTCACTGATGTGTTATTA_AGCTCAATCATATATTGGATTCGATTCTTACCACTAGTGACAAACTTTTTAGCAGCATCATGATACTGATAAACAATTTGGGTTGGTAGCCTTATGTTCTCATCACAATTTTCTAAATGTTATGTATTTTCTTATTTTGTTTTTATTTTTAGGAAAGG…
Lu1	Lu1_356104	12.33	198 T/C				AGCTCCATGCACAGCTAAATGATGAACTATAAGATCCCAAGTCATTTCAAGTACATAACAAGCAATTAGATCCACTGACATTTGATCTCAGAAATGCAGATGACATTTCGTCATTACAAACATACGTCGCCTCTTTATCTGCGAAGAAGTCTCTCTACATCCTTCTAGCTCCTTATTCATACTATCTGAAGTCCATTTATTTCTGATTAGAAACACGAATTGTACTTTCGATTTGCTTTA_AGCTCCATGCACAGCTAAATGATGAACTATAAGATCCCAAGTCATTTCAAGTACATAACAAGCAATTAGATCCACTGACATTTGATCTCAGAAATGCAGATGACATTTCGTCATTACAAACATACGTCGCCTCTTTATCTGCGAAGAAGTCTCTCTAC…
Lu1	Lu1_28684	12.77	22 A/C%133 T/C				AGCTCAACAATGCAGAGTATTATTTCATTCATTCATTCATGCTCGTCGGTGTTGTCGTGCGCAGGTCTGTAAGCTTTGGTTTGTTGGGTGGGTTTATATGCTTGAAATTGGTGAGCCCCGAGGCCGCCACCGTCGCCCACTACAGAGGAGAAAAAAGACCCAAATATCAGCGGCGTCCAAGCTAAAGTGTTGGCCAGTAAGAAAAGGAAGGAAGCCATGAAACAATACGTGGCCAAGTTA_AGCTCAACAATGCAGAGTATTCTTTCATTCATTCATTCATGCTCGTCGGTGTTGTCGTGCGCAGGTCTGTAAGCTTTGGTTTGTTGGGTGGGTTTATATGCTTGAAATTGGTGAGCCCCGAGGCCGCCACCGCCGCCCACTACAGAGGAGAAAAAAGA…
Lu1	Lu1_449791	13.17	59 A/G	gi|344019664|gb|AFSQ01009952.1|	26962	1e-61	AGCTCCTCAACGCTTGTATCCTAGTGCTTGTTGAGCCTGTAGGTTTTGGTTGTCTTCAAGCAACCGGTCATACTCAAGCAACAGATCTGCAGATTGCTTTTGCAGGGCTGTAGCATGTGCTCAACTTTCTTATCCTTTTCTTCTGTTTCCAACTTCAGCTTCTTCACATCTTCTGACAGTGCTGACATTTTTTCCTGAAGCTGATTCATTTCCTTGGACGCTTTCTCTTCTTTCTCTTTA_AGCTCCTCAACGCTTGTATCCTAGTGCTTGTTGAGCCTGTAGGTTTTGGTTGTCTTCAGGCAACCGGTCATACTCAAGCAACAGATCTGCAGATTGCTTTTGCAGGGCTGTAGCATGTGCTCAACTTTCTTATCCTTTTCTTCTGTTTCCAACTTCAG…
Lu1	Lu1_417623	13.55	194 T/C				AGCTCCGGAGCGGTCCTAATTAGAGAGTGCCAAATAATAGTCCAATGCAAGTCAGGAAAGGGGAAGGGAGGGAGTCTGTTAGCGCTCCCAGTCCTCGAGTAAGGGGCATCAGAAGAGGAGGAATTCCTCAGTGTTCAAACAAACCAGACAGATAGTGTTGAAGGCCAGCCCTGGTTGTGGAGGCCCATGCGGGTGGGGAGGATTTGGTGGAAAATCTGCCGTAAGAAGAAGCAGAGTTTA_AGCTCCGGAGCGGTCCTAATTAGAGAGTGCCAAATAATAGTCCAATGCAAGTCAGGAAAGGGGAAGGGAGGGAGTCTGTTAGCGCTCCCAGTCCTCGAGTAAGGGGCATCAGAAGAGGAGGAATTCCTCAGTGTTCAAACAAACCAGACAGATAGTGT…
Lu1	Lu1_747860	14.11	43 G/T				AGCTCTCCACCTTGGAGTCAATGTGAAGATGATTACTGGTAAGGCTTCGAGAAATGCAAAAATCAAAAGTTTGCTTTACCTTGTAACCAAAATGAGATTGTGTTTAGCTCGTCTTTTTTGCTTGCAATTGCCAAGGAAACAGGACGCAGGCTTGGGATGGGAACCAACATGTATCCCTCATCTTCGTTGCTAGGCCAGTCCAAGGATGGTTCTATTGCATCCATCCCCGTAGATGAATTA_AGCTCTCCACCTTGGAGTCAATGTGAAGATGATTACTGGTAATGCTTCGAGAAATGCAAAAATCAAAAGTTTGCTTTACCTTGTAACCAAAATGAGATTGTGTTTAGCTCGTCTTTTTTGCTTGCAATTGCCAAGGAAACAGGACGCAGGCTTGGGAT…
Lu1	Lu1_206352	14.29	128 T/C				AGCTCATCGCATATTTTCTGTTGTTCTAGTGCCTTCTTCTGTTTGTCCTCGACCAATTTCAACTTGTCTTGATATGAAGACACAAGCTGAAGTTGAGCGGCAACTCTCAAGAACAGTCTCGGATGCTTGACAGATTGCGGTCATCTGCCAGTATGGAAAGCAATGTCCCCACATTTTCTGATGAAAAGACAGTGGCCAACCTAAATAAGGTGACGGTGGGTTTTGAATAAAATCTTGTTA_AGCTCATCGCATATTTTCTGTTGTTCTAGTGCCTTCTTCTGTTTGTCCTCGACCAATTTCAACTTGTCTTGATATGAAGACACAAGCTGAAGTTGAGCGGCAACTCTCAAGAACAGTCTCGGATGCTCGACAGATTGCGGTCATCTGCCAGTATGGAA…
Lu1	Lu1_609002	14.67	InDel_3%135 A/G%206 T/A	gi|344012220|gb|AFSQ01017396.1|	17860	1.5e-38	AGCTCGGACTCTAGTGCGATGCTAGGAGAGGGGTCATCGGAGGAGGGCTCTGAGTTCGACAGGTGGCGGAAGGCCGTCGGGCAGAGACATCAACAGCAGAGGCCTACGCCTTCGACAGCGACTGAAGCTCGGAGAGTGGAGACTTTGACTCTTTGAGCCGTCGAGTGTCGCGTTCGATTGACGAAGAGAACAATTCTCTTTTTATTTTTTTGGATTTTCAATTCGTGAAAATTGGAATTA_AGCTCGGACTCTAGTGCGATGCTAGGAGAGGGGTCATCGGAGGAGGGCTCTGAGTTCGACAGGTGGCGGAAGGCCGTCGGGCAGAGACATCAACAGCAGAGGCCTACGCCTTCTTCGACAACTGAAGCTCGGAGGGTGGAGACTTTGACTCTTTGAGC…
Lu1	Lu1_845666	15.1	166 T/A%211 T/C	gi|344015603|gb|AFSQ01014013.1|	18944	1e-51	AGCTCTTAGTGCAACATCTTCACCGGAAATCTCACCAGCATCTAGTTTTGAAGTTTCCGAAGTAGGCTTCCCCTCATTAGTATCTGGTTTTGAAACTTGATCAGCTTGCTTCGCTTCAACTGATCAGCTTTCTTTCCTTCGCTGTCATTCTCAGAAATATCATTCTTTTCTTCGGTATCTTCTGGGTTTGAATTCTCCATTGGAGACATTTGACTCTGGTCCTCCTTGGAATCTATTTTA_AGCTCTTAGTGCAACATCTTCACCGGAAATCTCACCAGCATCTAGTTTTGAAGTTTCCGAAGTAGGCTTCCCCTCATTAGTATCTGGTTTTGAAACTTGATCAGCTTGCTTCGCTTCAACTGATCAGCTTTCTTTCCTTCGCTGTCATTCTCAGAAAT…
Lu1	Lu1_631592	15.52	13 C/T%108 A/G				AGCTCGGGCCGTCAGGATTTACCTGCGGGAGGTGAAAGAAGGACAGGCTAAGGCTAGAGGGGTCCCCTACGAGAAGAAGAAGAAACGGAAACGACCGGTCGTTTCCGATGGCGATGGTGGGGCCCCCACGCAAACTGTTCCGGAAGCTGATCATCCGCCGCCAGGTGGCGGCGGAGGTGGTGCTACGTCGACAAGTATTGTGGTCAGTAGCGGCGGCGGGTCTACGACAGTATAGTGTTA_AGCTCGGGCCGTTAGGATTTACCTGCGGGAGGTGAAAGAAGGACAGGCTAAGGCTAGAGGGGTCCCCTACGAGAAGAAGAAGAAACGGAAACGACCGGTCGTTTCCGGTGGCGATGGTGGGGCCCCCACGCAAACTGTTCCGGAAGCTGATCATCCGC…
Lu1	Lu1_19934	16.18	74 A/G				AGCTCAAAGTCCAGTACAAGAAATTCATGGATCATTCCAGGCTCACCGGAGATTTCGACGAGTCGTCGTTGGAATTCCAGCGCAAGATCCTCGAGAGATCCGGCCTCGGAGAGGAAACGTTGCAGGCTGCGAGAGAAGAAGCTGAACAGGTGATGTTTGGCTCGCTCGATACTCTATTTGCCAACACGAAAATCAAACCTAAAGATGTAGGGATTCTTGTTGTCAACTGTAGCTTGTTTA_AGCTCAAAGTCCAGTACAAGAAATTCATGGATCATTCCAGGCTCACCGGAGATTTCGACGAGTCGTCGTTGGAGTTCCAGCGCAAGATCCTCGAGAGATCCGGCCTCGGAGAGGAAACGTTGCAGGCTGCGAGAGAAGAAGCTGAACAGGTGATGTTT…
Lu1	Lu1_313784	17.28	6 C/T%16 G/A%36 A/G	gi|344007227|gb|AFSQ01022389.1|	560	8e-57	AGCTCCGGAACTCCGGGTATCTAACCTTGAGGTCGAGGGTTGATGATTGTAAAGACTAGGACAAGTCTGAAAATGGTCAATACAGGACTCGGAAATCTCTTGCAGTTTCGAAAGCAGAACAGGACAAGTCTGAAAATGGTCAATACAGGACTCGGAAATCTCTTGCAGTTTCGAAAGCAGAACCAAAAACCTTCGAATCACCTTCCATTACAAATGTATTTTCAGTAACATCTTTCATTA_AGCTCTGGAACTCCGAGTATCTAACCTTGAGGTCGGGGGTTGATGATTGTAAAGACTAGGACAAGTCTGAAAATGGTCAATACAGGACTCGGAAATCTCTTGCAGTTTCGAAAGCAGAACAGGACAAGTCTGAAAATGGTCAATACAGGACTCGGAAA…
Lu1	Lu1_470547	17.95	32 C/G				AGCTCGGAAGAAGAATCAAACCTTGTACCAGCAAAGGATGCTGGTTGCCGCCGGAAATAATGGTGGAGATTATGAAAAGGCTACCCACAGCAGCCTCCATCGGGCGATCTCGTTGCGTGATCCATCGGGCGATCTCGTTGCGTGAGCAAGTCATGCTACTTTCTTCTTTCCGATCCTAATTTCATCCGTCAAAACACCCGCTTGTTCGATGATCATGATGATGACAAGAAGGCTAGGTTA_AGCTCGGAAGAAGAATCAAACCTTGTACCAGGAAAGGATGCTGGTTGCCGCCGGAAATAATGGTGGAGATTATGAAAAGGCTACCCACAGCAGCCTCCATCGGGCGATCTCGTTGCGTGATCCATCGGGCGATCTCGTTGCGTGAGCAAGTCATGCTA…
Lu1	Lu1_300755	18.26	231 T/C	gi|344007211|gb|AFSQ01022405.1|	1636	1e-61	AGCTCCAAAGCTGGTAAGCTTGAAACTCCTTTTCTTCCCCGCGTTCAAGTTCTATTTTCACTTTTGCCAGCTTCCCTTATTCGTTTTGATTTTCTTTCTGTAAGGTGGAGACGGGGAAGAACATCCGGCCTTTTGAGAGTGGGGGCGAGACTTCCCTCGAGTTCTTTTCGGAGAAAACTGATTGCAGCATTTTTGTGGTGAGTAGTTGTTCTTTGGTTCGAACTTATAAGTTAGGGTTTA_AGCTCCAAAGCTGGTAAGCTTGAAACTCCTTTTCTTCCCCGCGTTCAAGTTCTATTTTCACTTTTGCCAGCTTCCCTTATTCGTTTTGATTTTCTTTCTGTAAGGTGGAGACGGGGAAGAACATCCGGCCTTTTGAGAGTGGGGGCGAGACTTCCCTC…
Lu1	Lu1_593378	18.39	InDel_3				AGCTCTCATTCATCATGCATTGAAGATTCTCAAAGTCACAACCACCACCACTACCACCACCACCACCACCACCACCATACGCTTGCCCATTCCCACTCAACCCAGCACCACCTCCACTGCGCACCACCTCCACTGCCGCCGCTCTTCCCATCCATCCCAGGATGCAAGCAATACGCCTGATCATTACACTGCATGTCACAAGGATTCATCACATACGCCCCATTCATATTACTCAAGTTA_AGCTCTCATTCATCATGCATTGAAGATTCTCAAAGTCACAACCACCACCACTACCACCACCACCACCACCACCATACGCTTGCCCATTCCCACTCAACCCAGCACCACCTCCACTGCCGCGCACCACCTCCACTGCCGCCGCTCTTCCCATCCATCCC…
Lu1	Lu1_360233	18.6	217 T/C				AGCTCCTGGACACTAGGAAAGAAGTTAGCTGGAAGTCCTTGCTATTCATGTTTTAGGGTTCACTTGGATTGACTGGGAAAGGGTTATCTTCTATTCAATGGGGAAAGTTTCTTAGCCATTAAGGGTTATCTTCTATTCAATGGGGAAAGTTTCTTAGCCATTCATCTTTTCAGTTACTCTGTTGAATTTTTTGCTTGAGTTTTTCGATTGACACTTTGCTTGATTGAGTGATTTTGCTTA_AGCTCCTGGACACTAGGAAAGAAGTTAGCTGGAAGTCCTTGCTATTCATGTTTTAGGGTTCACTTGGATTGACTGGGAAAGGGTTATCTTCTATTCAATGGGGAAAGTTTCTTAGCCATTAAGGGTTATCTTCTATTCAATGGGGAAAGTTTCTTAGC…
Lu1	Lu1_477765	18.92	158 T/C	gi|344006822|gb|AFSQ01022794.1|	16950	1e-61	AGCTCGGATCATTCTCGGAGAGGACGATTTGATTGTTACCGGACATTCGATGTATCCAGAGAATCTGTTCATAGACAGAGTTCCTCTGTATTTCGGTACAAGGAATCGGAGTACGGAAACCAAGGAATCGGAGTACGGAAACTTGTGACGTTATCGATCTAAGTCAAGCCGCAGGGAAGTTCGTGTTTTGCGATCATGATGACGACGATAACGATGATCACAATGCTACATTAGGGTTTA_AGCTCGGATCATTCTCGGAGAGGACGATTTGATTGTTACCGGACATTCGATGTATCCAGAGAATCTGTTCATAGACAGAGTTCCTCTGTATTTCGGTACAAGGAATCGGAGTACGGAAACCAAGGAATCGGAGTACGGAAACTTGTGACGTTATCGAC…
Lu1	Lu1_374338	19.14	158 T/C	gi|344006822|gb|AFSQ01022794.1|	16899	1e-61	AGCTCCTTGGATCACGACAGTGGGTGCTGGCACCCTCGATCGTGACCTTGGAGCTCGGATCATTCTCGGAGAGGACGATTTGATTGTTACCGGACATTCGATGTATCCAGAGAATCTGTTCAAGGAATCGGAGTACGGAAACTTGTGACGTTATCGATCTAAGTCAAGCCGCAGGGAAGTTCGTGTTTTGCGATCATGATGACGACGATAACGATGATCACAATGCTACATTAGGGTTTA_AGCTCCTTGGATCACGACAGTGGGTGCTGGCACCCTCGATCGTGACCTTGGAGCTCGGATCATTCTCGGAGAGGACGATTTGATTGTTACCGGACATTCGATGTATCCAGAGAATCTGTTCAAGGAATCGGAGTACGGAAACTTGTGACGTTATCGAC…
Lu1	Lu1_660617	19.19	110 C/G%138 G/T				AGCTCGTCCTTCTTCCGGATTACATTCTTCTTAGTCTTCATGCTAAGCCTTTCCTCGACTTCTTCTCTCCAGCTGTATCCGGACTTGCTCTCCCTCCGTTGGTTCCTCACCTGCCGTCTGGCAGTAGTAGTAACGACGACTACTCCATTGAAGCACCAGTCCTTCGTTCATCATCCTGCAAATGTAATTCAAAAGTGGAAGAAGAAAAGGATAAGAAAGAACTAGAGAACGTCGTTTTTA_AGCTCGTCCTTCTTCCGGATTACATTCTTCTTAGTCTTCATGCTAAGCCTTTCCTCGACTTCTTCTCTCCAGCTGTATCCGGACTTGCTCTCCCTCCGTTGGTTCCTCAGCTGCCGTCTGGCAGTAGTAGTAACGACTACTACTCCATTGAAGCACCA…
Lu1	Lu1_49184	19.56	225 T/C	gi|344017872|gb|AFSQ01011744.1|	89449	1.05e-60	AGCTCAAGGAGGAGATTCGAGTCCAGGAAAGGCTGCTAAATGACGAATTGGCCCGGATCCACGAGTCCGTCGGGTCTCCGCCGGTGAGCGCGTGGGCACGGAAGCGCGTGGAGGAGGAGGAATTGGCCCGGATCCACGAGTCCGTCGGGTCTCCGCCGGTGAGCGCGTGGGCACGGAAGCGCGTGGAGGAGGAGGAAGCGGACGAAGTAGCTCCTCCGCCTCCGTTGCCGGAGGGGATTA_AGCTCAAGGAGGAGATTCGAGTCCAGGAAAGGCTGCTAAATGACGAATTGGCCCGGATCCACGAGTCCGTCGGGTCTCCGCCGGTGAGCGCGTGGGCACGGAAGCGCGTGGAGGAGGAGGAATTGGCCCGGATCCACGAGTCCGTCGGGTCTCCGCCG…
Lu1	Lu1_198279	19.71	47 A/G				AGCTCATTACTGATGAGAGTAAAGCTGGTTCTTGCCTATGGATTACAAATCGCAGGGGACTTGAATACTGGCCCACTCCTCAAGAAGAGGCAAAATACTTGGTTCGCTCTTCCCATTCAATCAAGAAGAGGCAAAATACTTGGTTCGCTCTTCCCATTCAAAGAAGCAAGTATCATTCAAGCTCGCAGTAGATCTCCAACTTCCACAGAGTTATGATAAATTGTGAGTAATCGTAATTTA_AGCTCATTACTGATGAGAGTAAAGCTGGTTCTTGCCTATGGATTACGAATCGCAGGGGACTTGAATACTGGCCCACTCCTCAAGAAGAGGCAAAATACTTGGTTCGCTCTTCCCATTCAATCAAGAAGAGGCAAAATACTTGGTTCGCTCTTCCCATT…
Lu1	Lu1_536982	19.79	185 G/A				AGCTCGTTAGAGAGAAAGGTAAAATATACGGAACAAGTTCCCAATATTCCGTATTCACTACTTTTCAAACAGTTTCCTGGTTGTACCAAAGGGATGAACTTTTTTTATATAGGCCGATCGTGTAAAAGAATCTTTCAACTATGGGACTCCAATTTCTCTTCTGACAAGTCCTTTTCCGTGGGGAGCAAGCTACCTTGGTTGTGGTATATTCACACTAATAATAACCATTTTGAAACATTA_AGCTCGTTAGAGAGAAAGGTAAAATATACGGAACAAGTTCCCAATATTCCGTATTCACTACTTTTCAAACAGTTTCCTGGTTGTACCAAAGGGATGAACTTTTTTTATATAGGCCGATCGTGTAAAAGAATCTTTCAACTATGGGACTCCAATTTCTC…
Lu1	Lu1_402285	19.91	InDel_1	gi|344010655|gb|AFSQ01018961.1|	16953	1e-61	AGCTCCGACCGGGACAGTACGCCGTCGTTGTTGACGTCCAGTAACGCGAAGGTCTCTTCGACGCTCTTGTTGAAGTGCGCCTCGTTCTCCGCGAAATCCTTCACCGTCGTTCCGTCGATTATGAAACAGGAATTCTCGCTGTTGATAAATGAATGCGATAATGCTGGGGGGAGGGAATGAGGATGGGATCCGAAGATTGTGTGGCTGAGTTTGATCGCTCATTGAAATCCGCACCTTTTA_AGCTCCGACCGGGACAGTACGCCGTCGTTGTTGACGTCCAGTAACGCGAAGGTCTCTTCGACGCTCTTGTTGAAGTGCGCCTCGTTCTCCGCGAAATCCTTCACCGTCGTTCCGTCGATTTGAAACAGGAATTCTCGCTGTTGATAAATGAATGCGAT…
Lu1	Lu1_310811	20.04	43 A/C%177 G/T				AGCTCCGCCTCGGACCTCTCCGGGACGACTGGGGTGCCGTGGAGGGCGTTGTAGTCGATGATGGACGTGTCCAAGGCGGAGGAGACGGCGGCTAAGAGGAGGACGGGAATGAGAAGGGAGTCTTGTTACGCAATTGGTGAACATTGTTGATGATTTTTCTTTTTCTCCTTTTGTTTGTTGTCAACGGTGGGAAGAAGAAGAACAGTTGCAGAGTTTCGGTTCGGGTTGTGGGTTCGGTTA_AGCTCCGCCTCGGACCTCTCCGGGACGACTGGGGTGCCGTGGCGGGCGTTGTAGTCGATGATGGACGTGTCCAAGGCGGAGGAGACGGCGGCTAAGAGGAGGACGGGAATGAGAAGGGAGTCTTGTTACGCAATTGGTGAACATTGTTGATGATTTTT…
Lu1	Lu1_44445	20.12	61 C/T%162 T/C				AGCTCAAGCGTTAGTCCATGGAGATCTTCACACTGGCTCTCTCATGGTTACACCTGAGTCCAGTCAAGTCATAGATCCGGAATTCGGATTCTATGGTCCGATGGGGTTCGACATTGGTGCGGATTCTATGGTCCGATGGGGTTCGACATTGGTGCATTCATTGGCAACTTGATCCTAGCTTACTATGCTCAAGATGGCCATGCCGATGCCAAAAATGACCGAAAAGTAAGCTCGAGTTTA_AGCTCAAGCGTTAGTCCATGGAGATCTTCACACTGGCTCTCTCATGGTTACACCTGAGTCTAGTCAAGTCATAGATCCGGAATTCGGATTCTATGGTCCGATGGGGTTCGACATTGGTGCGGATTCTATGGTCCGATGGGGTTCGACATTGGTGCATT…
Lu1	Lu1_593377	20.35	InDel_3				AGCTCTCATTCATCATGCATTGAAGATTCTCAAAGTCACAACCACCACCACTACCACCACCACCACCACCACCACCATACGCTTGCCCATTCCCACTCAACCCAGCACCACCTCCACTGCGCACCCCCTCCACTGCCGCCGCTCTTCCCATCCATCCCAGGATGCAAGCAATACGCCTGATCATTACACTGCATGTCACAAGGATTCATCACATACGCCCCATTCATATTACTCAAGTTA_AGCTCTCATTCATCATGCATTGAAGATTCTCAAAGTCACAACCACCACCACTACCACCACCACCACCACCACCATACGCTTGCCCATTCCCACTCAACCCAGCACCACCTCCACTGCCGCGCACCCCCTCCACTGCCGCCGCTCTTCCCATCCATCCC…
Lu1	Lu1_541164	20.39	15 G/T				AGCTCGTTGCAGCAGCCGACGTTCGTGAGCCCAGGCTCGGCGATGAGGTGGTCGAGGAGAGTGAGGTTGAAGTCGCCGGGGACGGTGAAGACGTCGGTGATTCCGATTTGGACGAGCCGGCGCGGCGGAGCAAATGTCCGTCGAGTTCGGCATGCATGCGTCGATTGATCCGATCTTCGTGTCCATTGGTGGCGAGAGCGAAAGAGTTGATTGGATGTTTGCTTTTCGGTTTGTTTGTTA_AGCTCGTTGCAGCATCCGACGTTCGTGAGCCCAGGCTCGGCGATGAGGTGGTCGAGGAGAGTGAGGTTGAAGTCGCCGGGGACGGTGAAGACGTCGGTGATTCCGATTTGGACGAGCCGGCGCGGCGGAGCAAATGTCCGTCGAGTTCGGCATGCATG…
Lu1	Lu1_260748	20.53	87 A/T%237 G/A	gi|344017872|gb|AFSQ01011744.1|	72383	1e-61	AGCTCCATGAAACAACCAGTCACTAGAAACATATTCAACAGTGTTTGACGAATACACTAACAGATATTCATGGACAAATGCATAGCACTCAAAGTCCTTTCAATAGCTATATTATATGCATCAAAGTCCTTTCAATAGCTATATTATATGCAAGTTCCCTGTCTTCCAAATTTTCCAAAATATTGCAGAACTGACATACTCTTGTGGTTGGCTTCAAACCTATGTTGTCAGCAGACGTTA_AGCTCCATGAAACAACCAGTCACTAGAAACATATTCAACAGTGTTTGACGAATACACTAACAGATATTCATGGACAAATGCATAGCTCTCAAAGTCCTTTCAATAGCTATATTATATGCATCAAAGTCCTTTCAATAGCTATATTATATGCAAGTTCC…
Lu1	Lu1_280187	20.97	183 T/C	gi|344007217|gb|AFSQ01022399.1|	9029	1.5e-59	AGCTCATGTACTCGTCAATCGTCACCGTTGGCATCTCCAGGACACCTCTCTCGAACCTCACCTCGAGTAGGCTGCTCGACTTGGGGGCCCATTTGACCTTGATCCCTGCCATGCGGAGCCCTGGGAGAGGGGACTTTGAATTGCGTGTAGCTCGATCGTACTAGGTCGAGCAAGTGTTTCGCTTTGAGATCCCTGCATTTTTTGATGATTTCATCCGGTCTCTGCATTGACACGTGGTTA_AGCTCATGTACTCGTCAATCGTCACCGTTGGCATCTCCAGGACACCTCTCTCGAACCTCACCTCGAGTAGGCTGCTCGACTTGGGGGCCCATTTGACCTTGATCCCTGCCATGCGGAGCCCTGGGAGAGGGGACTTTGAATTGCGTGTAGCTCGATCG…
Lu1	Lu1_693667	21.01	161 G/A%196 T/G	gi|344017872|gb|AFSQ01011744.1|	39687	1e-61	AGCTCTTCTCGTCGCACCCCGAGGACTCTCAGATTGTCGTGTTGAGGCATAACGTGTGGCGCGTGAAGGGCATTATACAGGTAATTATATAGCCGAAACTTGACTCACATTCTGACGGTATGCACGGCCACTATGGTAGGCAATCGGACGGGTTCAAATTGTCATCTTACCGGGAATGAATCAATACGGCTTGCTTATAATACTTTGGTTATACCGTTATAGAACATCCTTTTCAGTTTA_AGCTCTTCTCGTCGCACCCCGAGGACTCTCAGATTGTCGTGTTGAGGCATAACGTGTGGCGCGTGAAGGGCATTATACAGGTAATTATATAGCCGAAACTTGACTCACATTCTGACGGTATGCACGGCCACTATGGTAGGCAATCGGACGGGTTCAAA…
Lu1	Lu1_320549	21.06	52 A/C	gi|344006828|gb|AFSQ01022788.1|	24205	3e-61	AGCTCCGGGGCCAAGGATTTCTCTGTTTGTGGAGTTGGGAATGGTGTTACGAATGGGATTTCTCCTGGCTCGAGCAAGAGGAAAGGTGAGACTGGTTGCTAGATTTTGGTTTTATTACTGTACTGGTTTTGTGAACTTGTGCATGACAAACTAAAATCGATACAATTAGTAGTTGAAGTATCATCTAATTGTGCTCCGTGGCAAGGTACTGAGTAGTGTTAGATATTATGGATTCTGTTA_AGCTCCGGGGCCAAGGATTTCTCTGTTTGTGGAGTTGGGAATGGTGTTACGCATGGGATTTCTCCTGGCTCGAGCAAGAGGAAAGGTGAGACTGGTTGCTAGATTTTGGTTTTATTACTGTACTGGTTTTGTGAACTTGTGCATGACAAACTAAAATC…
Lu1	Lu1_373352	21.24	76 A/G%77 C/T%113 T/G%233 G/A				AGCTCCTTGCACAATCCTGCATCTCGAAATCCACATTTAGGAATGTCATTTCTGTAAATCCAGCTAGCTGATGTTACTTTTTTGACGTTTCAGATTTATTGTGAAGAAAAATTCTCCAGGCTACGGATAGTGCAGAATGCAGACATTATCATGAACAGAGTTTTCGTCCCCGACGAGGACAGGTTACCTGGCGTGAACTCCTTCCAAGACACAAGCAAGGTCTGTCGAAACTGATCCTTA_AGCTCCTTGCACAATCCTGCATCTCGAAATCCACATTTAGGAATGTCATTTCTGTAAATCCAGCTAGCTGATGTTGTTTTTTTGACGTTTCAGATTTATTGTGAAGAAAAATGCTCCAGGCTACGGATAGTGCAGAATGCAGACATTATCATGAACAG…
Lu1	Lu1_288887	21.48	45 A/G%177 A/C%179 G/C	gi|344007217|gb|AFSQ01022399.1|	5415	1.5e-56	AGCTCATTCTTGTTCAACGTGGTGGCGTACGAGCAGTGCCACGCAGGATGCCAGGTCAAGCACTTCACCACGTATGCTACCTTGCTGGACTCGCTGGTCAACACTTCCCGAGACGTGGAGGCGAAAAGAACATTTTGGAGAATTATTTGGGGACGGAGGCTGATGTGGCGAAGTTTATGAATAACTTGGGGAAGGAGGTGGCGTTCGATATCGACACGTGTTATTTGGCCACGGTGTTTA_AGCTCATTCTTGTTCAACGTGGTGGCGTACGAGCAGTGCCACGCGGGATGCCAGGTCAAGCACTTCACCACGTATGCTACCTTGCTGGACTCGCTGGTCAACACTTCCCGAGACGTGGAGGCGAAAAGAACATTTTGGAGAATTATTTGGGGACGGAG…
Lu1	Lu1_697137	21.51	113 G/T%191 C/T	gi|344017872|gb|AFSQ01011744.1|	13995	1.5e-59	AGCTCTTCTTTATCATGTCCAGCATATGGATGGGCCGTGTGTACTACGTGTTTGGGTTCCTTCTGATCGTGTTCATACTTCTTGTCGTGGTTTGTGCCGAAGTTTCGCTTGTGTTGACGTTGACGTACATGCATCTGTGTGTTGAGGATTGGAAATGGTGGTGGAAATCTTTCTTTGCGTCGGGTTCGGTCGCCATTTACATCTTCTTGTACTCCATAAACTACCTGGTTTTCGATCTTA_AGCTCTTCTTTATCATGTCCAGCATATGGATGGGCCGTGTGTACTACGTGTTTGGGTTCCTTCTGATCGTGTTCATACTTCTTGTCGTGGTTTGTGCCGAAGTTTCGCTTGTTTTGACGTTGACGTACATGCATCTGTGTGTTGAGGATTGGAAATGG…
Lu1	Lu1_561381	21.58	58 A/G%111 A/G%168 A/G%178 T/A%181 G/A				AGCTCTACTGGTGGGTTTCTTTTAGGGCTCGTTTGGTAGGAGTGATTGGGATGATGTATGGGGAATTGGGGGATAGGGAAATGAGGGGGCCGAAAGACGGTTGAAGTTCGATGATTCAAAAATTGGGGGATAGGGAAATGAGGGGGCCGAAAGACGGTTGAAGTTCGATGATTCAAATCAGATTCAGGATGTAAATATTTTCAAAATATTACTGGATTGAATTTCAAAATTATTTTGTTA_AGCTCTACTGGTGGGTTTCTTTTAGGGCTCGTTTGGTAGGAGTGATTGGGATGATGTGTGGGGAATTGGGGGATAGGGAAATGAGGGGGCCGAAAGACGGTTGAAGTTCGGTGATTCAAAAATTGGGGGATAGGGAAATGAGGGGGCCGAAAGACGGT…
Lu1	Lu1_388581	21.8	116 A/C%158 A/C%167 C/G				AGCTCGAACCGTGATTGGTTAGTATATACAGTTATAGTGCATCAAGTGAAGTGCAAGTGGGAACATTGTAATGCAAGTATAGAGTAGTTTCGGTTTTCATTCATTGCTCTGGCAAACAGTATAGAGTAGTTTCGGTTTTCATTCATTGCTCTGGCAAACAGTTTACCTGTGTACCAAGCAAACCACAAGTTCTGCTTGGTTGCTGGAAGTTGTTCGAAAACGACAATACAAATTTCTTTA_AGCTCGAACCGTGATTGGTTAGTATATACAGTTATAGTGCATCAAGTGAAGTGCAAGTGGGAACATTGTAATGCAAGTATAGAGTAGTTTCGGTTTTCATTCATTGCTCTGGCAACCAGTATAGAGTAGTTTCGGTTTTCATTCATTGCTCTGGCAAC…
Lu1	Lu1_138938	21.95	47 C/T%71 C/G%220 G/A%233 A/G	gi|344017872|gb|AFSQ01011744.1|	56018	1e-61	AGCTCATATATTTTATGAGAAGAAGGTATAATAGTCATTTTATGGACGGCACGAAATAAAATTCGAACTCCATGTAGTAATTGGCTTCCGAATATGGTAGTCCAATCCTTTGTATTGACCCTTCCGAATATGGTAGTCCAATCCTTTGTATTGACCTTGTAGGCTTATACAGTCATACGCTAATAATACAAACACTAATAAAGAAAGCGAAAGAGAATTGGAGAAAGCTCTGACCAATTA_AGCTCATATATTTTATGAGAAGAAGGTATAATAGTCATTTTATGGATGGCACGAAATAAAATTCGAACTCGATGTAGTAATTGGCTTCCGAATATGGTAGTCCAATCCTTTGTATTGACCCTTCCGAATATGGTAGTCCAATCCTTTGTATTGACCTT…
Lu1	Lu1_680371	22.09	203 T/A				AGCTCTTCACATTGAAATTTTCATTGTAGATGAATGTCCTTCACCCATGTTACGGATTAGAGTTTCCTTTCTCTTTCTTTTCCAGTATAGATTACCAAAAATTATTCAGAACTCGACATCTGCCAGAGTGGAGATACTCGACGGCATCTCTGGCTGACTCGACGCCCACGAAACTCTTGGGATCTAGTGAAATCTACACGATTGTAACGACCAAAATGTTTGTCCAAGAAGGAATGGTTA_AGCTCTTCACATTGAAATTTTCATTGTAGATGAATGTCCTTCACCCATGTTACGGATTAGAGTTTCCTTTCTCTTTCTTTTCCAGTATAGATTACCAAAAATTATTCAGAACTCGACATCTGCCAGAGTGGAGATACTCGACGGCATCTCTGGCTGAC…
Lu1	Lu1_43634	22.18	87 C/T%122 C/T	gi|344006828|gb|AFSQ01022788.1|	44838	1e-61	AGCTCAAGCCCCCAATCAACCATGGCGTCGTTCACTGAATTCAGGCCGCTGGACGAGAAATCGCTGATCGAATATATAACAGCAACCCCAGCTTTGTCGGAGAAGCTCGGGAACAACGTCCCCCAGCTTTGTCGGAGAAGCTCGGGAACAACGTCGATGAGATGAAGATCAAAGAAGTCGGAGATGGGAATTTGAATTTCGTCTACATCGTCACTTCCCCAGCTGGGTCGTTAGTCATTA_AGCTCAAGCCCCCAATCAACCATGGCGTCGTTCACTGAATTCAGGCCGCTGGACGAGAAATCGCTGATCGAATATATAACAGCAACTCCAGCTTTGTCGGAGAAGCTCGGGAACAACGTCCTCCAGCTTTGTCGGAGAAGCTCGGGAACAACGTCGAT…
Lu1	Lu1_730183	22.41	87 A/G%140 A/G%222 T/C				AGCTCTTTTTGTCACATGATATTATATGGTTCTAATTTGTTGCCAAAACTCGATTCTCCACATTGCCCAAATAAGTCTAATCCAACATGGGAATACTACAATAATATCATCTGTACAAGGCAAATAAGTCTAATCCAACATGGGAATACTACAATAATATCATCTGTACAAGGCATGTAAATGGAATCAAATAAACCCATTGGAGGTGGAATCAAAGCCAATCGATTGGATGATACGTTA_AGCTCTTTTTGTCACATGATATTATATGGTTCTAATTTGTTGCCAAAACTCGATTCTCCACATTGCCCAAATAAGTCTAATCCAACGTGGGAATACTACAATAATATCATCTGTACAAGGCAAATAAGTCTAATCCAACGTGGGAATACTACAATAAT…
Lu1	Lu1_114168	22.49	187 T/C				AGCTCAGCCCGCCGAGCGTCCGACAGTGGGAGAGGAAAGACGACAAGTTCAGACCGGTCGGCGAGGAAGTGAGGCTAGGAGCCCACTTGAGATGCCCCTTCGGAAAGAAAATTGTCGTCGAAAGAAAATTGTCGTCGTCGACTTCGCCAGCTACGGCGACCCTTATGGTGCCTGCGGCGGATTCGCTCTCGGGACCTGCAACTCCCCTGTCTCCAAACAGGTCGTTGAAGAGGTGAGTTA_AGCTCAGCCCGCCGAGCGTCCGACAGTGGGAGAGGAAAGACGACAAGTTCAGACCGGTCGGCGAGGAAGTGAGGCTAGGAGCCCACTTGAGATGCCCCTTCGGAAAGAAAATTGTCGTCGAAAGAAAATTGTCGTCGTCGACTTCGCCAGCTACGGCG…
Lu1	Lu1_809231	22.5	50 A/G				AGCTCTGCAGGTTCAGTGGGCAGAAGATCTACCCAGGGAGAGGGATTAGATTCATTCGTTCTGACTCTCAGGTTTGTACAAAAATTTACATCCTCTAGTAGAAAATGCCTTTTAGGGTTCTCTTGAAGGTGTTCCTCTTTGCCAACTCAAAGTGCAAGAGGTATTTCCACAACAGGTTGAAGCCATCCAAGCTAACATGGACGGCTGTCTTCAGGAAGCAACATAAGAAGGTGCATATTA_AGCTCTGCAGGTTCAGTGGGCAGAAGATCTACCCAGGGAGAGGGATTAGGTTCATTCGTTCTGACTCTCAGGTTTGTACAAAAATTTACATCCTCTAGTAGAAAATGCCTTTTAGGGTTCTCTTGAAGGTGTTCCTCTTTGCCAACTCAAAGTGCAAG…
Lu1	Lu1_471203	22.65	78 C/T	gi|344007232|gb|AFSQ01022384.1|	31016	1.5e-59	AGCTCCTGCAAATGTGGTTCCTATTCCCAGGGCTGCCAACAGTAAGCTTTCCGCACCAGTTACGAATCTGTCATTGACGAGAAAGCGTCCGGGTGCAAATTCGAATGGAGTTGTACAGCACAGCAGGAACAAGCTCCTCGTGCTTTGAAGAAGTTCAAGTTACTCTCCAAAGCCACACCAAGTCCTGGTAAGAAATCTTTACTCACCTCTAGCTTCATTTGTGCGACTTTCTGTATTTTA_AGCTCCTGCAAATGTGGTTCCTATTCCCAGGGCTGCCAACAGTAAGCTTTCCGCACCAGTTACGAATCTGTCATTGATGAGAAAGCGTCCGGGTGCAAATTCGAATGGAGTTGTACAGCACAGCAGGAACAAGCTCCTCGTGCTTTGAAGAAGTTCAA…
Lu1	Lu1_537883	22.87	75 A/C%109 G/A%118 T/C%143 A/G%146 G/T%231 T/C	gi|344006828|gb|AFSQ01022788.1|	46328	3e-61	AGCTCGTTCACAGAACCTGACATTATGGAACCAACCGAAGTCTTATAATCAAAGGCAAAGAACAATACTCAGTAATAAAATTATGAAAAGAACATTACTTTGCTTTCAGTTCAGCAATTTGCGAATTCCACTTGTTATACTCAGAGACTTTGTAAGGATCGGAGAAGACGACTTGCTCTGTAAGCCTGCACATCTCCACGTTCCCGCAAAACTCCGCAACTACAGAATTTTGAGAAATTA_AGCTCGTTCACAGAACCTGACATTATGGAACCAACCGAAGTCTTATAATCAAAGGCAAAGAACAATACTCAGTACTAAAATTATGAAAAGAACATTACTTTGCTTTCAATTCAGCAACTTGCGAATTCCACTTGTTATACTCGGATACTTTGTAAGGA…
Lu1	Lu1_388063	23.02	InDel_1%178 C/T	gi|344007230|gb|AFSQ01022386.1|	17067	1e-61	AGCTCGAACCAACGCTGACTTTGCTGGCTCAGCTTGTGAGTTTGTTGAGCGAGGCTCATTTATAGCTCTCGAGTCCCCTCGTTTATAGTTTGGTGAGCAGGCTCGCTCCATTTTGATAGCCTTGATTAGGATCTCTATATTGTAGATAGCTCGCGAGCTAGCTCAAGAACTCATGAACGGAGCTTGGTTACAATGTTTACCGGGCCAAACTCTCTTATAGTCACCCAACCGAGTTCTTTA_AGCTCGAACCAACGCTGACTTTGCTGGCTCAGCTTGTGAGTTTGTTGAGCGAGGCTCATTTATAGCTCTCGAGTCCCCTCGTTTATAGTTTGTGAGCAGGCTCGCTCCATTTTGATAGCTCTTGATTAGGATCTCTATATTGTAGATAGCTCGCGAGC…
Lu1	Lu1_622704	23.2	InDel_3	gi|344010059|gb|AFSQ01019557.1|	21125	1e-61	AGCTCTCTGGATGCCGGGACTTATCGACTTTAGTTCAACTGGTGACCGAACCTTTGGCTTGGCATTGTCTCATCCTCCAATCTTGTGTTCGCTCCTCCATTCCATCCGGGAAGAAGAAGAAGAAGAAAGGTGGACCCACCGACCATCTCAACGCCCAATTATTGAACGCCCTTCGAGATTCAACCCAGTCTCTATATGGCATCATAGAAGAGGTAACCAAATGGCTGAGGAATCAGATTA_AGCTCTCTGGATGCCGGGACTTATCGACTTTAGTTCAACTGGTGACCGAACCTTTGGCTTGGCATTGTCTCATCCTCCAATCTTGTGTTCGCTCCATTCCATCCGGGAAGAAGAAGAAGAAGAAGAAAGGTGGACCCACCGACCATCTCAACGCCCAA…
Lu1	Lu1_625765	23.42	34 C/T	gi|344007232|gb|AFSQ01022384.1|	33053	1.52e-59	AGCTCGGCGTCGATCACGCCGGCCATTTCCTGCCGCAGCAGCCAGCTCGTTAGCGTTTTGATCTCGTAGCTGCTGCTGCTGGTTTTTTTGGCAGCATCCGACGGCGCAGTGCCGACGGCAGAGAGATTTGGAATCGTGGACGCAGACGTGGAAAGGAGAGAGGCGGGAAAGTGAGCGGGAAGTGGAAGTTAGAAGGTGAGATGAGCTGGTAGCTGCTGCAGCCGCCGTCGCCATGGATTA_AGCTCGGCGTCGATCACGCCGGCCATTTCCTGCTGCAGCAGCCAGCTCGTTAGCGTTTTGATCTCGTAGCTGCTGCTGCTGGTTTTTTTGGCAGCATCCGACGGCGCAGTGCCGACGGCAGAGAGATTTGGAATCGTGGACGCAGACGTGGAAAGGAG…
Lu1	Lu1_26941	23.5	12 A/G%47 A/G	gi|344007234|gb|AFSQ01022382.1|	4348	1e-61	AGCTCAACCACACTTTACTACTCAAACCCGTGCTCGACGATGGCCGAATAAGAAAACTGAATGACCATAACAAGCTCGGCTCAATAATAATACAAGCTCGACTCAATAACCATTGTAATCTCGTGAGTAGGTCTGTAGGGACAAGGAGTAAGAAAAGAACAAGTATAAGTGAGCTAGCTCATCAAAAGAAAATCGAGTTGCCTCTCAAGCTGACTAAACCTGTACTCGAGTTTGCTTTTA_AGCTCAACCACGCTTTACTACTCAAACCCGTGCTCGACGATGGCCGGATAAGAAAACTGAATGACCATAACAAGCTCGGCTCAATAATAATACAAGCTCGACTCAATAACCATTGTAATCTCGTGAGTAGGTCTGTAGGGACAAGGAGTAAGAAAAGA…
Lu1	Lu1_7904	23.73	9 C/T%58 T/C%188 C/G	gi|344017872|gb|AFSQ01011744.1|	59844	1e-61	AGCTCAAACATTGTACTAAATAACAACCAAGTACCTTGCCTTCACCGGTGCTTGTTATAATATCTACTGCATAAACTTCGTTCTCCTCAAATTCGATATCATCCACTCTTGTGTCCGGATTTCTGAATTGCATCTGTGACGTCTTGGTTCTGCCATAAATTTGAAAACATGAGTAGATGTTTGATTCCCAGTACAAGAATAGCAATACAGGGACAAGGACAGCAAACTAAAAAATCATTA_AGCTCAAATATTGTACTAAATAACAACCAAGTACCTTGCCTTCACCGGTGCTTGTTACAATATCTACTGCATAAACTTCGTTCTCCTCAAATTCGATATCATCCACTCTTGTGTCCGGATTTCTGAATTGCATCTGTGACGTCTTGGTTCTGCCATAA…
Lu1	Lu1_921	23.79	80 A/G%192 A/G				AGCTCAAAAAGCGTATCGAGAATGGATGGTTGATGATCTCGGATAAAAGTGCATCGATCTGCTTGATTCGAGGCGGAGGAGTCCTTCTCCAGTGACTACATACTGCTAGGAAGACTGGGAAGCCGCTCCAAAATCGAAGACATGATTTCTCCAGGAAGATCTGCCCAAGACCTTCTGCTCTGGAAATCCATATCTGATTCTGTGTTTCAACTTTCAATTGATTGATCATCGAACCTCTTA_AGCTCAAAAAGCGTATCGAGAATGGATGGTTGATGATCTCGGATAAAAGTGCATCGATCTGCTTGATTCGAGGCGGAGGGGTCCTTCTCCAGTGACTACATACTGCTAGGAAGACTGGGAAGCCGCTCCAAAATCGAAGACATGATTTCTCCAGGAAG…
Lu1	Lu1_378714	23.85	InDel_1				AGCTCCTTTGATTCTGTTGCTAGAAGGCTTGTCGATGGAAAATGAAGCCTTATAGTTAGAATGGAAGTTTGAGATTATGTCAATGCCGGATGGACTATAATGTGTTAGTTGTGAAATTTAATACTCAGGGTTGCTTTCTTTCCTTTGCAGTGCCATTTGAAGAAGATGATAAGGACCCCAGCATATGGTTCCTTGACCACAACTATCACGAATCCATGTTCTCGATGTTCAAAAGAATTA_AGCTCCTTTGATTCTGTTGCTAGAAGGCTTGTCGATGGAAAATGAAGCCTTATAGTTAGAATGGAATTTGAGATTATGTCAATGCCGGATGGACTATAATGTGTTAGTTGTGAAATTTATATACTCAGGGTTGCTTTCTTTCCTTTGCAGTGCCATTT…
Lu1	Lu1_425282	23.95	49 C/G	gi|344007234|gb|AFSQ01022382.1|	11257	5e-61	AGCTCGAGGCGAAGGAGAAAGAGTTGGCTGAGGTAAGTGCCCTGATCACTGAACTCAAAGCTGAGTGCGAATTGAATGAGAGACATCTGATTACCGTGGTAGATAACCTCGAGGAAAAAGGCTGAGTGCGAATTGAATGAGAGACATCTGATTACCGTGGTAGATAACCTCGAGGAAAAAGAGAGAAACTTGGCTGAGGTAAAGAATGAGATTATGAACCTAAGTGGTGTCTGTGAATTA_AGCTCGAGGCGAAGGAGAAAGAGTTGGCTGAGGTAAGTGCCCTGATCAGTGAACTCAAAGCTGAGTGCGAATTGAATGAGAGACATCTGATTACCGTGGTAGATAACCTCGAGGAAAAAGGCTGAGTGCGAATTGAATGAGAGACATCTGATTACCGT…
Lu1	Lu1_314277	24.18	101 A/G%133 C/T%189 C/T%223 A/G	gi|344006824|gb|AFSQ01022792.1|	8843	3e-61	AGCTCCGGACTCTTTGCTGCCGTCGATCGCCATGGCTGGTGAGATCATTGTCATGGAGGATTGAGATTAGATGGTTTGTTTCTTTTTTGGTTTTCACTGGAACATTCTATCGAACACCTGCGTAATTTTTTCCCGGTCCGAACTAAGGCTCCTGGCGAGGAGAGGCCGAGCCGAGATCAGCCCAGCTCCTCGAGATCAGCCCAGCTTGAACTCCGCTCATTGATTTGTAGCTCAAATTTA_AGCTCCGGACTCTTTGCTGCCGTCGATCGCCATGGCTGGTGAGATCATTGTCATGGAGGATTGAGATTAGATGGTTTGTTTCTTTTTTGGTTTTCACTGGGACATTCTATCGAACACCTGCGTAATTTTTTCTCGGTCCGAACTAAGGCTCCTGGCGA…
Lu1	Lu1_154360	24.21	29 C/G	gi|344017869|gb|AFSQ01011747.1|	23298	1e-48	AGCTCAGAGGACGAGCCCATGGTCCGGACAAGTACAGGGATATGCATATGGACTGCCTGCAACGTAAGAATAGTCAGAAGATGAACTTGACAGCTTGAATTTTACCAAATTCGATAGCCAGCCTTTGTACATTATAAAAATTTGGCGAAAGAGGGAATGCTTCTGCAATATCAATTGAATTGACACAACAACTAAATTGAGATATTTTTACAAGATGAGAAAAAAATCTAACCATGTTTA_AGCTCAGAGGACGAGCCCATGGTCCGGAGAAGTACAGGGATATGCATATGGACTGCCTGCAACGTAAGAATAGTCAGAAGATGAACTTGACAGCTTGAATTTTACCAAATTCGATAGCCAGCCTTTGTACATTATAAAAATTTGGCGAAAGAGGGAAT…
Lu1	Lu1_322572	24.37	70 C/G%235 A/G				AGCTCCGGTGATCTCTCCGAGCGTGAGATCGAGATCTTGGGCTTGGGGCGAGCCGCTTATTGGACCAGGCAGATGGGGTTTTTTTATTTTAGGTCAGGAAGCGGATACCTTTTTTTTCTTGTATTTTTCACATTTTATACGAATGGGGAAATAGTAGAAAATAATTATTTTCATTTCGGATTATCAATTGAAGTCCACGATTCGACATAATGGAGTCATTTTTGAACGAGAGTTATATTA_AGCTCCGGTGATCTCTCCGAGCGTGAGATCGAGATCTTGGGCTTGGGGCGAGCCGCTTATTGGACCAGGGAGATGGGGTTTTTTTATTTTAGGTCAGGAAGCGGATACCTTTTTTTTCTTGTATTTTTCACATTTTATACGAATGGGGAAATAGTAGA…
Lu1	Lu1_479928	24.61	219 T/C				AGCTCGGATCGTTTTCGGAGAGGACGATTTGATTGTTACTGGACATTCGATGTATCCATAGAATCTGTTTATAGACAGAGTTCCTCTGTATTTCGGTACAAGGAATCGGAGTACGGAAACCAAGGAATCGGAGTACGGAAACTTGTGACGTTATTGACCTAAGTCGAGCCGCAGGGAAGTTCGTGTTTTGCGATCATCATGACGACGATATCGATGATTGCAATGCTACATTAGGATTTA_AGCTCGGATCGTTTTCGGAGAGGACGATTTGATTGTTACTGGACATTCGATGTATCCATAGAATCTGTTTATAGACAGAGTTCCTCTGTATTTCGGTACAAGGAATCGGAGTACGGAAACCAAGGAATCGGAGTACGGAAACTTGTGACGTTATTGAC…
Lu1	Lu1_404536	24.92	189 G/C%225 T/C				AGCTCCGAGATAGAAAGCCACCGAGAGCAGCCATGAATCACTATGAACAGCAATGAGTGAAAGCCAGTCCCTCCGGTTCATGCCATCTCGAGCAAAGTTGACACCGAGGACGGGTTCAGGCGTCATAAACAGTGCCATACTGGACACGATCTGCGCATACGGTATTTCTTTCGTATATTCAAATTGTTGAACTTTGTTTCAAAACCACAACGGGATCGGAAATATGATTACTGTTCATTA_AGCTCCGAGATAGAAAGCCACCGAGAGCAGCCATGAATCACTATGAACAGCAATGAGTGAAAGCCAGTCCCTCCGGTTCATGCCATCTCGAGCAAAGTTGACACCGAGGACGGGTTCAGGCGTCATAAACAGTGCCATACTGGACACGATCTGCGCAT…
Lu1	Lu1_255927	25.18	InDel_2	gi|344000601|gb|AFSQ01029015.1|	8082	2.5e-49	AGCTCCATAGTCCATACGACGATCCCAACAGTTGATAGTGTATAACCGAAGCATTTGTTATTCAAAATACTGGTTCAATATTGTTGAGGAAAACTTATGTTTTGAATTAGAGTAAATTTGTACTGGTTCAATATTGTTGAGGAAAACTTATGTTTTGAATTAGAGTAAATTTGAGACTACAAAACAGAAAATATATATTGTCAGAAAAAAAGTAGGGATGTGAAAAATATTCGACATTTA_AGCTCCATAGTCCATACGACGATCCCAACAGTTGATAGTGTATAACCGAAGCATTTGTTATTCAAAATACTGGTTCAATATTGTTGAGGAAAACTTATGTTTTGAATTAGAGTAAATTTGAATACTGGTTCAATATTGTTGAGGAAAACTTATGTTTT…
Lu1	Lu1_711011	25.34	10 C/T%11 C/T%220 T/A				AGCTCTTGTCCGTTAGTAATCGTTGTTAGACATTATGTCAGGATGTAACTATAAATAGTAGAAAGATACATGCCCAAATGTACTTGTTATAAGCCTTGGCTATTATAAATACTAGACTCCCAGGATGTAACTATAAATAGTAGAAAGATACATGCCCAAATGTACTTGTTATAAGCCTTGGCTATTATAAATACTAGACTCCAGTAATACAATGAATAATTTTGCGTTCTACTTTTATTA_AGCTCTTGTTTGTTAGTAATCGTTGTTAGACATTATGTCAGGATGTAACTATAAATAGTAGAAAGATACATGCCCAAATGTACTTGTTATAAGCCTTGGCTATTATAAATACTAGACTCCCAGGATGTAACTATAAATAGTAGAAAGATACATGCCCA…
Lu1	Lu1_294236	25.63	136 A/G%179 G/A%234 G/A				AGCTCCCTGTACAGCATGCTGAACCATCGCTCTGCACGGCGTCCATCGGCCAACTTTCCGGCGAGCGGAGCTACTACTCGAGGTGTTTGGGATGCAGGTTGAGTAATAGTAGTAGGAAGGGAAATGAAAAACAATAAACTGATACCTGGAAGGAATAAATACAAAAAAGAAATATGTTGGACGGAGTCAACTGCCGCCGTTAGTAGCAGAGTAGTCAATAAGAAGTCAACGCCGCCGTTA_AGCTCCCTGTACAGCATGCTGAACCATCGCTCTGCACGGCGTCCATCGGCCAACTTTCCGGCGAGCGGAGCTACTACTCGAGGTGTTTGGGATGCAGGTTGAGTAATAGTAGTAGGAAGGGAAATGAAAAACAATGAACTGATACCTGGAAGGAATAA…
Lu1	Lu1_396428	25.64	208 T/C				AGCTCCCTTCAGTCCAAGCACAGAAGGAGAGGGATAGTAGAAATATCTCCCGCATCATTCACACTATCACTCATAGTAGAAATATATGCCTTGTTTGTAGTACTACTAATGGGGGATAGAATGGGGGATAGAGTGAATGAGTCGGCAGCTACTTCCATTTTCCCATCCATGTTTGAACTCAAGGAAAGCCCTCTCCCTCCACAGGGCTTTTAGAATCGGCAACTAATCCAGAATAATTTA_AGCTCCCTTCAGTCCAAGCACAGAAGGAGAGGGATAGTAGAAATATCTCCCGCATCATTCACACTATCACTCATAGTAGAAATATATGCCTTGTTTGTAGTACTACTAATGGGGGATAGAATGGGGGATAGAGTGAATGAGTCGGCAGCTACTTCCAT…
Lu1	Lu1_59625	25.97	11 A/G%104 T/C%176 T/C%226 C/T%229 A/G				AGCTCAATCCAAGCTTTGCGCGCTTGAAATACCACTCGTACAAGTTAGAAGTGTTGCAGGCTTATGAATCCACATAATCGAGCTTATCAGCCTCCAAGCTTGCTGAGTCAAGTATATCCTAAGTGTTGCAGGCTTATGAATCCACATAATCGAGCTTATCAGCCTCCAAGCTTGCTGAGTCAAGTATATCCTAATTCAATCATTACTAATTCATTCAAATCCAGTCGGATTTGAAAATTA_AGCTCAATCCGAGCTTTGCGCGCTTGAAATACCACTCGTACAAGTTAGAAGTGTTGCAGGCTTATGAATCCACATAATCGAGCTTATCAGCCTCCAAGCTTGCCGAGTCAAGTATATCCTAAGTGTTGCAGGCTTATGAATCCACATAATCGAGCTTA…
Lu1	Lu1_803704	26.05	19 A/G%150 A/C%179 T/C%189 C/T				AGCTCTGATAGCACCCATAACCCTATCCAACATCTTATCCTTCTCTTCCAAGGACCTCTTCCACAGCGATTCCACTTCAATGTTCCTCTCAACCAACTGCTTCATAACATCAACTTCTTTCGGCCACATCGACCATCGTGACCCCGCTTACCATCTCGCATCGATTCCATATCGTCGATGTAACGATACGTGGTCGCTCCACACCATATTTCGACCAGTTGAAGTAGTCGTTGATCCTTA_AGCTCTGATAGCACCCATGACCCTATCCAACATCTTATCCTTCTCTTCCAAGGACCTCTTCCACAGCGATTCCACTTCAATGTTCCTCTCAACCAACTGCTTCATAACATCAACTTCTTTCGGCCACATCGACCATCGTGACCCCGCTTCCCATCTCG…
Lu1	Lu1_22129	26.61	188 G/C				AGCTCAAATATTGTACTAAATAACAACCAAGTACCTTGCCTTCACCGGTGCTTGTTACAATATCTACTGCATAAACTTCGTTCTCCTCAAATTCGATATCATCCACTCTTGTGTCCGGATTTCTGAATTGCATCTGTGACGTCTTGGTTCTGCCATAAATTTGAAAACATGAGTAGATGTTTGATTCGCAGTACAAGAATAGCAATACAGGGACAAGGACAGCAAACTAAAAAATCATTA_AGCTCAAATATTGTACTAAATAACAACCAAGTACCTTGCCTTCACCGGTGCTTGTTACAATATCTACTGCATAAACTTCGTTCTCCTCAAATTCGATATCATCCACTCTTGTGTCCGGATTTCTGAATTGCATCTGTGACGTCTTGGTTCTGCCATAA…
Lu1	Lu1_629521	26.79	54 A/C%58 T/C%228 C/T				AGCTCTGAAATTCTCTGCAGTTCTGGGAACGACGTCGTCGAACAGCTCAATCAAAATTCGGCCTTCCAGCTCGCCGCCGATGCTTATGTCGAAGAAACATCTCGTCCGGCCCATTTTTTGCTAAAGCTTCCGTCTTTCTTCTTCAACTGCTCCGCCTTTTACTTGATACACTGAAGAAGGTGGAGTGTCTCTCTCTGATGCTTCTTATATTTATATTGGTGTCATTCCTGTCTTTACTTA_AGCTCTGAAATTCTCTGCAGTTCTGGGAACGACGTCGTCGAACAGCTCAATCACAATCCGGCCTTCCAGCTCGCCGCCGATGCTTATGTCGAAGAAACATCTCGTCCGGCCCATTTTTTGCTAAAGCTTCCGTCTTTCTTCTTCAACTGCTCCGCCTT…
Lu1	Lu1_312598	27.4	183 T/C	gi|344019050|gb|AFSQ01010566.1|	8899	3e-61	AGCTCCGCTGATTCCTTCAAGGATTAGCTTTTTGAAGAAGAAGAATTCAAGGATTAGTTGATAACTACATATAACTAGTTATCTTACACAAAAATAACAGATCTGGAAAACCAGCCATGAGATACTAAGAATCATCAACTCAAGATCTGTTTGGTTCTGATCCAGCTTGAAGTTGGCTTGACTGGAACAATCTATTTACAGCCCTAGTGTCTCAAGCTCACAAACAGAAACAATAGATTA_AGCTCCGCTGATTCCTTCAAGGATTAGCTTTTTGAAGAAGAAGAATTCAAGGATTAGTTGATAACTACATATAACTAGTTATCTTACACAAAAATAACAGATCTGGAAAACCAGCCATGAGATACTAAGAATCATCAACTCAAGATCTGTTTGGTTCT…
Lu1	Lu1_893113	27.74	67 G/T	gi|344019050|gb|AFSQ01010566.1|	16935	2.5e-58	AGCTCTTTCTGCCAAACGGCGCCGTTTGGACCGTCGGAGTGGCGAAAAGGAGAAATGCTACCGGCGGCGGGAACGAGGCCTATTTCGGTGAGAAGTGGGCCGACACTCCATTTGCACCGGGCGGAATCACATACCGTTCTCCGTCCGGCGCCTCTGCCGCCGGCGAAGTAGAAGATACGGGCGTTGAGAACTTCTTCCGACTCATCATGCCAAGTGTCATCGAAGAGAAACAACTCGTTA_AGCTCTTTCTGCCAAACGGCGCCGTTTGGACCGTCGGAGTGGCGAAAAGGAGAAATGCTACCGGCGTCGGGAACGAGGCCTATTTCGGTGAGAAGTGGGCCGACACTCCATTTGCACCGGGCGGAATCACATACCGTTCTCCGTCCGGCGCCTCTGCC…
Lu1	Lu1_318987	28.36	16 C/T%191 G/A				AGCTCCAATCGTGCTCTATTCCGTATTCAGAGACTCGTAATCAAACCCTCTATCTCTAGAGCACCCGTGGATAACAAATACTACAAAGAAACACATCAAATGGACCATAACAGTCCAAATCGCAAAACACGAAACCACACAAAAATGAAGGACAAACAAGCAAGTATTCACTCAAAAAGCGTGCAAATAAGGATAGATAATTATTACAAATCCTAGTATTATCACATCACAATCCTGTTA_AGCTCCAATCGTGCTTTATTCCGTATTCAGAGACTCGTAATCAAACCCTCTATCTCTAGAGCACCCGTGGATAACAAATACTACAAAGAAACACATCAAATGGACCATAACAGTCCAAATCGCAAAACACGAAACCACACAAAAATGAAGGACAAACA…
Lu1	Lu1_684153	28.79	15 G/T%InDel_4				AGCTCGTTGCAGCAGCCGACGTTCGTGAGCCCAGGCTCGGCGATGAGGTGGTCGAGGAGAGTGAGGTTGAAGTCGCCGGGGACGGTGAAGACGTCGGTGATTCCGATTTGGACGAGCCGGCGCGGCGGAGCAAATGTCCGTCGAGTTCGGCATGCATGCGTCGATTGATCCGATCTTCGTGTCCATTGGTGGCGAGAGCGAAAGAGTTGATTGGATGTTTGCTTTTCGGTTTGTTTGTTA_AGCTCGTTGCAGCATCCGACGTTCGTGAGCCCAGGCTCGGCGATGAGGTGGTCGAGGAGAGTGAGGTTGAAGTCGCCGGGGACGGTGAAGACGTCGGTGATTCCGATTTGGACGAGCCGGGCGGAGCAAATGTCCGTCGAGTTCGGCATGCATGCGTC…
Lu1	Lu1_782597	29.34	163 G/C%211 G/C				AGCTCTCTAGATTCTTACTGATTCATTAGTATCACCATCTTTTGTCATATGACATTCTCTCAAATATTTTCTATAGGGTGTGATGCAACATCACGAAGAAGTCGTGGAGTACTTCAGAACCTACGAAGGATGGTCTCCGTGCTTGCCAACGAATACGATCGAGAAGCAAAGCTGTTGAATGGAACTCACAAGTCTCATGTCCATTCGCCTGATGAGGTATATATATACTACTTGCTATTA_AGCTCTCTAGATTCTTACTGATTCATTAGTATCACCATCTTTTGTCATATGACATTCTCTCAAATATTTTCTATAGGGTGTGATGCAACATCACGAAGAAGTCGTGGAGTACTTCAGAACCTACGAAGGATGGTCTCCGTGCTTGCCAACGAATACGA…
Lu1	Lu1_89816	29.89	184 G/A				AGCTCACAAGCTTAGTCTGTAATCAGGATTTCCATATAGTCAGCTAATGGTTTTCTTATAATGTGCAGACTAACATGAAATCTTGTCTTCAACTGGTGCATCTGGATGAAAGACGCCAAGATTTCATTGTGGAAAGTAACTAATTTTTCTTCTGTTTTTCTCCAGGAGTATCAGTGTCATCAAGTAATGTGTAAGAATGGTCCATTGTTACTACAAATAAGCAGAAAACGCAGAATATTA_AGCTCACAAGCTTAGTCTGTAATCAGGATTTCCATATAGTCAGCTAATGGTTTTCTTATAATGTGCAGACTAACATGAAATCTTGTCTTCAACTGGTGCATCTGGATGAAAGACGCCAAGATTTCATTGTGGAAAGTAACTAATTTTTCTTCTGTTTT…
Lu1	Lu1_131587	30.08	93 A/G%151 C/A				AGCTCAGAAGAAGATTCTCGAGATAAGATATCAACAAACAAATTGAGGACCTTCACATTTACTGAATCAGAAGAACAGTGGTCCAAGGAGTCAAGCAGAACCAAGATATCACCAAAATTCCCAAGAAAGGACTTGAAGACGATAGATTTTCTCGGCTCTCTCTCCAGACTGTCAGCAACATCAACAGTCCTGGTCATCAGCCATTCAAGTACACTACTGTCACTCGCTTCTGATACATTA_AGCTCAGAAGAAGATTCTCGAGATAAGATATCAACAAACAAATTGAGGACCTTCACATTTACTGAATCAGAAGAACAGTGGTCCAAGGAGTCGAGCAGAACCAAGATATCACCAAAATTCCCAAGAAAGGACTTGAAGACGATAGATTTTATCGGCTC…
Lu1	Lu1_606258	30.57	202 T/A				AGCTCGGAATGCCAACCGTTCCATCCCATAACAAACATAGTATGAGCCATACAGACTCACCCCTTCCGGCTCCTACTGCTGGTTTTGGCGATACTGAAACTGTAAAAATCAGCATCGCCGAAACTGTAAAAATCAGCATCGCCGCAACCCTCGCAGGGACCATAATCGGGAACTCGATGCAGATATGTAGGCAGACGGGAGTGAAGCTATCGATGGGGGATCACGAAGCGGATCCCATTA_AGCTCGGAATGCCAACCGTTCCATCCCATAACAAACATAGTATGAGCCATACAGACTCACCCCTTCCGGCTCCTACTGCTGGTTTTGGCGATACTGAAACTGTAAAAATCAGCATCGCCGAAACTGTAAAAATCAGCATCGCCGCAACCCTCGCAGGG…
Lu1	Lu1_337319	31	84 A/T				AGCTCCAGAGGAGTGCAACCCACTGAGGAAGCTCCGCCAATGACAAGCTTTGGAAACATGCAGGAAAACTCACTCGAAAGTTTAGAGGTTTTCAAGCGTTATCAGGCGCTAGATCTCTTGCAACAGTATGATATCGCCGCTGGCTGATCCAATATGAATATAGATTGGAAGGGGCAGGTTGTCGCCACCGAAGTATCCACCATGGATGCGATGAGAAGCTTCGAAGAACAAACAAAATTA_AGCTCCAGAGGAGTGCAACCCACTGAGGAAGCTCCGCCAATGACAAGCTTTGGAAACATGCAGGAAAACTCACTCGAAAGTTTTGAGGTTTTCAAGCGTTATCAGGCGCTAGATCTCTTGCAACAGTATGATATCGCCGCTGGCTGATCCAATATGAA…
Lu1	Lu1_616260	31.06	229 C/A				AGCTCTCTACCTGACCTGGAATTACGCTCCTTGAGATCCGCTATGATTGAGTTTGTCTCACACAGGCCATGTTGAAGCAAACCATTTTCTGCATGCAGCCCTGTCGCCGTTTCTAACATATAATACCCATGTGACAGAGATGTAGCACTGTAACGGCACAATCCTTTACTATTATCTCGGACCAGACATCTTCAAGCCATGAACCTACAACCTTACGTGAGTGAAGAGCAAAGGACTTTA_AGCTCTCTACCTGACCTGGAATTACGCTCCTTGAGATCCGCTATGATTGAGTTTGTCTCACACAGGCCATGTTGAAGCAAACCATTTTCTGCATGCAGCCCTGTCGCCGTTTCTAACATATAATACCCATGTGACAGAGATGTAGCACTGTAACGGCA…
Lu1	Lu1_558377	31.54	98 A/G				AGCTCGAGTCATCCTCGTGCCCTCCAAAAAGGCAAAAACTCGGTTCGCCGGCAGCCTTTGGCCACAACTGGAAACTATGTCAGGTTAGCAAAGTTACAATCTACTCGAACTGATTTGAGCCACCCGCCGGCTCCGCCCTCTACAACTCGTCGCCGTAAAACCGCCCGAAATTTTTTTCCAACAAATCAGTCACTTACTAGCTTGTCCCCAATGCAAACCGGAGCTTCCGTTTACCGCTTA_AGCTCGAGTCATCCTCGTGCCCTCCAAAAAGGCAAAAACTCGGTTCGCCGGCAGCCTTTGGCCACAACTGGAAACTATGTCAGGTTAGCAAAGTTACGATCTACTCGAACTGATTTGAGCCACCCGCCGGCTCCGCCCTCTACAACTCGTCGCCGTAA…
Lu1	Lu1_75448	31.84	61 A/G	gi|344004202|gb|AFSQ01025414.1|	467	1.5e-59	AGCTCAATCAACGTCACCGCCCGCTCCCGTTACTGTCGCCACTCGTCTCCGCCGAAAACCACCATTTATTTGTCAATAGCCACTGTCGTCGAAGTCTAGATGTCACCATGTCCCGTCAATAGGTCAAGTTTTGATCCTAATAATCAATTCTTATGCTTTCATACTGTTCTTTTTCGAGAATTCTTAGTGGATCCGAATTTATTCAATATTGTAGATAGTTGGCGACTTTTTTCCACATTA_AGCTCAATCAACGTCACCGCCCGCTCCCGTTACTGTCGCCACTCGTCTCCGCCGAAAACCGCCATTTATTTGTCAATAGCCACTGTCGTCGAAGTCTAGATGTCACCATGTCCCGTCAATAGGTCAAGTTTTGATCCTAATAATCAATTCTTATGCTT…
Lu1	Lu1_695389	32.01	208 T/C	gi|344019015|gb|AFSQ01010601.1|	13666	1e-61	AGCTCTTCTGTTTCCCCTTCAGCCATATACAGATGAGCGACAACACTGAGAACCCACAAACTACTCCATTCGCACCCACCAAAAACCTGCCATGAAATCCACCGCTTCTTTACACTTACAAAATCCACCGCTTCTTTACACTTACAGTTGTTCATTCAAAGTATAGACTGAGAAACAGAGGCAGAGAGAGACAGAGTCTGGGCATTTTCCTTGGCAAAGATTAGACAAGAACAGAACTTA_AGCTCTTCTGTTTCCCCTTCAGCCATATACAGATGAGCGACAACACTGAGAACCCACAAACTACTCCATTCGCACCCACCAAAAACCTGCCATGAAATCCACCGCTTCTTTACACTTACAAAATCCACCGCTTCTTTACACTTACAGTTGTTCATTCA…
Lu1	Lu1_18452	32.86	221 G/C	gi|344013555|gb|AFSQ01016061.1|	25891	1.5e-59	AGCTCAAAGGAAATGATTGGGTGCAATCAATATACGAAGATCGTGAGCGATGGGTGCCAATTTACTTGAAGGATGCTAATTTGGCTGGAATGTCTGCAGTTCAGAGATCTGACAGTGTGATAGAAAGGTACGAGGAAGAAGCTAAAGCGGATGCTGATACATGGAACAAACAGCCTGCTCTGAAATCTCCATCTCCTTTGGAGAAGAGTGTTTCAGGGATGTACACTCTTGCAGTGTTTA_AGCTCAAAGGAAATGATTGGGTGCAATCAATATACGAAGATCGTGAGCGATGGGTGCCAATTTACTTGAAGGATGCTAATTTGGCTGGAATGTCTGCAGTTCAGAGATCTGACAGTGTGATAGAAAGGTACGAGGAAGAAGCTAAAGCGGATGCTGAT…
Lu1	Lu1_395628	33.11	7 C/T%62 T/G	gi|344015062|gb|AFSQ01014554.1|	1084	4e-57	AGCTCCCTGTTCTCATATCAGACCTGCCACACATGGGTATCAACAGGAATGGCATGGTGTTTATCAAGAGAGAAGAGAGCAATGCAAGCCGCTACTTTCGGACCAACTCCGGGCAAAGTACAGCTCCAATTTACGCAGAGATTCAAGCCAAGCTGAACCTCCGCCAGGTTTTGACTGCAAAGCATCTACTGTCCCAGTAATATACTTCGCCCTGCCAAGCTCCAACAGAAGCGAACATTA_AGCTCCTTGTTCTCATATCAGACCTGCCACACATGGGTATCAACAGGAATGGCATGGTGTTGATCAAGAGAGAAGAGAGCAATGCAAGCCGCTACTTTCGGACCAACTCCGGGCAAAGTACAGCTCCAATTTACGCAGAGATTCAAGCCAAGCTGAAC…
Lu1	Lu1_305795	33.88	42 C/T%65 A/C%104 G/A%137 G/C%197 C/T%222 G/A				AGCTCCAACCGTGCTCTACTTCACATCCATAGCTTCATAACCAGACCACCTATCTCTAGAGTACATGTGGACAGCAAATACTACAAAGAAACACATCAAATGGGCCGAAACGGTCCAAATATCAGAAGACATGTAAGCTTCGACAAAGAAAAAAAGATATACGTGCATTTTCTTACTTTGGAAGGGGTAAAATACACTGTATGGGTGGTAACACGAAAGGTGCAACCCACAAATGGATTA_AGCTCCAACCGTGCTCTACTTCACATCCATAGCTTCATAACTAGACCACCTATCTCTAGAGTACCTGTGGACAGCAAATACTACAAAGAAACACATCAAATGGACCGAAACGGTCCAAATATCAGAAGACATGTAACCTTCGACAAAGAAAAAAAGAT…
Lu1	Lu1_782334	34.37	229 C/A				AGCTCTCTACCTGACCTGGAATTACGCTCCTTGAGATCCGCTATGATTGAGTTTGTCTCACACAGGCCATGTTGAAGCAAACCATTTTCTGCATGCAGCCCTGTCGCCGTTTCTAACATATAATACCCATGTGACAGAGATGTAGCACTGTAACGGCACAATCCTTTACTATTATCTCGGACCAGACATCTTCAAGCCATGAACCTACAACCTTACGTGAGTGAAGAGCAAAGGACTTTA_AGCTCTCTACCTGACCTGGAATTACGCTCCTTGAGATCCGCTATGATTGAGTTTGTCTCACACAGGCCATGTTGAAGCAAACCATTTTCTGCATGCAGCCCTGTCGCCGTTTCTAACATATAATACCCATGTGACAGAGATGTAGCACTGTAACGGCA…
Lu1	Lu1_45534	34.74	108 G/T%182 G/T				AGCTCAAGCTATCAAAGATGGTCGCTAGTATCACGGCTGGCATGCTAAATGACTTAGAACTACCAGGCTGGAAGATATCCCCAAAATGAAGGACAAAGGACGGAAGGGATTGGTTATTGGAAATGACTTAGAACTACCAGGCTGGAAGATATCCCCAAAATGAAGGACAAAGGACGGAAGGGATTGGTTATTGGCAAGTTCTATTCTTCCATCACATGAGATGAAGAGACTCCCGCATTA_AGCTCAAGCTATCAAAGATGGTCGCTAGTATCACGGCTGGCATGCTAAATGACTTAGAACTACCAGGCTGGAAGATATCCCCAAAATGAAGGACAAAGGACGGAAGGTATTGGTTATTGGAAATGACTTAGAACTACCAGGCTGGAAGATATCCCCAA…
Lu1	Lu1_175690	34.91	30 A/G	gi|344013446|gb|AFSQ01016170.1|	4514	1e-61	AGCTCAGGTTCCAACCCAAGTCCCAAACCATTCTTGGCACGCACCCAACAGGCAGTATCCCCATACACACAACTCTTCTCACATCACCCTCGTACAGCCTCCTCACCACCATCACCACCTAAAACCTGAGCAAACTCATTGCTCCTCTCACCGCCACCAGGCGCCCTCGTCGCGTTTCCCGCGAGGAAGATGTCCACATAGTCGTCTTTCCCAAACGAAAGGTAGAACACAGATTCGTTA_AGCTCAGGTTCCAACCCAAGTCCCAAACCGTTCTTGGCACGCACCCAACAGGCAGTATCCCCATACACACAACTCTTCTCACATCACCCTCGTACAGCCTCCTCACCACCATCACCACCTAAAACCTGAGCAAACTCATTGCTCCTCTCACCGCCACC…
Lu1	Lu1_74904	35.34	120 A/T	gi|344013556|gb|AFSQ01016060.1|	17097	3e-39	AGCTCACATCAGGAGAAGAAGCCTCCAGTACTCTGTTGTTCTCAAACTTGTATCTACAATACAACCTCAAATATTAGTGATTTGACTAAAGGCAGTCATTCAAAATAGCCCCCAAAAGAAAACTGGTTTAGGTAATTGTTACTGCACAAGTAACAGGCATAACAGACCTAGATCCAAATTTGTGTCATGGTTGCCAATCAAGAAAAAAACAAGGTAAATCTATGATGACCTTATACCTTA_AGCTCACATCAGGAGAAGAAGCCTCCAGTACTCTGTTGTTCTCAAACTTGTATCTACAATACAACCTCAAATATTAGTGATTTGACTAAAGGCAGTCATTCAAAATAGCCCCCAAAAGATAACTGGTTTAGGTAATTGTTACTGCACAAGTAACAGGC…
Lu1	Lu1_720083*	35.81	24 A/G%58 C/T%69 T/G%161 C/T	gi|344000611|gb|AFSQ01029005.1|	7910	3e-61	AGCTCTTTCTGCCAAACGGCGCCATTTGGACCGTCGGCGTGGCGAAAAGGAGAAATGCTACCGGCGGCTGGAACGAGGCCTATTTTGGTGAGAAGTTGGCCGAGTTCGTGGGCCGACACTGCGGAATCACATACCGTTCTCCCTCCGGCCCCTCCGCCGCCGGCGAAGTAGAAGATACGAGCGTCGAGAACTTCTTCCGACTCATCATGCCAAGTGTCATCGAAGAGAAACAACTCGTTA_AGCTCTTTCTGCCAAACGGCGCCGTTTGGACCGTCGGCGTGGCGAAAAGGAGAAATGTTACCGGCGGCGGGAACGAGGCCTATTTTGGTGAGAAGTTGGCCGAGTTCGTGGGCCGACACTGCGGAATCACATACCGTTCTCCCTCCGGCCCCTCCGCC…
Lu1	Lu1_597131	35.94	InDel_1				AGCTCGCTACAACGTTCCTCACCTTCGCTTCTCGCAACCAAACTCCTCTTCTCAGAACCCGCACCAGTCTCATCCTTCCTCTCTTCTCCACACTCCCCAAGGCGGCTTCATCTTCCACTACCACCGCGTACAGCGAGGACTCTGATGTCACCACGAAAATCCCCCGCGATGATCGGATTCCCGCGACTATCATCACCGGGTTCCTCGGCTCCGGAAAGGTCCGAATATCAGTTTTTTTTA_AGCTCGCTACAACGTTCCTCACCTTCGCTTCTCGCAACCAAACTCCTCTTCTCAGAACCCGCACCAGTCTCATCCTTCCTCTCTTCTCCACACTCCCCAAGGCGGCTTCATCTTCCACTAACCACCGCGTACAGCGAGGACTCTGATGTCACCACGAA…
Lu1	Lu1_415404	36.27	183 T/C	gi|344019050|gb|AFSQ01010566.1|	8899	3e-61	AGCTCCGCTGATTCCTTCAAGGATTAGCTTTTTGAAGAAGAAGAATTCAAGGATTAGTTGATAACTACATATAACTAGTTATCTTACACAAAAATAACAGATCTGGAAAACCAGCCATGAGATACTAAGAATCATCAACTCAAGATCTGTTTGGTTCTGATCCAGCTTGAAGTTGGCTTGACTGGAACAATCTATTTACAGCCCTAGTGTCTCAAGCTCACAAACAGAAACAATAGATTA_AGCTCCGCTGATTCCTTCAAGGATTAGCTTTTTGAAGAAGAAGAATTCAAGGATTAGTTGATAACTACATATAACTAGTTATCTTACACAAAAATAACAGATCTGGAAAACCAGCCATGAGATACTAAGAATCATCAACTCAAGATCTGTTTGGTTCT…
Lu1	Lu1_409980	36.49	15 C/T%30 T/C%87 T/C%192 A/C	gi|344013399|gb|AFSQ01016217.1|	738	5e-61	AGCTCCGCAACCCCCGGTGGGGTGTTATGTAGTCGGGCGGATAACCTTGGGAAGACCCGCTCGTGCCACTCGTACTGTAACGAGGGTTGTCTTTCTTGATGATTTAGCTTGTTTCCCGCGGTGCATCGCCCCCAGGGTTGGTCGGATTCAGATTGGTTGAGGTCATCATGATATCCGCGTGATGGTTGATGATGAGCTGCGGGTGGGCGATGGTTGCACTGTGCGTCGACGTTTGGGTTA_AGCTCCGCAACCCCTGGTGGGGTGTTATGCAGTCGGGCGGATAACCTTGGGAAGACCCGCTCGTGCCACTCGTACTGTAACGAGGGCTGTCTTTCTTGATGATTTAGCTTGTTTCCCGCGGTGCATCGCCCCCAGGGTTGGTCGGATTCAGATTGGTT…
Lu1	Lu1_132751	37.09	58 A/G%118 A/G%168 T/C				AGCTCAGAAGTGGGATACTCCTAATGATGCAAAAACATTCCGGACATTCATGGACAAAAAGAGGACAGTTCAACTGCTTCTTGGACTAAATCAAGACCTAGATGCTGTGAAAAGCAGAGTGCGTTTGCTGAGGTTTTGAGAGAAGAAGATTGGCGTCATCTGATGGTTATAGAGACGAAGACAACCTCTGAACCCAGCAGTTCAGCCCTGAAAACTAAGACCTCAAGGCTCTCTTTGTTA_AGCTCAGAAGTGGGATACTCCTAATGATGCAAAAACATTCCGGACATTCATGGACAAGAAGAGGACAGTTCAACTGCTTCTTGGACTAAATCAAGACCTAGATGCTGTGAAAAGCAGGGTGCGTTTGCTGAGGTTTTGAGAGAAGAAGATTGGCGTCA…
Lu1	Lu1_146445*	37.17	134 C/A%228 T/C	gi|344006821|gb|AFSQ01022795.1|	15716	1e-61	AGCTCATCATGGTTGATGAAGTATTATATGTCGTTACGCTTGGATGGAAAGAATATGCAAGATCACCAACTTATTTCATGATATGAACAGGTGAACTTCAGCTCAGGCCGTTATTTTTCCCCTAAAAGACACACGGAGGAAAAGAGATTTTCAGATTTGAATATGCTGTTCCTCTACTGAACAATGAAAGGAGTTCATTCTCTTGATAGTACTACCACGTTCTGATGTCTAACCCTTTTA_AGCTCATCATGGTTGATGAAGTATTATATGTCGTTACGCTTGGATGGAAAGAATATGCAAGATCACCAACTTATTTCATGATATGAACAGGTGAACTTCAGCTCAGGCCGTTATTTTTCCCCTAAAAGACACAAGGAGGAAAAGAGATTTTCAGATTT…
Lu1	Lu1_824596	37.69	78 A/T				AGCTCTGGTCTCACTTCAGTCGTCTTCCTGTTCGGTAGGGAATCCTTTTCTTCGTTTTTTTCTGCGATTTTGCTTGAATTTTGAGATTGTTGTGTGGTTCTGTACATCTCTGCGGTTGATTTGTCTGTTAGAGACTGAGTAACTAAGGATTTGGACTACAGTAGTAGAGAATGAGAAGAGATTTTCGTTTATTGTGCATAGATTTCGTTTGAATCTGCAGTGAAATAATACACTTGTTTA_AGCTCTGGTCTCACTTCAGTCGTCTTCCTGTTCGGTAGGGAATCCTTTTCTTCGTTTTTTTCTGCGATTTTGCTTGATTTTTGAGATTGTTGTGTGGTTCTGTACATCTCTGCGGTTGATTTGTCTGTTAGAGACTGAGTAACTAAGGATTTGGACTA…
Lu1	Lu1_29145*	38.42	24 A/C	gi|344017084|gb|AFSQ01012532.1|	25566	3e-61	AGCTCAACCTTCAGAAAGCTGGAACGACAAAGCTGAGAAGAGAGGGCACAAACAGAAGAAACTTGAAACAGAACTTCGACGAGAGCAATCCTTACTCGCTTCTCAAACGAAGATGTCTTGTCTTGCTATAGCGCACAAAGCAGCCCGAGCTACCTTCCCCATGCACGTAAATATTTCAGCCATGCAAGGTGGAGCTGAATCCCATTCTTCGTGAGACCTGCAGCAACAAGACAGACATTA_AGCTCAACCTTCAGAAAGCTGGACCGACAAAGCTGAGAAGAGAGGGCACAAACAGAAGAAACTTGAAACAGAACTTCGACGAGAGCAATCCTTACTCGCTTCTCAAACGAAGATGTCTTGTCTTGCTATAGCGCACAAAGCAGCCCGAGCTACCTTCC…
Lu1	Lu1_391512	38.65	InDel_9%130 T/C%160 C/T%167 A/C	gi|344013448|gb|AFSQ01016168.1|	11283	1e-61	AGCTCCCTATTATTTTGTCGAGCAGATACACGAAGCTGCAGTCTGCAGTAAACTCACATGAACTGACATTGTTCATCAGTTTCATGAACTAATACTCTTATCATTTATCAATGTCAAGTAATGGCTGCTTCAAGCACAAAATCTATTACTCGTGATCATCGCAGGCAGCAGTTTCAGTATTACACAACAAGAGTATGCAATCTAAACAAAGGCATCCCGACTCCAGAGCAGCAGAGGTTA_AGCTCCCTATTATTTTGTCGAGCAGGCTGCAGTCTGCAGTAAACTCACATGAACTGACATTGTTCATCAGTTTCATGAACTAATACTCTTATCATTTATCAATGTCAAGTACATCGGCAAATGGCTGCTCCAAGCACAAAATCTATTACTCGTGATCA…
Lu1	Lu1_474672	39.13	49 C/T%178 T/C%186 C/G				AGCTCCTGGATCTTAGTGATGTTTGTGTTTGATGTTTCCTATATGTATCTGGTAGGTGGAAATCCAGGTGATGCTGAAGCTTTTCTCTTCCGATTCGCTCACTGGAGCACGCGTTGTGAAGCAATGCCATCACTTCAGAGGTTCTGGCCTCCCTAACTACTTGTCCTCCGCTCCATGTGCAGGTTCTTCAGCTGTCTGCTAATGAAGCTACCTACTAAGTGTCGTGTGAAAGGCTCTTTA_AGCTCCTGGATCTTAGTGATGTTTGTGTTTGATGTTTCCTATATGTATTTGGTAGGTGGAAATCCAGGTGATGCTGAAGCTTTTCTCTTCCGATTCGCTCACTGGAGCACGCGTTGTGAAGCAATGCCATCACTTCAGAGGTTCTGGCCTCCCTAACT…
Lu1	Lu1_444108	39.79	78 C/G%221 C/T	gi|344011290|gb|AFSQ01018326.1|	19721	3e-59	AGCTCCTAATCCAGTGTACACACTCGTCCAGATCTTACGCTGCTCCCCACCGTTGACAAATCTCATACCCTCCATCTCTTCCCTCGAGTACTTCTTGATCACCGCACCATTTCCAGCTTCTTTTGTTCGTCTTCTTGTTTGCATCTTGGTGGTAAGCACCTCGGTGATTCTGCGTCCTCTTCCAATTCATTGTAGTATTAGATGCCCTTTTCGGAAAGACCGTCGAATCAGGTTCAATTA_AGCTCCTAATCCAGTGTACACACTCGTCCAGATCTTACGCTGCTCCCCACCGTTGACAAATCTCATACCCTCCATCTGTTCCCTCGAGTACTTCTTGATCACCGCACCATTTCCAGCTTCTTTTGTTCGTCTTCTTGTTTGCATCTTGGTGGTAAGCA…
Lu1	Lu1_754717	39.88	169 G/A				AGCTCTCCTGAATCCACAATGTGAAGCATGTAACAAAGGAGAAAGGAAGAGGAATCAAATAAGAAAGCTTCAAACTTGAACTCACGTCACAGGATCCGATAGAATCGCCCTCAACGACTCTCCTCCTGCCACTAGAACCATCTGCTGTTTCCATGTACCGTGAATACAGCATTTCACCATCCAGGTTTGCTACTGTTACTCCTGCATTTGCAGTTCTTCCTCCATCACCTCCATCTTTTA_AGCTCTCCTGAATCCACAATGTGAAGCATGTAACAAAGGAGAAAGGAAGAGGAATCAAATAAGAAAGCTTCAAACTTGAACTCACGTCACAGGATCCGATAGAATCGCCCTCAACGACTCTCCTCCTGCCACTAGAACCATCTGCTGTTTCCATGTAC…
Lu1	Lu1_342473	40.5	199 G/C%215 T/G	gi|344011288|gb|AFSQ01018328.1|	38	1.9e-56	AGCTCCAGGAAATTGGTTTTGTACCTAGGCAAAATATGCCCGGTCACTGTCGGTGTATCCGATTAGCTTGCTTCCTTCTTCTTTCTTATACCTTAGGCCCAATTGTTTAGTGCCTTGGAGCGACTAGGCTTCTGTAGATTTTTTCGTCAACTTTTTCTACTCCATCATTTTGTTGTAGTTTCTCGTTCAACACCATTGGTATCTCTATGGGCTTTCACGATGCCATGTGTAATCTCTTTA_AGCTCCAGGAAATTGGTTTTGTACCTAGGCAAAATATGCCCGGTCACTGTCGGTGTATCCGATTAGCTTGCTTCCTTCTTCTTTCTTATACCTTAGGCCCAATTGTTTAGTGCCTTGGAGCGACTAGGCTTCTGTAGATTTTTTCGTCAACTTTTTCT…
Lu1	Lu1_128523*	40.56	34 A/G%196 T/C	gi|344013558|gb|AFSQ01016058.1|	13582	1.5e-44	AGCTCAGTCTAGGTGCGGCGGCGGAGGAGGGGGATAGAGTGAGGGAAAGGGTCACGTCTGGCTTTTGCAATGGCATTGTGAATGAATTGATTGGTAAATTTTTCCCAAGTGTAGGAGTTAGGTAGGATGTCAAATGAATGAGTACACCATTTTGAACATTGTTTGTAGAGGATTTATCTAGAAGGAATATGTTCCTCTCTATTTTTCATATGGTGATAACTAATAAGATATGGTTGTTTA_AGCTCAGTCTAGGTGCGGCGGCGGAGGAGGGGGGTAGAGTGAGGGAAAGGGTCACGTCTGGCTTTTGCAATGGCATTGTGAATGAATTGATTGGTAAATTTTTCCCAAGTGTAGGAGTTAGGTAGGATGTCAAATGAATGAGTACACCATTTTGAACA…
Lu1	Lu1_517805*	41.08	231 T/C	gi|344013558|gb|AFSQ01016058.1|	4847	1e-61	AGCTCGTCCCACGCATCAATCCAGGTGACCATGGCATCGGCGAGCTTGTCGAAGTAAGGATCGATCTGCCCCAACTTCTCCTTCACCATCTTTGCTAGTTCCACGTAGCACTTCTGCACCTTCCTTAGGTTCACAAATGGGTTGCTTGCCTTGCTGTGGTATATGTAAGGGAGACCAGTCTTCACTCCTAGCCCCAAGTGATCGCATATCACCTTACACATACAACATGGTGAAATGTTA_AGCTCGTCCCACGCATCAATCCAGGTGACCATGGCATCGGCGAGCTTGTCGAAGTAAGGATCGATCTGCCCCAACTTCTCCTTCACCATCTTTGCTAGTTCCACGTAGCACTTCTGCACCTTCCTTAGGTTCACAAATGGGTTGCTTGCCTTGCTGTG…
Lu1	Lu1_745257	41.26	225 T/C	gi|344011271|gb|AFSQ01018345.1|	7572	2.5e-55	AGCTCTCATTTGTAGCATTCTACACACCTCAATAAGAAATTACTTCTCCTCCCATGTTCTTGTTCTCTTTTGTTCTTAGTTTTATAACACGTTATCAGCACGAGTGCTCTGCCTATTTTCGAGGATGTGTGTCTCATCGATAGTGCTTCCACTCATACTATTCTAAAGGATAAGAAGTATTTTTCTCATCTAGTGATGCGAGAAGCTAATGTTAGCACTATATCTGGTAGTAGTAATTTA_AGCTCTCATTTGTAGCATTCTACACACCTCAATAAGAAATTACTTCTCCTCCCATGTTCTTGTTCTCTTTTGTTCTTAGTTTTATAACACGTTATCAGCACGAGTGCTCTGCCTATTTTCGAGGATGTGTGTCTCATCGATAGTGCTTCCACTCATAC…
Lu1	Lu1_257969	41.57	InDel_3				AGCTCCATCATTCATCATCATCATCATCAATGCAAGCAAGCAACTTTTTGTTTCCATCCGGCGACTGTATGGACATGCACATGGAAACTACTAAGCTGGAGTACGGTAGGGGCGGAAGGAAAACTACTAAGCTGGAGTACGGTAGGGGCGGAAGGAATTTCCGGTGGAACGGTAAAATGCGTTGAGATCAGAAAGAACACCAATGATGAAAGTATTTTGATGGGTTGTCATTGACATTTA_AGCTCCATCATTCATCATCATCATCATCATCAATGCAAGCAAGCAACTTTTTGTTTCCATCCGGCGACTGTATGGACATGCACATGGAAACTACTAAGCTGGAGTACGGTAGGGGCGGAAAAACTACTAAGCTGGAGTACGGTAGGGGCGGAAGGAAT…
Lu1	Lu1_295349	42.09	16 A/G				AGCTCATTTTCGTGTAAAGGATATGCCTCCTCCATTTGGCAGGTGCAGCAAAGCCACCGACGCATCCTGTTTCTTTTCTTCAAACGTAAATCGTGATTGTGTTTCTGTTTATGTTCAGCCTCTATTATAAACAACCCCACCATCAAGCTAATCAGAAACGATCGCAGCTGGGATGAAACCACATCCAGCAGCCATGATGCTAATCATGGACAATCGCCAGTTAGCTCGCAATTGCAATTA_AGCTCATTTTCGTGTGAAGGATATGCCTCCTCCATTTGGCAGGTGCAGCAAAGCCACCGACGCATCCTGTTTCTTTTCTTCAAACGTAAATCGTGATTGTGTTTCTGTTTATGTTCAGCCTCTATTATAAACAACCCCACCATCAAGCTAATCAGAAA…
Lu1	Lu1_523902	42.31	39 G/T	gi|343998439|gb|AFSQ01031177.1|	4586	1.52e-59	AGCTCGTCGTTGTAAGTGTGTTTCCTCAGCATATCGACGATCTCAGACTTGGAATGGGAGTTGAGGAACTCCGATTCGGATTCCGATTCGTCGTCGTCGGATGCGTCGGAGAGGGGAGGTGATTCGTCGTCGTCGGATGCGTCGGAGAGGGGAGGTTTCTTGAAATTGGTGACGGCGTCGCGGCCGCGGAAGCGGAGGGCGGCGATGTCGTAGGAGCGGGCGGCTTCGTCTTCCTCGTTA_AGCTCGTCGTTGTAAGTGTGTTTCCTCAGCATATCGACTATCTCAGACTTGGAATGGGAGTTGAGGAACTCCGATTCGGATTCCGATTCGTCGTCGTCGGATGCGTCGGAGAGGGGAGGTGATTCGTCGTCGTCGGATGCGTCGGAGAGGGGAGGTTT…
Lu1	Lu1_345326	42.39	99 A/C				AGCTCCAGTACATTTCTCAGATCGATTTTGTGATGGAATCTGAAGAGGATCCGGTCATGTCCGATCTTTTCTATGGTGACGCCTCTTCTTGGACTCCAAAGGGTCGCCATTAGGCTCTTGAGAGGATGCCGACTAGGCACAGAGTAGAATTCTCCGCCGGCGGTGGCGGCGGCGGCGGCGGAGCATCTGATACTGAATCGAGTGTGAGTTTGTGGTCGTCGCCGTCGTCATGGATCGTTA_AGCTCCAGTACATTTCTCAGATCGATTTTGTGATGGAATCTGAAGAGGATCCGGTCATGTCCGATCTTTTCTATGGTGACGCCTCTTCTTGGACTCCACAGGGTCGCCATTAGGCTCTTGAGAGGATGCCGACTAGGCACAGAGTAGAATTCTCCGCC…
Lu1	Lu1_750864	42.56	68 C/G	gi|344010839|gb|AFSQ01018777.1|	494	3e-61	AGCTCTCCCTCCACCATGTGGCAGTTTGTTGGGTCCAGCTCGCGGACCGGTGCGTAGTTACGGTGAACACGTGTCTTGGATCGATAGAAGGGTGTATAGAGGGAGGAGGAGGGTTGAGGAGTTGAGGGAACTTGTAGTTCAAGAATGAAGTAGAGAGACTCATCTTTATGCAACTATACAATGTCCACTAATTGAAGTTCCTAACTTCATATATGTAGTCAGCCGGATTCATAATGCTTA_AGCTCTCCCTCCACCATGTGGCAGTTTGTTGGGTCCAGCTCGCGGACCGGTGCGTAGTTACGGTGAAGACGTGTCTTGGATCGATAGAAGGGTGTATAGAGGGAGGAGGAGGGTTGAGGAGTTGAGGGAACTTGTAGTTCAAGAATGAAGTAGAGAGA…
Lu1	Lu1_12	42.86	53 A/G%124 A/G				AGCTCAAAAAAACTCATTGACGGTTCTTCTTCCAGCATCGACATCATCAATCAAGATTGGCCTTCTGTCCTTTTGCCCTACCTCCGCCTCTGGTTCAAAACCGTGCCATGTAATGTATTTATCAAGATTGGCCTTCTGTCCTTTTGCCCTACCTCCGCCTCTGGTTCAAAACCGTGCCATGTAATGTATTTCAAATAGTTTGGGCTAAAATGTGAAATATCTAAATAGTTTGTGGCTTTA_AGCTCAAAAAAACTCATTGACGGTTCTTCTTCCAGCATCGACATCATCAATCGAGATTGGCCTTCTGTCCTTTTGCCCTACCTCCGCCTCTGGTTCAAAACCGTGCCATGTAATGTATTTATCGAGATTGGCCTTCTGTCCTTTTGCCCTACCTCCGC…
Lu1	Lu1_103326	43.09	10 A/C%52 A/C%229 A/T%234 T/A	gi|343999866|gb|AFSQ01029750.1|	948	3e-59	AGCTCACCCAGATCCTATTTAGTTCAAGGTTTTTACGGTTATCCAAAACCCAGCTATTCGGGCCAAGCCCTGTAGAAACCCGAGCTAATTCCCACTCCTAAGCCTATCTCATCATCCATATTCCCACTCCTAAGCCTATCTCATCATCCATAACATTGACTAGTTTATATAATAAAATCAACTAATGAAGAAACCTAATGAAACTAATAAACTGAATTGGTTGAAAAAAGTAGTCTATTA_AGCTCACCCCGATCCTATTTAGTTCAAGGTTTTTACGGTTATCCAAAACCCCGCTATTCGGGCCAAGCCCTGTAGAAACCCGAGCTAATTCCCACTCCTAAGCCTATCTCATCATCCATATTCCCACTCCTAAGCCTATCTCATCATCCATAACATTG…
Lu1	Lu1_526131	43.11	75 C/T%164 A/G	gi|344013543|gb|AFSQ01016073.1|	441	3e-59	AGCTCGTCTTCACCGGAATCTGGAAATCCAATAGGAGGTCACGTTTTGAGTAAGTGCCAAATATCCAATTTGGTCTCTGAATTTTCATGTGTTGTAATTAGCCCCTGAACTTCTTGTTTCTGTGTTGTAATTAGCCCCTGAACTTCTTGTTTCTGTCTACGCAATCTGTAACTTTTGAATTATTCCAGCCTCGGCCAATACTTTCCAGTTACTGTATTTTGGCCCAACAGTTTTGAGTTA_AGCTCGTCTTCACCGGAATCTGGAAATCCAATAGGAGGTCACGTTTTGAGTAAGTGCCAAATATCCAATTTGGTTTCTGAATTTTCATGTGTTGTAATTAGCCCCTGAACTTCTTGTTTCTGTGTTGTAATTAGCCCCTGAACTTCTTGTTTCTGTCT…
Lu1	Lu1_664490	43.45	201 G/A	gi|344004136|gb|AFSQ01025480.1|	2904	1e-61	AGCTCTGTTCAGCGTCTCCGTCTCTCTTTCTGTCCATACGTTTCAGTCAGCATTAGTATATTTAGATTTGAGGGGAGAAGACTACAAGAAAAAAGACCTTTAGTCACCAAAATTATCCTTAGACCTTTAGTCACCAAAATTATCCTTGAGTAACTAGACATAATTTTTAGTGACTAAAGGTCCAAATATATTTACTTTCTGGACATTTAGTGACACGAGATGGAAAGTTTTGGTCACTTA_AGCTCTGTTCAGCGTCTCCGTCTCTCTTTCTGTCCATACGTTTCAGTCAGCATTAGTATATTTAGATTTGAGGGGAGAAGACTACAAGAAAAAAGACCTTTAGTCACCAAAATTATCCTTAGACCTTTAGTCACCAAAATTATCCTTGAGTAACTAGA…
Lu1	Lu1_495473	43.46	77 A/G%186 G/T	gi|344009159|gb|AFSQ01020457.1|	1959	1e-39	AGCTCCTTTGGATCTTCAATTTGGCTTCTAGAGGAGGTTTGGGGCTGATTTATGCAGAAGAAACTCGGGAAAAATCAGGAAAAACGAAGTTGGGGAAGTTCTCCTCTCTTTCCTCAAAATGCTGAAACTGGGGGGTGCACGGCATGCACACATGCACGGCGTGCACCTCCTTTTTTCAAATTTTTGGCGTATTTGAATGGGAGGAACGCCGTGCAAAGGTGCACGACGTTCCCTTGCTTA_AGCTCCTTTGGATCTTCAATTTGGCTTCTAGAGGAGGTTTGGGGCTGATTTATGCAGAAGAAACTCGGGAAAAATCGGGAAAAACGAAGTTGGGGAAGTTCTCCTCTCTTTCCTCAAAATGCTGAAACTGGGGGGTGCACGGCATGCACACATGCACG…
Lu1	Lu1_104183	43.55	19 G/T	gi|343999866|gb|AFSQ01029750.1|	948	1.5e-59	AGCTCACCCCGATCCTATGTAGTTCAAGGTTTTTACGGTTATCCAAAACCCAGCTATTCGGGCCAAGCCCTGTAGAAACCCGAGCTAATTCCCACTCCTAAGCCTATCTCATCATCCATATTCCCACTCCTAAGCCTATCTCATCATCCATAACATTGACTAGTTTATATAATAAAATCAACTAATGAAGAAACCTAATGAAACTAATAAACTGAATTGGTTGAAAAAAGTAGACTATTA_AGCTCACCCCGATCCTATTTAGTTCAAGGTTTTTACGGTTATCCAAAACCCAGCTATTCGGGCCAAGCCCTGTAGAAACCCGAGCTAATTCCCACTCCTAAGCCTATCTCATCATCCATATTCCCACTCCTAAGCCTATCTCATCATCCATAACATTG…
Lu1	Lu1_690871	43.83	InDel_1				AGCTCTTCGGAGAGTGTTTGACACATACGTAGCAGCATCGGGACAACTCATCAATTTCCACAAATCCGGAATCTTCTTCAGTAAGCATACTGATGTTATGCTGCAACAAGGTGTCTCAGGCGTCGCTCATCAGCCAAAACAAAAGGGCAGTGTTTGTTTATCTACAAGATTCTATCTGGTCCAAACTACAAAAATGGAAGGTGAAACATATCTCGGCCGGTGGTCGGAAAGTCCTTATTA_AGCTCTTCGGAGAGTGTTTGACACATACGTAGCAGCATCGGGCAACTCATCAATTTCCACAAATCCGGAATCTTCTTCAGTAAGCATACTGATGTTATGCTGCAACAAGGTGTCTCAGGCCGTCGCTCATCAGCCAAAACAAAAGGGCAGTGTTTGTT…
Lu1	Lu1_882371	44.04	163 T/G	gi|344009764|gb|AFSQ01019852.1|	25504	2.5e-49	AGCTCTTGTAAGAAGTTGGATCCTTACATAGTTTTAGTTGTGTTAGTAGCTTCACTCCATATTAGATTAGACCGAGTCGTCCGCCACTATGTACACCTACCACCAACATTATTTCACCTTACACCTACCACCAACATTATTTCACCTTCTTTTCTCTTTTTTTCCATATTACAACCTCAAATAAAAGACCTCTTGATTAGTGTTTGATGTACCTCGATGTGATGAGTAAAAGTATGATTA_AGCTCTTGTAAGAAGTTGGATCCTTACATAGTTTTAGTTGTGTTAGTAGCTTCACTCCATATTAGATTAGACCGAGTCGTCCGCCACTATGTACACCTACCACCAACATTATTTCACCTTACACCTACCACCAACATTATTTCACCTTCTTTTCTCTT…
Lu1	Lu1_399542	44.38	154 T/C				AGCTCCGAAGAATGGGCCAGAGATGACGATTGCCGGGAACGTGGGATATAAACTGGTGAAATATACGATTGAGGGGTATGGGTATGGAGCTTGAGTGGTGTATGATTAGAGCACTGTACTGTCGTGGGGAAATTTTTTGTTGATAATCGGGGCTAAGTTTCAATAGTATATTACACCCAACTTTTAGCGAAAAGTACGGTGCTAAAAAGATATTTTCAAAATAGCTCATGACATATTTTA_AGCTCCGAAGAATGGGCCAGAGATGACGATTGCCGGGAACGTGGGATATAAACTGGTGAAATATACGATTGAGGGGTATGGGTATGGAGCTTGAGTGGTGTATGATTAGAGCACTGTACTGTCGTGGGGAAATTTTTTGTTGATAATCGGGGCCAAGT…
Lu1	Lu1_169584	44.6	InDel_1	gi|344005338|gb|AFSQ01024278.1|	2370	1e-61	AGCTCAGGATCTGCAAATCGTTGAAAATCACAAAACCAAGGTTCAGGGCAAGTGCTGCGTCTAACTTGTTATGGAAAGATAAAGGTAGATTTCGACCATACAACTGACCTTCAAATCTGACTGACCTTCAAATCTGACCATCTTGTGATGCCATTGTTGCCCATATCCAGATTCTGGAGTTTCTTGTTACTGGCCAGTTCACTAGGAAGAGTCTAAGAATTCAGAGATGGTAGCAGTTTA_AGCTCAGGATCTGCAAATCGTTGAAAATCACAAAACCAAGGTTCAGGGCAAGTGCTGCGTCTAACTTGTTATGGAAAGATAAAGGTAGATTTCGACCATACAACTGACCTTCAAATCTGATGACCTTCAAATCTGACCATCTTGTGATGCCATTGTTG…
Lu1	Lu1_721521	44.79	104 C/T	gi|344027851|gb|AFSQ01001765.1|	12421	5e-59	AGCTCTTTGAAGATGCGTTGGACGGCATCATGCATCTTCTGGTCATGCTAGGTACTGACCATAGAGAACGTAACGATACCCCTTTTCGGCTTTTCACTAGCTTCATAGACCATGGGATTGCACAATTCACATGCGGATTACTGGTTCACAATTGTCTCCATCGATAAAATCAAATTCATGTAATCAACACAAGCACAGTGATGATGGAAAATGGAAGGAGTTTCAACTTCCCATTGATTA_AGCTCTTTGAAGATGCGTTGGACGGCATCATGCATCTTCTGGTCATGCTAGGTACTGACCATAGAGAACGTAACGATACCCCTTTTCGGCTTTTCACTAGCTTTATAGACCATGGGATTGCACAATTCACATGCGGATTACTGGTTCACAATTGTCTC…
Lu1	Lu1_493561*	45.23	46 C/T	gi|344027861|gb|AFSQ01001755.1|	1791	2e-60	AGCTCGGGATTCCCGAGTTGTTGAGTACGGATTCTCTGTTGCGGACCAGAGCGTCGATGTCGGCGGATTTGAGCGGGAGATTCAAATTGAAGTCCTTGACGCAGGTTTGAATCATGGCGGGGATCCGTGAGAAAGCCCGCATTCTGCTCCATAAATCCAAGGCCTGCGTGGTGCAACCATGATAACGGATCAGTTCGATAGTGAACTATCCACTCGGGTTATTGGGATTTAGGAACATTA_AGCTCGGGATTCCCGAGTTGTTGAGTACGGATTCTCTGTTGCGGATCAGAGCGTCGATGTCGGCGGATTTGAGCGGGAGATTCAAATTGAAGTCCTTGACGCAGGTTTGAATCATGGCGGGGATCCGTGAGAAAGCCCGCATTCTGCTCCATAAATCC…
Lu1	Lu1_447276	45.31	21 A/G%92 G/A%127 G/A%177 C/A	gi|344016209|gb|AFSQ01013407.1|	5526	1e-54	AGCTCCTATCAAAGATTGAAACAAGGATTGAAGATAGAAGACCAAAAGCAGCGATTGAAAGAAGAACAAGCCGTTTTCTCTTCATCAAGATGATGGTTAGGGTTTCTTTTGAGTTGTTTTCAAGATGATGGTTAGGGTTTCTTTTGAGTTGTTTTCTTCTAGCATCATGAGTAGCTCATTTCTTAGAGATTCTTGGTTGAGATGTAGGAATTGAGCCATGATACCTGTTTGAATGTTTTA_AGCTCCTATCAAAGATTGAAGCAAGGATTGAAGATAGAAGACCAAAAGCAGCGATTGAAAGAAGAACAAGCCGTTTTCTCTTCATCAAGATAATGGTTAGGGTTTCTTTTGAGTTGTTTTCAAGATAATGGTTAGGGTTTCTTTTGAGTTGTTTTCTT…
Lu1	Lu1_412062	45.53	25 C/T%49 G/T				AGCTCGAGAGGACGAAATGCCTACCTGGCCTATATCTCTGAAGGAATCGGAGATCTACAGGATTGGGAAACTGCCATGAAGTTCCAGAGGAACAACGGCTCTCTCTTCAACTCTCCTTCCCGTGACGACGCCAATTCACTTCGCTACCTCCGATCAGTCGTCGACGTCACCTCTGGGAAGAATTTTTGTGGTTCGTATTGAATATCTTTTCCACAATTGGATTATGATTTGATTGATTTA_AGCTCGAGAGGACGAAATGCCTACTTGGCCTATATCTCTGAAGGAATCTGAGATCTACAGGATTGGGAAACTGCCATGAAGTTCCAGAGGAACAACGGCTCTCTCTTCAACTCTCCTTCCCGTGACGACGCCAATTCACTTCGCTACCTCCGATCAGT…
Lu1	Lu1_815712	45.56	68 A/C%226 A/G	gi|344028203|gb|AFSQ01001413.1|	12532	1e-61	AGCTCTGCTTCGATTTCGGAATCGAGCTTGATGACGTGGTCAGTATTCATAACTCCAGCTGCTCGTTATTTTTGGCTGTTCTTCTTCATCTATATGATAATTGATTTAGTTACTTGGAAAAAGTTATCTACAAAATTGAGGTCGCTGCTAACAGGTAACTCGTTCTTCTACCTTCCGGTGGTAGATGGTTTGCCTAGATGCACATATGTTTCTCAGAATGGTAGTAGCTGGGTGAGCTTA_AGCTCTGCTTCGATTTCGGAATCGAGCTTGATGACGTGGTCAGTATTCATAACTCCAGCTGCTCGTTCTTTTTGGCTGTTCTTCTTCATCTATATGATAATTGATTTAGTTACTTGGAAAAAGTTATCTACAAAATTGAGGTCGCTGCTAACAGGTAA…
Lu1	Lu1_714371	45.7	12 C/T%14 G/A%72 A/G				AGCTCTAGTAACAGCTAAAATGTGATGATGCTTCCTCTCTACTTGAGCATTTTGCTGCGAGGAATATACACACATGGTTTGATGCACGATGCCATTCTTATCGTAAAAGTCAGGCATAAGTCAGGCATAAGGAACATTTTACCGTTATCAGTGCAAACAGTTTTGATGTTGACCCCAAATTGAGTCAGAACATGACTATAGAAATTATGAATGATGGACCGGACCTCAGATTTTTTATTA_AGCTCTAGTAATAACTAAAATGTGATGATGCTTCCTCTCTACTTGAGCATTTTGCTGCGAGGAATATACACGCATGGTTTGATGCACGATGCCATTCTTATCGTAAAAGTCAGGCATAAGTCAGGCATAAGGAACATTTTACCGTTATCAGTGCAAAC…
Lu1	Lu1_605393	45.97	169 G/A				AGCTCTCCTGAATCCACAATGTGAAGCATGTAACAAAGGAGAAAGGAAGAGGAATCAAATAAGAAAGCTTCAAACTTGAACTCACGTCACAGGATCCGATAGAATCGCCCTCAACGACTCTCCTCCTGCCACTAGAACCATCTGCTGTTTCCATGTACCGTGAATACAGCATTTCACCATCCAGGTTTGCTACTGTTACTCCTGCATTTGCAGTTCTTCCTCCATCACCTCCATCTTTTA_AGCTCTCCTGAATCCACAATGTGAAGCATGTAACAAAGGAGAAAGGAAGAGGAATCAAATAAGAAAGCTTCAAACTTGAACTCACGTCACAGGATCCGATAGAATCGCCCTCAACGACTCTCCTCCTGCCACTAGAACCATCTGCTGTTTCCATGTAC…
Lu1	Lu1_677213	46.04	125 G/A				AGCTCGTGTGCAGAGAAGCCATGTGTGGAGAAGTCATGTGCGGAGAAGTCTGTGTGTCATCGTACTCAAACCCCGGTGGTGGACACTCATTCTCGTCATCATCTTTCGAATACGACCTCGGCTTGTTTTCCTATTCCTCTCATTTTCTAGATCCCATCGGTTTCTTCCTCTACCGGATCTCGGCTGTGCGATTTACCTCCGCCTTTCGCTTTCGCCATATTTGTCACTAAACTGCATTTA_AGCTCGTGTGCAGAGAAGCCATGTGTGGAGAAGTCATGTGCGGAGAAGTCTGTGTGTCATCGTACTCAAACCCCGGTGGTGGACACTCATTCTCGTCATCATCTTTCGAATACGACCTCGGCTTATTTTCCTATTCCTCTCATTTTCTAGATCCCATC…
Lu1	Lu1_637575	46.28	109 C/T%157 C/T				AGCTCTGATGGATGATGCAATGATACTGTTGTGTGGCCATTCGTTTGGAAATGGGGGTGTACAGCATGCTCTAAGAATGGTTGGTTCCAAACTCTGCTGCCTGTTATTCTCAGGACTGACAAGAATGGTTGGTTCCAAACTCTGCTGCCTGTTATTCTCAGGACTGACAGTTTGAAAGTGTCTTGACAAAGTGTTCATTTTCAGTTCTTTGTTCAAACCCTGCTTGTTTTTTGTGCATTA_AGCTCTGATGGATGATGCAATGATACTGTTGTGTGGCCATTCGTTTGGAAATGGGGGTGTACAGCATGCTCTAAGAATGGTTGGTTCCAAACTCTGCTGCCTGTTATTTTCAGGACTGACAAGAATGGTTGGTTCCAAACTCTGCTGCCTGTTATTTT…
Lu1	Lu1_595052	46.33	67 C/T				AGCTCGCGCGTGATGAGGTTCGGGCTTGTAGGTGGTCGATTTCTGGCACGGATTGAGTCATCCCAGCGGCAAGTGATTCGCTCCTCTGGAATCCAGAAGGGAACCTCGTACTGTTTTTCACCACAGATATAGCAAAAGTGTTGAAGCCGTTCATAAAGAGTAAAAATCAAGTAAAAGCAAAACGAGTATACAATTCACAAACTGGTAATCCACATTCCTATGCACATTCTTTGATGATTA_AGCTCGCGCGTGATGAGGTTCGGGCTTGTAGGTGGTCGATTTCTGGCACGGATTGAGTCATCCCAGTGGCAAGTGATTCGCTCCTCTGGAATCCAGAAGGGAACCTCGTACTGTTTTTCACCACAGATATAGCAAAAGTGTTGAAGCCGTTCATAAAG…
Lu1	Lu1_835799	46.57	150 T/G				AGCTCTGTTTCCAAAAAGATTTGTCCATCCGTAATGGGGATCACATTGGTAGGAATATAGGTCGATACGTCTCCAGCTTGTGTTTCAATGACGGGTAGTGCGGTCAAGCTACCTGCACCTGATGGGAATGTAAATAGAAGACATCGCCTTGGAAAGCCTAACGGCCTGGTGGTCGGCGTAACAATAATGACATTTGTCGATATGCCACGACCCGTTTACTAAGATCATCATAGATTATTA_AGCTCTGTTTCCAAAAAGATTTGTCCATCCGTAATGGGGATCACATTGGTAGGAATATAGGTCGATACGTCTCCAGCTTGTGTTTCAATGACGGGTAGTGCGGTCAAGCTACCTGCACCTGATGGGAATGTAAATAGAAGACATCGCCTGGGAAAGCC…
Lu1	Lu1_795462	46.83	InDel_5	gi|344005339|gb|AFSQ01024277.1|	14870	3e-61	AGCTCTCTTTTTCTCCTTTGGTTGATTCATCTTTCAATATGTCCTTGTATCTGGAAAATTTCAGTGTGCTTGTTCTTGCTTCATGTGTCTTGTGAAATAACATGTTTGTGCATTGTGAAGTTGTGCATTGTGAAGAGTTCTAATTCGTTTTGTGCGTCTACTTCTTGAGGATTGCAGTTTATTGCACTGCAATATGCTTAGGCCGATACTACTGAATCGGATGCAGAGTCCTATAAGTTA_AGCTCTCTTTTTCTCCTTTGGTTGATTCATCTTTCAATATGTCCTTGTATCTGGAAAATTTCAGTGTGTCATTCTTGTTCTTGCTTCATGTGTCTTGTGAAATAACATGTTTGTGCATTGTTGTGCATTGTGAAGAGTTCTAATTCGTTTTGTGCGTC…
Lu1	Lu1_86037	46.98	189 G/C				AGCTCACCTTTCTTGAAGGTAATTCTCCACACCGAACGCCCACTCAGTCTACTCGGACCAAACTCAGATCAGATCAAGTCAAGCTATTACGATCTGGTTATCTCAAGCCGTTACATCAGTGATCAGATCAAGTCAAGCTATTACGATCTGGTTATCTCAAGCCGTTACATCAGTCATCTAATTATGTTGGGTTTGAGTTTTTACTCAACCCAATGACGGTAGAACCAAACCGACCGATTA_AGCTCACCTTTCTTGAAGGTAATTCTCCACACCGAACGCCCACTCAGTCTACTCGGACCAAACTCAGATCAGATCAAGTCAAGCTATTACGATCTGGTTATCTCAAGCCGTTACATCAGTGATCAGATCAAGTCAAGCTATTACGATCTGGTTATCTC…
Lu1	Lu1_445937	47.08	206 G/A				AGCTCCTAGAGTGTCCAAATGTAATAATTATTATTATGTGGAAATCCATGATAGAGGGATGGTTAGGTTGGTTTGGTGGGTTCACTCTGCACCCAAACCGATTCATTATCTAGTCAATTCTGAGTATATATGTACGATTTATTATTTTTCTGTGTACGTAAGTTTTTCTTTCTGCACTTTTATTATAGCCATTTATATTTATAAAGAGGGCTACTATTTGATGTCCTAACTTTCGAATTA_AGCTCCTAGAGTGTCCAAATGTAATAATTATTATTATGTGGAAATCCATGATAGAGGGATGGTTAGGTTGGTTTGGTGGGTTCACTCTGCACCCAAACCGATTCATTATCTAGTCAATTCTGAGTATATATGTACGATTTATTATTTTTCTGTGTACG…
Lu1	Lu1_137339	47.2	InDel_1	gi|344027856|gb|AFSQ01001760.1|	4036	1e-57	AGCTCATAGCCAGTCATCTCTGGCATGCAATAGTCAGTGATGATCAAGTTCACCTTCCTCACATCATCCCTATCATCATGTTCTTGATGCAACCGCAGATACTCCAATGCCTTCGCTCCGCATCATCCCTATCATCATGTTCTTGATGCAACCGCAGATACTCCAATGCCTTCGCTCCGTTCTCAACAGTTGTTACTGAAAATCAACTAAAAACGTTACAATTTCTCACCCCAAAAGTTA_AGCTCATAGCCAGTCATCTCTGGCATGCAATAGTCAGTGATGATCAAGTTCACCTTCCTCACATCATCCCTATCATCATGTTCTTGATGCAACCGCAGATACTCCAATGCCTTCGCTCCGATCATCCCTATCATCATGTTCTTGATGCAACCGCAGAT…
Lu1	Lu1_873412	47.51	179 C/A	gi|344005339|gb|AFSQ01024277.1|	14469	4.25e-60	AGCTCTTGCTCGCATCAACCGACCATAAAGGAAAATGCAGTCTGCGATAAGAGCGATTTTCCCGGCAAACCCTAACTACGCTGCAACTTGCCAATTCTTCTCCAAAAATTTCTCTTCCAGGGGTTTGTGTTTACTCAGCCGACTGATACATAAATATGGATAAAGATATGAACTTTGTCCCCCAGCAAAACAGAGAAAATGCACGATGAAATGTTGACCGAAACAAAATTGATTGAATTA_AGCTCTTGCTCGCATCAACCGACCATAAAGGAAAATGCAGTCTGCGATAAGAGCGATTTTCCCGGCAAACCCTAACTACGCTGCAACTTGCCAATTCTTCTCCAAAAATTTCTCTTCCAGGGGTTTGTGTTTACTCAGCCGACTGATACATAAATATG…
Lu1	Lu1_299338	47.57	133 G/A	gi|344026279|gb|AFSQ01003337.1|	6528	3e-61	AGCTCCGAATCGTGATCAGGGAAATCCTGGTTGAACGATTTCGACCCGGTACCCGAATGGTCTCGAACGAGGTCCCTGAGGTTTCTCTCCGTGTATGTCACCAGTAAGCTTGCTAAAGTCGATGGATTCGATGTCGAGAATCGACAGCTCATCCGTCCACCAGTTCGGCGGCGACCTCGTTGGAAAATTCACCTCGTTGCAAGCCTAGAGAAAGAAATGAAAGGAAAAATCAGTCACTTA_AGCTCCGAATCGTGATCAGGGAAATCCTGGTTGAACGATTTCGACCCGGTACCCGAATGGTCTCGAACGAGGTCCCTGAGGTTTCTCTCCGTGTATGTCACCAGTAAGCTTGCTAAAGTCGATGGATTCGATATCGAGAATCGACAGCTCATCCGTCC…
Lu1	Lu1_151757	47.61	106 A/G%152 T/C%200 T/C				AGCTCAGACGACATCTGATCATCGAAGCTTGAATCGCTGGTTTTGTTTTTCTTCTTCTTCTTTGTCGAGGAGGTAACGAAGCTACCGGTAGAATTCTTGTCTTCTACAGCTCTGTCCTCCTTGTCGATAACATCAAGCTCTCCGAGTTCCTTCGTCGATTCTTTAGCCTCTTTCCTGGCAACTAGCTCATTCTCACCTCTCGCTTTCATCTGCTTCAAGTTCTCTACATCGAAACTGTTA_AGCTCAGACGACATCTGATCATCGAAGCTTGAATCGCTGGTTTTGTTTTTCTTCTTCTTCTTTGTCGAGGAGGTAACGAAGCTACCGGTAGAATTCTTGTCTTCTGCAGCTCTGTCCTCCTTGTCGATAACATCAAGCTCTCCGAGTTCCTCCGTCGA…
Lu1	Lu1_523942	47.94	55 A/G				AGCTCGACCCAGGCAAGGAGTAAGAAGAGGAGTGGGATTACGGAGTAGAAGGAGAAGGTCAGCACATCCGAGCTGCGCAGCTTCATAGAATACATTCTTTTTGTTGCAGCACTGATCAATTTGCCCACTAAACCAGTGAGGAAAAGATTCCTCAATTTCTCATGGCCGGCGGCTGAAATTTGCTCAATATACAAATAATCTTTTAGACACTGATAAAGCCAAATCTTACAATTATAATTA_AGCTCGACCCAGGCAAGGAGTAAGAAGAGGAGTGGGATTACGGAGTAGAAGGAGGAGGTCAGCACATCCGAGCTGCGCAGCTTCATAGAATACATTCTTTTTGTTGCAGCACTGATCAATTTGCCCACTAAACCAGTGAGGAAAAGATTCCTCAATTT…
Lu1	Lu1_337382	48.01	InDel_1				AGCTCCTCAAGAAAATCAAGGTATACACATGTACATGTTTTTATATTCATAAAACGGTATTCCAATTAGCTCCGAATCCTGATTACTAACGTAAATTTCGGAAGCAGGAATCGAGTGACTGTTTCATCTGAGAATATTCCGACCCGTGTCAATCAGTAAGTGATGAGTTATGGGTCACAGGTCATTATGATTGGGTTTTTTTTTCCGGATTGGGTCGTTTTTGGGTCGGACCAAGATTTA_AGCTCCTCAAGAAAATCAAGGTATACACATGTACATGTTTTTATATTCATAAAACGGTATTCCAATTAGCTCCGAATCCTGATTACTAACGTAAATTTCGGAAGCAGGAATCGAGTGACTTGTTTCATCTGAGAATATTCCGACCCGTGTCAATCAGT…
Lu1	Lu1_549532	48.23	53 A/G%80 T/C%112 C/G%177 G/A	gi|344003855|gb|AFSQ01025761.1|	4229	1e-54	AGCTCGAGGACACAAAATCGAGCAAGTGAAAAAAGTTGACACAAATCGGTAGAATATATTATTTGTGTTATGAATAATGTATATGATAAATGTTCATTATAGAATCTAATTCAATATCATTAATATGAATAAACAAACTCTCTTCCCATCTCTTATGTCTCTTTCTCTCCATTATTGTTGTGTAGTTGTTTTCTCCATTATTGTGTAGTTGTTTTCTCCATTAGTTTATGTGGTATTTTA_AGCTCGAGGACACAAAATCGAGCAAGTGAAAAAAGTTGACACAAATCGGTAGGATATATTATTTGTGTTATGAATAATGCATATGATAAATGTTCATTATAGAATCTAATTGAATATCATTAATATGAATAAACAAACTCTCTTCCCATCTCTTATGT…
Lu1	Lu1_538213	48.57	73 A/G%135 G/C	gi|344026298|gb|AFSQ01003318.1|	29675	5e-61	AGCTCGTTCAGGACCGGAAACTCTTCCTCAGGATTCATTTGCTTGGTTCTTTTCGGGATTTGAGCTGATTCTATTGTGGAGTTTGTAGCTGTCGCTGCTTGAATGGAGAGCATGTCGTTGGTGATTCTGGCCTTGCTGTTTTGGTCAAGTTTGAGAACATCCTGCCATGGAAATGGATGTAGATATAAGTCAACTCCTCTAATGAACACAAACAACTAAAAGGGTGATTGATGATGGTTA_AGCTCGTTCAGGACCGGAAACTCTTCCTCAGGATTCATTTGCTTGGTTCTTTTCGGGATTTGAGCTGATTCTGTTGTGGAGTTTGTAGCTGTCGCTGCTTGAATGGAGAGCATGTCGTTGGTGATTCTGGCCTTCCTGTTTTGGTCAAGTTTGAGAAC…
Lu1	Lu1_164760	48.99	172 G/A				AGCTCAGCTATACTCACCACCTCTATCTGACCTGAGCCGCTTGATGCTTCTTTCTAGCTGATTCTCTACTGCTGCCTTGTAAGCCAAGCATTTTTGTGCAGTTTCATCTTTGGTTCTGAGTCAATGCCTTTGAAATCAACCAAATTAGAATGAATAAGTTCAAGAAGAGCCGAGGCACAAAAGTCAACATAAGAGAATGACTTCTTAGCAAATTTAGCTTCTATGCATATTGGACATTTA_AGCTCAGCTATACTCACCACCTCTATCTGACCTGAGCCGCTTGATGCTTCTTTCTAGCTGATTCTCTACTGCTGCCTTGTAAGCCAAGCATTTTTGTGCAGTTTCATCTTTGGTTCTGAGTCAATGCCTTTGAAATCAACCAAATTAGAATGAATAAG…
Lu1	Lu1_312802	49.01	113 C/T	gi|344026288|gb|AFSQ01003328.1|	31623	5e-47	AGCTCCGCTGTACTCCGCGTAGTTTCCAAGCTCTGAAGCATAGCCAAGATCTCCAACCTGTAATTTTTCAAAAAAATGACATAAGGATCCATGACAAAGCATAGAGCTTTTTCGAATCAACTCCAGCCACCATGGTCCAGATCCGTCCCTTGGGGTTCAGAACGGTGAATTTCAAAGATGCACTTGTCTGCAAATCATCATTTTAGTATCAAATTTTTTGAAATGGCACATCAGAAATTA_AGCTCCGCTGTACTCCGCGTAGTTTCCAAGCTCTGAAGCATAGCCAAGATCTCCAACCTGTAATTTTTCAAAAAAATGACATAAGGATCCATGACAAAGCATAGAGCTTTTTTGAATCAACTCCAGCCACCATGGTCCAGATCCGTCCCTTGGGGTTC…
Lu1	Lu1_252130	49.63	99 A/C				AGCTCCAGTACATTTCTCAGATCGATTTTGTGATGGAATCTGAAGAGGATCCGGTCATGTCCGATCTTTTCTATGGTGACGCCTCTTCTTGGACTCCAAAGGGTCGCCATTAGGCTCTTGAGAGGATGCCGACTAGGCACAGAGTAGAATTCTCCGCCGGCGGTGGCGGCGGCGGCGGCGGAGCATCTGATACTGAATCGAGTGTGAGTTTGTGGTCGTCGCCGTCGTCATGGATCGTTA_AGCTCCAGTACATTTCTCAGATCGATTTTGTGATGGAATCTGAAGAGGATCCGGTCATGTCCGATCTTTTCTATGGTGACGCCTCTTCTTGGACTCCACAGGGTCGCCATTAGGCTCTTGAGAGGATGCCGACTAGGCACAGAGTAGAATTCTCCGCC…
Lu1	Lu1_492063	49.71	100 C/T%120 T/C%125 C/T%145 T/C%192 T/G	gi|344026454|gb|AFSQ01003162.1|	1256	1e-61	AGCTCCTTGGTTGCATTCCTGGAGGCCAATCAATTTGTTATCAGAAACACGAAGTACATCGTAGCTCCTTGGTAGCAGAGTATTCCTGTTACGATTGAACACCCTGCTATATAACGCTCTTGAACACCCTGCTATATAACGCTCTTAGCAAATAGAGCTTCTGTGAGAGAACCATAAAAGTTTCGACTTTTTAGGAATAACGAAAGGCTCACCGGATAGCTCTTCGACCAAAATTGCTTA_AGCTCCTTGGTTGCATTCCTGGAGGCCAATCAATTTGTTATCAGAAACACGAAGTACATCGTAGCTCCTTGGTAGCAGAGTATTCCTGTTACGATTGAATACCCTGCTATATAACGCTCCTGAATACCCTGCTATATAACGCTCCTAGCAAATAGAGC…
Lu1	Lu1_182007	50.01	15 C/T%144 C/T%163 T/G				AGCTCAGTTACATGCTGAATGCCTTGTGGAATAGTCTTCAGATTCACGCAACTAGAGACCTGCAGTATTTTCGGGGCTGGCATTTGCTTCTTCTGCTGTAGGAACTATGAAGAGAGCGAACAATTCCATAAGGTATCTCCTAGCAACATCCTCAGGTGTTTCTGCTCTTGGTTTCTGATCAATATTCACACCCAAAAAAATTTGGACAAATCTTAGTGAACCGCCTCAGATTATGGGTTA_AGCTCAGTTACATGTTGAATGCCTTGTGGAATAGTCTTCAGATTCACGCAACTAGAGACCTGCAGTATTTTCGGGGCTGGCATTTGCTTCTTCTGCTGTAGGAACTATGAAGAGAGCGAACAATTCCATAAGGTATCTCCTAGTAACATCCTCAGGTG…
Lu1	Lu1_628510	50.05	64 G/T%76 A/G%84 A/G%125 A/G%133 A/G				AGCTCTGAAAAGCCGACCCGACAACTCAGCCTTATCCATCCTAGCTCGACCTAACTCATTTTAGTATTCAAATTGATCAATCCATTTTACAATGTGTAGTTCGCCGAACCAAAATTTGTTATTGATCAATCCATTTTACAATGTGTAGTTCGCCGAACCAAAATTTGTTGTTCCCCGCAACTTTTTAGTGATTTGTGATCCAATTGACTAATGAAATATAGTGACCTGATGAAATTGTTA_AGCTCTGAAAAGCCGACCCGACAACTCAGCCTTATCCATCCTAGCTCGACCTAACTCATTTTATTATTCAAATTGGTCAATCCGTTTTACAATGTGTAGTTCGCCGAACCAAAATTTGTTATTGGTCAATCCGTTTTACAATGTGTAGTTCGCCGAAC…
Lu1	Lu1_758272	50.44	139 G/A%237 G/A				AGCTCTCGAGCTAGGGTAGTAGCCGGGGTTGGGTGGGTAGTCCTGAGCAAAGAGTACTTGGGCTAGCAAGAAGAGAGGTAGTAGTAGAGAAGGAAGAAGAACACGAGTAGTATTAGAAGTGCCATTGTTGAGAGATAAGAGAAGATGTTTGAATAAGAGGGAAGAAACAGTTGGTATAAATAAGGAGTGTGGCCAAAGAGAGAGTGACCCACTTTGGTTCCAAAGTTGATAAGTTGGTTA_AGCTCTCGAGCTAGGGTAGTAGCCGGGGTTGGGTGGGTAGTCCTGAGCAAAGAGTACTTGGGCTAGCAAGAAGAGAGGTAGTAGTAGAGAAGGAAGAAGAACACGAGTAGTATTAGAAGTGCCATTGTTGAGAGATAAAAGAAGATGTTTGAATAAGA…
Lu1	Lu1_546711	51.23	10 C/T				AGCTCTAAACACCATATCAATGACGCACCCTCGCTTCCCAGTCGAGCATCCGAGCCACTTCATTCAAGACGATTCCGAGTGCCAGTCTTTGCTGCCCGGAATCTGGTTAGTCTTACAAGCGGTACTATAAAGTAGTTGAAGGAGATCACATACTGTTCATAGTGAACAGGGAAAGAGCAGGAGTGCAGTTTGATTTGATATACGACAGCATTTTTGAACGCTGCAGGAAGCATGTATTTA_AGCTCTAAATACCATATCAATGACGCACCCTCGCTTCCCAGTCGAGCATCCGAGCCACTTCATTCAAGACGATTCCGAGTGCCAGTCTTTGCTGCCCGGAATCTGGTTAGTCTTACAAGCGGTACTATAAAGTAGTTGAAGGAGATCACATACTGTTC…
Lu1	Lu1_347454	51.23	18 A/G%120 G/A%230 C/A	gi|344015068|gb|AFSQ01014548.1|	1739	3e-61	AGCTCCATAAAGATACAACCAACAGACCACACATCAATAGCTGCAGTGTAATCCTGAGAGTTGAGCAGAAGCTCAGGCGCCCTGTACCATCTTGTAACAACATATTCTGTCATGAACTCGTTCAACAGAAGATTGCTGGGCTTCAAGTCCCTGTGGATTACATGAGCAGAGTGTATGTACTTCAATCCTCGAAGTAGCTGGTACATGAAATACTGCAAGTAGATACATCCAAGGCATTTA_AGCTCCATAAAGATACAGCCAACAGACCACACATCAATAGCTGCAGTGTAATCCTGAGAGTTGAGCAGAAGCTCAGGCGCCCTGTACCATCTTGTAACAACATATTCTGTCATGAACTCATTCAACAGAAGATTGCTGGGCTTCAAGTCCCTGTGGAT…
Lu1	Lu1_651876	51.5	22 C/G%43 G/A%103 G/A%210 C/T%214 G/A				AGCTCGTAGACTAAGGAGTGCCACTAATCCAAGCAAATCTACGCTCCCAAATATCCGATTAGATAGTTTCTCTGTTCATGTTCATATGAATGGTTCTGATGCGATTCCTGAGATTTACGAGACTATGGCTCATTTTTCTCGCCCTACCTAAACTGATTCAATTGCATAGTTCTGTTTGGTCTTCCTTCTCGAGAGATTATAGAGGCAACCTATGAGCGAGCGAAACTTTGCTATTTCTTA_AGCTCGTAGACTAAGGAGTGCGACTAATCCAAGCAAATCTACACTCCCAAATATCCGATTAGATAGTTTCTCTGTTCATGTTCATATGAATGGTTCTGATGCAATTCCTGAGATTTACGAGACTATGGCTCATTTTTCTCGCCCTACCTAAACTGATT…
Lu1	Lu1_436246	51.89	94 A/G%137 A/G	gi|344026288|gb|AFSQ01003328.1|	28063	1e-61	AGCTCGATCTGACTTGCGTATACGAGATATAGTGACTGCGACTCGTCGCCGGTGAATCGGACAGTCAAGATTTCCGATCTGTGAAAATTCTTTATGGCCTAGCCATTTTTGGACAAAAATTCTGTGAAAATTCTTTATGGCCTAGCCATTTTTGGACAAAAATATAAAAAGGTGATGATATGCAGAGAGTTCGTGAACTAGAAACCTGGGCCGTAAGCCCAAAAATGTTATGGTCCATTA_AGCTCGATCTGACTTGCGTATACGAGATATAGTGACTGCGACTCGTCGCCGGTGAATCGGACAGTCAAGATTTCCGATCTGTGAAAATTCTTTGTGGCCTAGCCATTTTTGGACAAAAATTCTGTGAAAATTCTTTGTGGCCTAGCCATTTTTGGACA…
Lu1	Lu1_608292	52.14	58 A/G%59 A/G	gi|344017195|gb|AFSQ01012421.1|	7920	1e-61	AGCTCGGACGGAAGAATAAGACAAGAAATGGTGAAGCAGAAGAGTTGTTCGTCGTGCAACGCTAAATCACAAAAGTGGCCTCATAGCAAAAGGAGGTTCATGCCGTGCACCCTTATTTGCTTCCCTATAAAAGTCCGATTTTGAAGAAAGAGAAAGGGTTGCTTCCCCAACGAATTCCCTCGATTTTTCATGACTTTTCTTTGCAAAAACACCATATCTCCATCACTAGAAGTCCGATTA_AGCTCGGACGGAAGAATAAGACAAGAAATGGTGAAGCAGAAGAGTTGTTCGTCGTGCGGCGCTAAATCACAAAAGTGGCCTCATAGCAAAAGGAGGTTCATGCCGTGCACCCTTATTTGCTTCCCTATAAAAGTCCGATTTTGAAGAAAGAGAAAGGG…
Lu1	Lu1_156966	52.52	40 A/G%197 T/C				AGCTCAGATGATCCAGATCCATTACCCGTTGGATTCAAGAAAGAGGTTTCCGACCGTGCGATGATTGTTGGGTGGTGTAGTCAAAAGGAAGTCTTGGACCATGAGGCGATTGGAGGGTTCTTGTTTGTGGATCAGTTCACGAATCGAAAACTAATGGTGGACGACTGGAAGGTCGGGATCAACTTGGTTGATCGGGTGGTTGTGACGAAAGAGGAGGTATCGGAGAATGTCAATCATTTA_AGCTCAGATGATCCAGATCCATTACCCGTTGGATTCAAGGAAGAGGTTTCCGACCGTGCGATGATTGTTGGGTGGTGTAGTCAAAAGGAAGTCTTGGACCATGAGGCGATTGGAGGGTTCTTGTTTGTGGATCAGTTCACGAATCGAAAACTAATGGT…
Lu1	Lu1_208969	52.67	108 A/G%160 A/G%218 A/G				AGCTCATTTTTAGATTTGAAAAGCTTATATAATCTATATTATTTGTTTATTTATATATTTATCTATTATAGATTCGATGTTGTTGCATTGCAGGTGCAGGTGAGGAAAAACATCCTGTTGTAGATTCGATGTTGTTGCATTGCAGGTGCAGGTGAGGAAAAACATCCTGTTGTAGACTGATTCTTATAACTGAGACAATATTGACCAAATTGAGAGAATGACTATGAATTATCACTTTTA_AGCTCATTTTTAGATTTGAAAAGCTTATATAATCTATATTATTTGTTTATTTATATATTTATCTATTATAGATTCGATGTTGTTGCATTGCAGGTGCAGGTGAGGAAGAACATCCTGTTGTAGATTCGATGTTGTTGCATTGCAGGTGCAGGTGAGGA…
Lu1	Lu1_716302	53.1	119 C/G%120 G/C%InDel_1				AGCTCTTTCCCAGGAGCTTGTCTCAGACTCAATCCACTACTATACATAGAATAGTAGCATGCAATCTATACTAAACAACCAAGAACACATTCATCATTCAAACAAACACTGCTCGAGGCGAATCTATACTAAACAACCAAGAACACATTCATCATTCAAACAAACACTGCTCGAGGCGAAACGTGGTCGTTTCGAAATCGTCTCCCTCCTCGTTCCTTCCTGCAATTACCAGCAAACTTA_AGCTCTTTCCCAGGAGCTTGTCTCAGACTCAATCCACTACTATACATAGAATAGTAGCATGCAATCTATACTAAACAACCAAGAACACATTCATCATTCAAACAAACACTGCTCGAGGGCATCTATACTAAACAACCAAGAACACATTCATCATTCAA…
Lu1	Lu1_385314	53.21	20 A/G%110 T/C%137 G/T				AGCTCCCGACATTAGCACCAAAAAGAGCCATTGCTGAAGATCCAATCTGAATTCCACCAGTCCCAATACCTAGGTCGCAAGCCACCCACCTCCCCTTCTGGCAAACGCATACACAAAGAACAAATACTCCAAGGATGCCTCTTCCTCTCCACAGCAACCACAAAGAACAAACGCATTCCTCGATCGAGGCTCGTTAGTTGGCTCAATTAGTATAGCTCGTACATCGGATTGGAGATTTTA_AGCTCCCGACATTAGCACCGAAAAGAGCCATTGCTGAAGATCCAATCTGAATTCCACCAGTCCCAATACCTAGGTCGCAAGCCACCCACCTCCCCTTCTGGCAAACGCACACACAAAGAACAAATACTCCAAGGATTCCTCTTCCTCTCCACAGCAAC…
Lu1	Lu1_888185	53.67	219 C/T%237 T/G	gi|344015099|gb|AFSQ01014517.1|	6112	3.5e-45	AGCTCTTTCACTATGCTGCATACTTTGATTGCGTAGATACTTGTTTCGACAACGACGAAGCGAACAAGATGATACTTGAGTCGATGTTTCTGAGTGAACAACTGAATGGTATCCTGGTAATGGGTGGAAAGGGACACCTATGTGTTCGCTTTCGGCTTGGAAGTTCCTACTTGCCAAGCCGCTGAAACAAACCTATAAAAAGAAGCGAATAATGGATACTCTCGACTTCTCAATTGTTTA_AGCTCTTTCACTATGCTGCATACTTTGATTGCGTAGATACTTGTTTCGACAACGACGAAGCGAACAAGATGATACTTGAGTCGATGTTTCTGAGTGAACAACTGAATGGTATCCTGGTAATGGGTGGAAAGGGACACCTATGTGTTCGCTTTCGGCTT…
Lu1	Lu1_451752	54.21	21 C/T%100 C/T				AGCTCCTCATCATCACTATCCCTGAGGGATAGTCCTTGGACTTGTACCGTAAGAAGGCACGGGTTTGCTTCCATGGAGGAAATATTTTTCGATGTCGTGCTTGGCTCGTACTGCTCCATCGCATGGTGAATTTCGTCGGTCGAGATGGGAGTTTTGCTTGGAAGGATGGCATGGTAGGAGTGTTTGGCGTGTGTGGGTTGATTTTTATGCGGATGGGAGAGCAGGGTTGGGGTAGTATTA_AGCTCCTCATCATCACTATCTCTGAGGGATAGTCCTTGGACTTGTACCGTAAGAAGGCACGGGTTTGCTTCCATGGAGGAAATATTTTTCGATGTCGTGTTTGGCTCGTACTGCTCCATCGCATGGTGAATTTCGTCGGTCGAGATGGGAGTTTTGCT…
Lu1	Lu1_693627	54.41	113 A/G				AGCTCTAAGAAGTGCTGCATCTTCCACAAGCAGAAGCCCTTTGACGAAGACGACAGCGACGAAGATGAAAATCATGATCCGGATCATCATCATCACGATCATCCTTCTGATAACTGCTGTATACTTTCTCTAATGGACCAACGAATTCCTTGGATTGATATATGAGCTTCCTTCATACGAATGCTTTGATCTGATCTGATATAAGATAATAGGAAGATGTTATCTTCCTGTCTAAGCTTA_AGCTCTAAGAAGTGCTGCATCTTCCACAAGCAGAAGCCCTTTGACGAAGACGACAGCGACGAAGATGAAAATCATGATCCGGATCATCATCATCACGATCATCCTTCTGATAGCTGCTGTATACTTTCTCTAATGGACCAACGAATTCCTTGGATTGA…
Lu1	Lu1_76462	54.67	65 C/T%162 A/T%193 A/C	gi|344011037|gb|AFSQ01018579.1|	13499	1e-61	AGCTCAATCCATTGGAACTTCAAGTCCGAAGGTCTGATGGCATCACAAAGGCAAGTTCTAATTTCTATGTTCGTAAATTGTCGTTTTTTTCTGGAATGCGGCAGATCATTTAGTTTGATACATGTTATGGAAGAATCAAGGTCATGTATGGTTCATTTTCTAATTGTAGCAGAAAATCGGGCTTTGTGTATAAAAATTGCTTCGAGTCCCTTAGGCCCTAGGGTCCTGCTGCAACTATTA_AGCTCAATCCATTGGAACTTCAAGTCCGAAGGTCTGATGGCATCACAAAGGCAAGTTCTAATTTTTATGTTCGTAAATTGTCGTTTTTTTCTGGAATGCGGCAGATCATTTAGTTTGATACATGTTATGGAAGAATCAAGGTCATGTATGGTTCATTT…
Lu1	Lu1_112861	54.9	49 A/T				AGCTCAGCAGGTAGGAGGCTAGCTTGGGGTGATGAGTGTCTTTTGAAAATTTTCATCTATAGCTGCTTTTCTCTGCTAATGTTCCAACCTGTGTGAAGGATGCTGACTGTTGTGTGGAGGTATAGCTGCTTTTCTCTGCTAATGTTCCAACCTGTGTGAAGGATGCTGACTGTTGTGTGGAGGATTTTGATATCCAGACTGTGAAACTTGCTGGTAAACAGTATTGTGTTATTCCTTTTA_AGCTCAGCAGGTAGGAGGCTAGCTTGGGGTGATGAGTGTCTTTTGAAATTTTTCATCTATAGCTGCTTTTCTCTGCTAATGTTCCAACCTGTGTGAAGGATGCTGACTGTTGTGTGGAGGTATAGCTGCTTTTCTCTGCTAATGTTCCAACCTGTGTG…
Lu1	Lu1_32644	55.14	28 C/G%59 A/G	gi|344013422|gb|AFSQ01016194.1|	22563	1e-61	AGCTCAACCATTGAGCTTATAATCAAGCAAGCTCACGAACTGCCAATAAAGTCTTTACATGAAGCCGGTTTGGGTGCAAAACCATTGAGCTTATAATCATATTATTGGAAATACAATAATCTTGAAAGGAAATGTACCATTCTCCTCAAGATACCATTCTGCTCGAGTATCAGCGAATATCGCATCGTGGCTTCCTCGATCATGTTCTAATCCGACGAGTCCATACGCTATTGAGAGTTA_AGCTCAACCATTGAGCTTATAATCAAGGAAGCTCACGAACTGCCAATAAAGTCTTTACGTGAAGCCGGTTTGGGTGCAAAACCATTGAGCTTATAATCATATTATTGGAAATACAATAATCTTGAAAGGAAATGTACCATTCTCCTCAAGATACCATT…
Lu1	Lu1_279805	55.5	110 G/T%172 T/C%222 A/G				AGCTCATGGTTGTACAAGGAAAAGATAAAACACATCCATGATGCAAAGCTGCAAGGTGTCAAAGAATTCAAGAAGGGAGATAAAATGCTACTTTAGAACTCCCGTGTCAGACTGTTTCCGCAAGGTCAACGTTCACTGTCTCAAGCGCTATCTCGGTGCCAAGCCCACCGATGGAGTTGAACTTCATTACTTCAAGGGTGCTCAATAAAAGGCCAGGTATCATCTAGCTCAAAGACGTTA_AGCTCATGGTTGTACAAGGAAAAGATAAAACACATCCATGATGCAAAGCTGCAAGGTGTCAAAGAATTCAAGAAGGGAGATAAAATGCTACTTTAGAACTCCCGTGTCATACTGTTTCCGCAAGGTCAACGTTCACTGTCTCAAGCGCTATCTCGGTG…
Lu1	Lu1_537985	55.87	176 T/A				AGCTCGAGCCCGTCGTCCAAGTCGAAAAGATCGCCTAGGCTCAAGAAAACATCGTCAGCACCGTAGCTTACTTGGATTATTTTGCTTGCCGGTTACTCGTTAGAACAGGCAATCTATTATGCTCAAGGAAGATGAACACAGAAACAACCCCTACTTTTGTATATAGTCAAGGTAATTTGTAATCTGAACGTGTTTTGCAATTCTCAATTCCTTATCCAAGTGAAGAAACTGATGTTGTTA_AGCTCGAGCCCGTCGTCCAAGTCGAAAAGATCGCCTAGGCTCAAGAAAACATCGTCAGCACCGTAGCTTACTTGGATTATTTTGCTTGCCGGTTACTCGTTAGAACAGGCAATCTATTATGCTCAAGGAAGATGAACACAGAAACAACCCCTACTTTT…
Lu1	Lu1_512208	56.16	23 C/T%76 T/C%147 C/T%148 G/A%190 C/G				AGCTCGAATAGTGATGGGAAACCCGCGCTAATACAACAGGCTTTCCCCGAAGGCATCTACCACTCCAAGACGTCGTACCAGCCTTGCGATGTACCTCCCTACGAATAGAACTCTCATACCTGGAGGCAGTAAAAGAGCCACAAGTCCGTGGAGTTCACTACCCCTCCATTGCTAGACTGCTTCCTAGCACTGATGGAATATTGAAAAAGCAAGTGGAGAAGCCTCAGCCTTGGCAACTTA_AGCTCGAATAGTGATGGGAAACTCGCGCTAATACAACAGGCTTTCCCCGAAGGCATCTACCACTCCAAGACGTCGCACCAGCCTTGCGATGTACCTCCCTACGAATAGAACTCTCATACCTGGAGGCAGTAAAAGAGCCACAAGTCTATGGAGTTCAC…
Lu1	Lu1_746715	56.28	124 G/A	gi|344013434|gb|AFSQ01016182.1|	6213	1.5e-41	AGCTCTCCAAGAAAGATGCGAAGACACCCCTAGGCCAGATCAATGACGATAAATACATATTTGAAGGGTGCCCAACCAAACGAGCGACACTGCTCATGAGTGGCACCGAAGCCGCACTAAAGCGGCAGGTTATCAACAGTGGTGGGGACGGCCGGTGACAAAGTGTGGCCGGTGAAGATAGGTAGCAGGATTGGAAAGAGTATGAAATGTCTTTTTTTGCTCTCAAAATTTATGCCGTTA_AGCTCTCCAAGAAAGATGCGAAGACACCCCTAGGCCAGATCAATGACGATAAATACATATTTGAAGGGTGCCCAACCAAACGAGCGACACTGCTCATGAGTGGCACCGAAGCCGCACTAAAGCAGCAGGTTATCAACAGTGGTGGGGACGGCCGGTGA…
Lu1	Lu1_379387	56.61	124 C/T%194 G/C	gi|344005279|gb|AFSQ01024337.1|	3959	1e-61	AGCTCCCATTTTTGGTTGTTTTGATGGGTTTGGACGTTTGGTAAGTTGTGTGTATTTGGTGTTTATATGGGTATGTACATAGTTTAGTACCATTTTGTAATTTTCTACTAGTCAGTTGAAAACCTTGTGGGTTTATAACAACGTGGTCATTCATCTTTCAGAAGTAACTTATATCAGTAATTTATTTCAAATTGTAACATCATGGTCATTTTATAGAACTTTTGTTCAAAAATCTGATTA_AGCTCCCATTTTTGGTTGTTTTGATGGGTTTGGACGTTTGGTAAGTTGTGTGTATTTGGTGTTTATATGGGTATGTACATAGTTTAGTACCATTTTGTAATTTTCTACTAGTCAGTTGAAAACTTTGTGGGTTTATAACAACGTGGTCATTCATCTTT…
Lu1	Lu1_158662	56.87	6 A/G%7 G/A%39 G/T%167 G/C%178 G/C%185 T/C	gi|344015883|gb|AFSQ01013733.1|	85	2e-40	AGCTCAGCAAAGGAGTCATCATCTGTTTATATGTAGATGACATGCTCATCTTTGGAACTGATCAAGAACAAGTTGATAGTACCAAGGAATTATTATCATCAAAGTTTTCCATGAAGGACAAAATTGATGCCCTACACAGGAATGGCAGTATCTCAACTCGAGTACTGACAAGTGCTTGGATGTTTGATGTATGCCATGACAATCACAAGGCCTGATATCGCTTATGCGGTTAGAAAGTTA_AGCTCGACAAAGGAGTCATCATCTGTTTATATGTAGATTACATGCTCATCTTTGGAACTGATCAAGAACAAGTTGATAGTACCAAGGAATTATTATCATCAAAGTTTTCCATGAAGGACAAAATTGATGCCCTACACAGGAATGGCAGTATCTCAACT…
Lu1	Lu1_560197	56.94	181 T/C				AGCTCGAGTTCGAGCCGTTTGACTCCAGAGGAGAGAGCGGCGCAGCGGAAGGAAGCGCAGGCTGTGCATGCTAGTAGTCTGCGTGTCCCTCGCAGGCATGGTTCCATCCTCTTCCTTGTTTAATGAAACACGGGCTTTCCTAATCTGGAGGCGGATCCTTGCCAGGTTCGGGCCATTTCTTTCTTTGTATCCTATCCATATTTTCAATGATAATTGTCAAGTAATCGTTACTGCATTTTA_AGCTCGAGTTCGAGCCGTTTGACTCCAGAGGAGAGAGCGGCGCAGCGGAAGGAAGCGCAGGCTGTGCATGCTAGTAGTCTGCGTGTCCCTCGCAGGCATGGTTCCATCCTCTTCCTTGTTTAATGAAACACGGGCTTTCCTAATCTGGAGGCGGATCC…
Lu1	Lu1_786474	57.08	50 C/T				AGCTCTCTCTAGCGTCCAGGCGCTCCATCATGCGCGAAACCGTTGCGATCCCAGCATTGACCTCTCTTCGAACATCGGAACTGAGATCTGCCACGGCAGAGTTGCGAGAGAAGAATCTCTCTCTGATATTGACTGGAATTCAGATGGACCTGCTCTATCTTGACTATTTGGGGAAGAATGGTTAGGAGACCTGGAGGAAGACAGTTTGGTAGAGTTAGAAAGAAGATAACTTTAGGTTTA_AGCTCTCTCTAGCGTCCAGGCGCTCCATCATGCGCGAAACCGTTGCGATTCCAGCATTGACCTCTCTTCGAACATCGGAACTGAGATCTGCCACGGCAGAGTTGCGAGAGAAGAATCTCTCTCTGATATTGACTGGAATTCAGATGGACCTGCTCTAT…
Lu1	Lu1_339249	57.3	21 C/T%54 G/T%69 A/G%167 C/T				AGCTCCAGCATCAGCAGTCCCAGCTGAAACACGATGTTTCCTGGCCGCGACTCGGTAGCACCTTCTGAACCTGAACTTAGGAGTTTCTCGTCAGCACCATTTGCGAAAGTGGGATCTAGAGAGGGAGTCATATAATTTTGCTGCTGTTAGCTTACCAGTGCAGCTGCCACACCAATGGCTACTTGTAACCTTGTTTTCCAGTTCAATGGAGTCCTGAGAGGATCTGACGACAAAGATTTA_AGCTCCAGCATCAGCAGTCCTAGCTGAAACACGATGTTTCCTGGCCGCGACTCTGTAGCACCTTCTGAGCCTGAACTTAGGAGTTTCTCGTCAGCACCATTTGCGAAAGTGGGATCTAGAGAGGGAGTCATATAATTTTGCTGCTGTTAGCTTACCAG…
Lu1	Lu1_878489	57.47	26 C/T%InDel_1	gi|344012481|gb|AFSQ01017135.1|	58168	5e-61	AGCTCTTGGCAGTTCACGACGCATGCTTGTGGTGCTTCCTACAGGGCCAACGACAGGTGGACATTGAGGGTGTTACTGAACTTGTTCTTACTCGCCTCTCCCAGCGGACCACTAGGTGTGGCTAATAGAGCTGTCCACTCTGTGGGGGCGTTGTGCTCTTTCATATCTCTCTGGTTGTGTTGAGGCTAATCTCACAACCCAGGTTGATCTTTAGCTTGATTTGTGTTTGCTTTCTTTTTA_AGCTCTTGGCAGTTCACGACGCATGTTTGTGGTGCTTCCTACAGGGCCAACGACAGGTGGACATTGAGGGTGTTACTGAACTTGTTCTTACTCGCCTCTCCCAGCGGACCACTAGGTGTGCTAATAGAGCTGTCCACTCTGTGGGGGCGTTGTGCTCT…
Lu1	Lu1_74641	57.67	18 G/T				AGCTCAATATCCTTTCAGTGTGGTATCAGAGCACTTCACAAGCTGTAACCAGAAGATTGAGTGAGCTACATTGATTGGGAAACATGAGTGATCTGTGAGGTATTACATCGGGGGTGAGAGCCAAAGTTTGATGGTGACTTTGATCACTAGAGCCTATTGATGGAGAACCTGCTCCGTTCAAAAGAATATTGGAAAGTGGTTAGTGAAGGCTCTAAAGATCAGGCTGAAGGGAAGAAATTA_AGCTCAATATCCTTTCATTGTGGTATCAGAGCACTTCACAAGCTGTAACCAGAAGATTGAGTGAGCTACATTGATTGGGAAACATGAGTGATCTGTGAGGTATTACATCGGGGGTGAGAGCCAAAGTTTGATGGTGACTTTGATCACTAGAGCCTATT…
Lu1	Lu1_798051	57.81	220 T/G	gi|344000885|gb|AFSQ01028731.1|	7082	1e-61	AGCTCTGAAGTTGTCTTCTTTATTTGGGCAGATGGAGAGTTGCATCTCTGAGCTTGCATACAAAGGGTTCATCACTCAAGCAATTCTCGAATCCAAAGCGCAGAAGAAGCTTTTCGTTGTTTATTTGAGGCATCCAAAGGTGTTGCTAACTAGACTTTGGTGTCTTCTTTTGTAAGCTCCCTTGACTTTCAGAATCATTGTTGCAGATCGTGTCCAACTTTTGCTAACTGCTTCTCCTTA_AGCTCTGAAGTTGTCTTCTTTATTTGGGCAGATGGAGAGTTGCATCTCTGAGCTTGCATACAAAGGGTTCATCACTCAAGCAATTCTCGAATCCAAAGCGCAGAAGAAGCTTTTCGTTGTTTATTTGAGGCATCCAAAGGTGTTGCTAACTAGACTTT…
Lu1	Lu1_341632	57.99	63 A/G%85 C/T%195 G/A				AGCTCCAGCTTGAGCGCATCAATGTCTACTACAACGAGGCTGTTATGACCCTTTCGTGCCCCACAACGTCATGCACCCTGTCCCCGACCGCTACCACCATCGCCCCTGTCTCCGACCACTCCACCATCACCCGACCCAATAACCATGATTTAGTACTTCAGATTTGATGTAGGTACCAATTTTGTTCATATTCGGTACTTGTTAGTAATTATATATACAAATTATTTTATTTTGTAATTA_AGCTCCAGCTTGAGCGCATCAATGTCTACTACAACGAGGCTGTTATGACCCTTTCGTGCCCCGCAACGTCATGCACCCTGTCCCTGACCGCTACCACCATCGCCCCTGTCTCCGACCACTCCACCATCACCCGACCCAATAACCATGATTTAGTACTT…
Lu1	Lu1_347798	58.05	23 A/G%226 G/T				AGCTCCATAACCTGCAAGCATAATAAAGCAATTACTCGACCTGCGGAGGAAGATCACTAATTAGAATAATGAAAAATCAAACCTAGACCCAAAACCACTTACTGCTTTCTCAGCTATCTCAGCTCTCATGTAGCTATCCCATTTTAGCATCACATCCAAGTTGGTAAGGTAGGCGTAGAAGCTGATCCTTGCAGCTACCAGTAATCTGGTAATGGTTTTACATGTGACCTTACCTTGTTA_AGCTCCATAACCTGCAAGCATAGTAAAGCAATTACTCGACCTGCGGAGGAAGATCACTAATTAGAATAATGAAAAATCAAACCTAGACCCAAAACCACTTACTGCTTTCTCAGCTATCTCAGCTCTCATGTAGCTATCCCATTTTAGCATCACATCCA…
Lu1	Lu1_328202	58.1	144 G/A	gi|344012486|gb|AFSQ01017130.1|	14752	3e-61	AGCTCCACCCTCAATCTCATATAGGCGCTAGGGAAAGAGATGCTATTTGATTCATCATACCTGAGAAAAGTCTCGGTGAAATCTTCCAGAGCCTCGCCAGCATCCTCCAAGAAGTACTCGCAAACATCAATCTCGTGAGCAAAGCAGAATAAGAATCACTGTTTCTCCATCGTTGTGATCTCCACACCCTGGATTGGCTGCCATGTGTTGGAGAGGCTCTTCTTCATTGCCAGAAAATTA_AGCTCCACCCTCAATCTCATATAGGCGCTAGGGAAAGAGATGCTATTTGATTCATCATACCTGAGAAAAGTCTCGGTGAAATCTTCCAGAGCCTCGCCAGCATCCTCCAAGAAGTACTCGCAAACATCAATCTCGTGAGCAAAACAGAATAAGAATCA…
Lu1	Lu1_873681	58.2	70 C/T%126 C/T%223 C/T%228 G/T				AGCTCTTGCTGAAGAAGAGGATGCAACGGCGAAACGAGGCCTTCCCAATTAGAACAGCCTTGCACCTCCCTCCACATTTGTGCCAATGATTCCGTCATCAACCTTCCATGGCTAGATGTTCCTCCCTCCACATTTGTGCCAATGATTCCGTCATCAACCTTCCATGGCTAGATGTTGGAGATGTTGGGAAGACATCACAACGAAGCGGAACTTGATCTCGTGCAGTTGGTTTATTGGTTA_AGCTCTTGCTGAAGAAGAGGATGCAACGGCGAAACGAGGCCTTCCCAATTAGAACAGCCTTGCACCTCCTTCCACATTTGTGCCAATGATTCCGTCATCAACCTTCCATGGCTAGATGTTCCTCCTTCCACATTTGTGCCAATGATTCCGTCATCAAC…
Lu1	Lu1_281407	58.32	83 A/T%84 G/C%134 T/C	gi|344005277|gb|AFSQ01024339.1|	905	1e-61	AGCTCATGTCTAGTTTTCTTTGTAGTAGCTTTTACAGATTTGGTCTTGTTTTGAACCTTTACGTCTTGGAATTTGCGGATGTAGTTTTTTGATGAATAACAAATACCATATTCATCAACAATTGAGCGTACTTTCGGAAAGGTCAGTCAATGTTGGTCGAACCGGAAGAGTCGTCGTGAGATTGAATTTTGAGGGACGCAGGTGAGAAAGATCAGTAAGTGATCTGAGCCATGAGATTTA_AGCTCATGTCTAGTTTTCTTTGTAGTAGCTTTTACAGATTTGGTCTTGTTTTGAACCTTTACGTCTTGGAATTTGCGGATGTTCTTTTTTGATGAATAACAAATACCATATTCATCAACAATTGAGCGTACTTCCGGAAAGGTCAGTCAATGTTGGTC…
Lu1	Lu1_455565	58.55	182 G/A				AGCTCCTCCGCGTGTTCAACATCGAAGGCCAGACCGAAAACCGCATCGACGGCGGAGAAAAAGGCAACGACAAGGCCAACCAGCAGCAGCAACAACACAATTTACATCAACAGCAGCAATTTGAGGATGCGAAGAAGACGGAGGCGGTTGTGATGACGGCGGATGGGATGATTTGGAGCGGGTGTACCAATGGGCTGATTATGCAGTGGGATGGGAATGGGAATCGGGTTCAGGATTTTA_AGCTCCTCCGCGTGTTCAACATCGAAGGCCAGACCGAAAACCGCATCGACGGCGGAGAAAAAGGCAACGACAAGGCCAACCAGCAGCAGCAACAACACAATTTACATCAACAGCAGCAATTTGAGGATGCGAAGAAGACGGAGGCGGTTGTGATGACG…
Lu1	Lu1_651805	58.63	67 T/C%132 T/A				AGCTCGTAGACACATTACCGACCAGGTGAATTGTTCCGTATTCCTAGCTCATCCTGAATCTCTCTCTCATGTCTTTCGTGATTGTATCTTTGCATCCCAGGTCTGGTCTGCAGTGTGCAGTGGAGCACTCTTGAGATTTCACAGATTGGTTTCAGGATAGGATCAGCTCTCCATCAGACCGATTATTTGTTGTAGTTACGCTCTGGCTTCTCTGGCGGGTTCGTAATAATCGTGTGTTTA_AGCTCGTAGACACATTACCGACCAGGTGAATTGTTCCGTATTCCTAGCTCATCCTGAATCTCTCTCCCATGTCTTTCGTGATTGTATCTTTGCATCCCAGGTCTGGTCTGCAGTGTGCAGTGGAGCACTCTAGAGATTTCACAGATTGGTTTCAGGAT…
Lu1	Lu1_126882	58.7	101 A/G	gi|344012486|gb|AFSQ01017130.1|	8326	3e-61	AGCTCACTTACACCAGAAAGGATAGCTTCAGGGTCCTCATCGGCACCTGGAATGTGGGCCAAGGTAGGGCCTCTCAGGAGGCAATGATGTGCTGGCTGGGATCCACTGCTGCCGATGTAGCTTGACAATATCGGTAAAGCTTTAGGGGAAGGATCCGTTTTTGAAAGAATGGGTTCCAGGCAACTGGCTGCATTGCTTGTCTCCGTCTGGTAACTATCTACTGATGCTCTTCTCTTGTTA_AGCTCACTTACACCAGAAAGGATAGCTTCAGGGTCCTCATCGGCACCTGGAATGTGGGCCAAGGTAGGGCCTCTCAGGAGGCAATGATGTGCTGGCTGGGGTCCACTGCTGCCGATGTAGCTTGACAATATCGGTAAAGCTTTAGGGGAAGGATCCGT…
Lu1	Lu1_713653	58.84	165 C/A				AGCTCTAGGGTGAAGTTTTCCCTGGCATACCTGAGCATACAAAGTGCAACCAAACAGACGAATGTGAGACAAGATTGGTTTCTTGCCAACCCACATTTCCTAAGGGGTTTTGTAGTTGATTTCTGTTGAGTGGTACCATGTATTGTTAGATGTCTTTTGATGCCCTTTTTGAGACAAAAGGAGTTGAATTCAGTATTACAGAATTCCAACCAGTGTTAGTGTGAAGGCACTTTAGCTTTA_AGCTCTAGGGTGAAGTTTTCCCTGGCATACCTGAGCATACAAAGTGCAACCAAACAGACGAATGTGAGACAAGATTGGTTTCTTGCCAACCCACATTTCCTAAGGGGTTTTGTAGTTGATTTCTGTTGAGTGGTACCATGTATTGTTAGATGTCTTTT…
Lu1	Lu1_783707	58.95	106 C/T				AGCTCTCTCACATTCTTGTACTGTGCACCTTAGTATGGTGTACTTAGACTATGCAACTTACACATTAGAATCATGTAGTTTCACCAATCACAATGAACCGTGCCACATGGTAAGGTGTACAGTTCGACCATGCAATAACCATTGTGTGCCTTGGTATAGTGCAATTCCACTATGCATAATGTAAATTGGTATAATGCTTTCTCACCTCCTTGTACTTGGCAACTTAGAATCGTGTACTTA_AGCTCTCTCACATTCTTGTACTGTGCACCTTAGTATGGTGTACTTAGACTATGCAACTTACACATTAGAATCATGTAGTTTCACCAATCACAATGAACCGTGCCATATGGTAAGGTGTACAGTTCGACCATGCAATAACCATTGTGTGCCTTGGTATA…
Lu1	Lu1_163621	58.98	51 A/G%72 G/T				AGCTCAGCGGAGCGAGGGTGGGTGTGAGGTGGGTTGGTCGTCCCCGATGGAAACACGAGAGTAGCGTACGAGACGCTTTGCCCATCGAGTGCGGGGAACTCAGCCTTGCTCGCCTTCACAGGTGGAAGTTGGAGATGGGGTTGGAGATGGGGTTGAAGATGTTATTGTTTGATGTTTTGAGTGGCGAGGGAGGGGTTTGATTTTCACTCATATTTATACCCAATAGAAAGGTAAGTTTTA_AGCTCAGCGGAGCGAGGGTGGGTGTGAGGTGGGTTGGTCGTCCCCGATGGGAACACGAGAGTAGCGTACGATACGCTTTGCCCATCGAGTGCGGGGAACTCAGCCTTGCTCGCCTTCACAGGTGGAAGTTGGAGATGGGGTTGGAGATGGGGTTGAAG…
Lu1	Lu1_290211	59.1	141 T/C%147 T/C	gi|344010642|gb|AFSQ01018974.1|	20650	1e-61	AGCTCATTGCAGAATTGGCCGGGCGTCGGGCGTCCAGCATCAATAACGGACACGAGGAATGGCTGGAGTATGCACAACGACAGCACTACCGCCAGCATCGAAGGTCGACCACGACGAAACATCTCTCAAATTTCCATAAATAGGTATGAGTAAAATAATGGCTAATTGAGGATAGTAAATCTACGGTCCAGAAAAATGGCGTGTATATATGATCGTACCCACATTTTGACGAGCATTTTA_AGCTCATTGCAGAATTGGCCGGGCGTCGGGCGTCCAGCATCAATAACGGACACGAGGAATGGCTGGAGTATGCACAACGACAGCACTACCGCCAGCATCGAAGGTCGACCACGACGAAACATCTCTCAAATTTCCATAAACAGGTACGAGTAAAATAA…
Lu1	Lu1_392193	59.15	13 A/G				AGCTCCCTCCCAAATTTGGTGAGCAGTTTTGTGAAGCAAGAACTTCTCACCAATAGTTGTGGTCATGGAATTTAGGAGCCATGACTGCACCATGTTGTCCTCGATATCCCAGGTGATGAAATTCTCGTTGTTGACCATTGTTGAGAAGAACAGAGATTAGAGAGGAGATTTGAGGAGAAGAACGAAATCAGTTTGTGGGCTTTGATACCATATAGAATTTAGAATGAATCGATGATATTA_AGCTCCCTCCCAGATTTGGTGAGCAGTTTTGTGAAGCAAGAACTTCTCACCAATAGTTGTGGTCATGGAATTTAGGAGCCATGACTGCACCATGTTGTCCTCGATATCCCAGGTGATGAAATTCTCGTTGTTGACCATTGTTGAGAAGAACAGAGATT…
Lu1	Lu1_864215	59.26	43 C/G				AGCTCTTCTGAACCCAGAGACAAAGACTCTCGGCAAAAAAATCCCTACAGTGCATACATCCTCTTATATTCACCCTCTAATATCTCCTGATCGGAAGCCTGAGACCTCGGATAGGAGTGAACCGAACCGACACTCGTTGTGTAGATAGCAAGCCACCGGGATCTCTTTCCGACGACAATGTAGCTAAGGGAGATGAAGGAAACCGAGACGGAGAGGCAAGCCAGCCACATAAGTTTGTTA_AGCTCTTCTGAACCCAGAGACAAAGACTCTCGGCAAAAAAATGCCTACAGTGCATACATCCTCTTATATTCACCCTCTAATATCTCCTGATCGGAAGCCTGAGACCTCGGATAGGAGTGAACCGAACCGACACTCGTTGTGTAGATAGCAAGCCACCG…
Lu1	Lu1_828509	59.44	87 A/G				AGCTCTGTAGTTCATCAACAGTTAGATCCTCAAGATCCTTGGACTCCTCTATTGAACAGACTATGTAATTGAACCTTTCTATCAGTATTCTCAAAATCTTCTCCACTATCTTCTCATCATCCCTGACACTTCATCTTCATTGAAAGCCAAAGTTCTCTGGCTGTAGTCTTGTTGGTTATCGTCTTTAGAATGCTTTTATCGATAGAACTGAATAGGTAGTTCTTCGCTTTGAGATCTTTA_AGCTCTGTAGTTCATCAACAGTTAGATCCTCAAGATCCTTGGACTCCTCTATTGAACAGACTATGTAATTGAACCTTTCTATCAGTGTTCTCAAAATCTTCTCCACTATCTTCTCATCATCCCTGACACTTCATCTTCATTGAAAGCCAAAGTTCTCT…
Lu1	Lu1_347297	59.59	37 C/T	gi|344005276|gb|AFSQ01024340.1|	17847	2.5e-49	AGCTCCAGTTTTTAGACGTTTTTTTGTCAGCGGCTACAGTTTTTATCGCACAATGCCGACGGCTGTTCCGTCACCATCGGCCCAAGGCCACCGAATCCTACCGTTGAGTCTCGTCGCCCCATCACCACCGGCTAAAGGAGACACGCTCGACAAGTCAAAAAGAAAATTCATCCTTTGGATTTGTCATATGATCGCGGATCAATGATGTCGAAATCGAAGATGTGACTCAAGAAGAACTTA_AGCTCCAGTTTTTAGACGTTTTTTTGTCAGCGGCTATAGTTTTTATCGCACAATGCCGACGGCTGTTCCGTCACCATCGGCCCAAGGCCACCGAATCCTACCGTTGAGTCTCGTCGCCCCATCACCACCGGCTAAAGGAGACACGCTCGACAAGTCAA…
Lu1	Lu1_716684	59.68	27 C/T	gi|343998176|gb|AFSQ01031440.1|	1078	1.5e-25	AGCTCTATACCAAGTTATATTATGCACAATGGAATTCCATAATACCAAGGCACATAATGCTTATTGCATGGTCGACCTACAAAATATAAATGTGCACTGTACATAGTTGATATTCACTATACACAATGCTTATTGCATGGTCGAACTACAAAATATAAAGGTGCACTGTGCATAGTGGAAATTCACTATACACAGGTCCACTGTCTATTGTACATGGTGAATTGCATCATACTAGGGTTA_AGCTCTATACCAAGTTATATTATGCATAATGGAATTCCATAATACCAAGGCACATAATGCTTATTGCATGGTCGACCTACAAAATATAAATGTGCACTGTACATAGTTGATATTCACTATACACAATGCTTATTGCATGGTCGAACTACAAAATATAA…
Lu1	Lu1_566720	59.73	11 A/G%79 C/G	gi|344012503|gb|AFSQ01017113.1|	1871	1.05e-60	AGCTCGATCTATCCCTTTGAAAAAGTGTCTTGCGAACTGCTGCCTTCCTCTTCTTTTCCTTCTAGATTTCCACGTTTGCGTTTCCCTTTTACCTTATTCTGACTCTGTTGAGTCAGTTGGTCCCATGAATTCCCCAACACTCTTCACAGATGTGGCCGTATCTTCTGCAGTTGTCATAGTACTTTGTTATTTTGTGAAGGAGATACAATTCACCTATGTTCTTCTCCATGGTATTGATTA_AGCTCGATCTGTCCCTTTGAAAAAGTGTCTTGCGAACTGCTGCCTTCCTCTTCTTTTCCTTCTAGATTTCCACGTTTGGGTTTCCCTTTTACCTTATTCTGACTCTGTTGAGTCAGTTGGTCCCATGAATTCCCCAACACTCTTCACAGATGTGGCCG…
Lu1	Lu1_548413	59.86	66 C/T%141 A/T%195 T/C				AGCTCGAGGAAGATTGGGTGTTTGCCTGCGGGATTGGTTGCGAAATATAACTCGGCGGCGGCCTGCTGGAGTCACAAGAGGTGTTCCTATCCATGCCGATCGATCAGTCTGCGTAGGGCTTAGAAACTAATTGGGGGAAAATTGTTGAGATAATGTCTTGTTTTTGTATGGTTTTGGTATTTTTTTCAAATTATTATTTTTATTTTGATTAGGTACAATCAAGTCTCACTAAGGCTATTA_AGCTCGAGGAAGATTGGGTGTTTGCCTGCGGGATTGGTTGCGAAATATAACTCGGCGGCGGCCTGTTGGAGTCACAAGAGGTGTTCCTATCCATGCCGATCGATCAGTCTGCGTAGGGCTTAGAAACTAATTGGGGGAAATTTGTTGAGATAATGTCT…
Lu1	Lu1_491899	60.01	221 T/C	gi|344012486|gb|AFSQ01017130.1|	10315	3e-61	AGCTCCTTGGTGCGGGCGTCCCAGAGGGAGAAAGTTAGGGACTGTGCGCACCAGAGCTTGGCTCGGGCGTTGTCGGAGAGTATACATTTGATGTCGGAGGAAGAGATGCTGCAGACACCGTTCTTCCGATTTTAGGGATAGGGATTTCTCGATGCTCTCCCATGGCCATATCTTTATCACTCCTCCTTCTGATCCTGACCATAAGTCTCCTGCGAAAATGTATCATTTTCTCATCATTTA_AGCTCCTTGGTGCGGGCGTCCCAGAGGGAGAAAGTTAGGGACTGTGCGCACCAGAGCTTGGCTCGGGCGTTGTCGGAGAGTATACATTTGATGTCGGAGGAAGAGATGCTGCAGACACCGTTCTTCCGATTTTAGGGATAGGGATTTCTCGATGCTCT…
Lu1	Lu1_200108	60.13	71 A/G	gi|344012506|gb|AFSQ01017110.1|	13418	1e-61	AGCTCATCATACTCTGCAAGATTGGATATATTGGCTTTTTTCCCATACAACGACCGAATTTGAGGAACAAAGACAGTAAGAAGAAGTATTCAATTGTATATTGTCAATCAATACAACTATCAATTGTTCAAACAAGCAGAAGCAAGTATGTAACCAAGCCAAGCTCAATAGTATTCTACAAACTGATTCACCGTGAATGGGCAGAGGCAGAAGCAGTGTTCATACATGTACCAACAATTA_AGCTCATCATACTCTGCAAGATTGGATATATTGGCTTTTTTCCCATACAACGACCGAATTTGAGGAACAAGGACAGTAAGAAGAAGTATTCAATTGTATATTGTCAATCAATACAACTATCAATTGTTCAAACAAGCAGAAGCAAGTATGTAACCAAG…
Lu1	Lu1_276259	60.33	167 G/A	gi|344027163|gb|AFSQ01002453.1|	8107	1e-61	AGCTCATGCTTGTCTACAATGAAGCTTTTGTCAACCTGACGACCCATGAGATCACTTGGGTGGTTGACAGCGGTGCCACCATCCATGTAACGTCCAGACATAAATTTGTCTCATCTAACTAGTGGAAGGTGCGAAGTTGGTGCTGCGAGATGTCAGACATGTCTCAGACATGCGTCTGAATCTGATTTCTGCGGACAAGCTGGACGGCGAAGGTTATTGCTATACTTTCAACAACGGTTA_AGCTCATGCTTGTCTACAATGAAGCTTTTGTCAACCTGACGACCCATGAGATCACTTGGGTGGTTGACAGCGGTGCCACCATCCATGTAACGTCCAGACATAAATTTGTCTCATCTAACTAGTGGAAGGTGCGAAGTTGGTGCTGCGAGATGTCAGAC…
Lu1	Lu1_668889	60.46	220 T/C				AGCTCGTGAACGAGATTGTGATGGGTCGAGCGGTTATGGCGTCATGTAGTTGTTAGAACTACTCTGCCCGTAAGTTCCAACTTGCTGGTGTCCATGGTATGGCATGGGTTGATTCCCTTGGCAGCTATATACGGTGATGCCTGATTGCCTGTGGGCGGTCAAACCCATCCTCTAGTCCTTGGGGCTTCACCTTGTGTGGCATTGACTTCTTCCCTTTTATGGGTGGTATTATGCTTCTTA_AGCTCGTGAACGAGATTGTGATGGGTCGAGCGGTTATGGCGTCATGTAGTTGTTAGAACTACTCTGCCCGTAAGTTCCAACTTGCTGGTGTCCATGGTATGGCATGGGTTGATTCCCTTGGCAGCTATATACGGTGATGCCTGATTGCCTGTGGGCGG…
Lu1	Lu1_901660	60.58	51 C/G%134 G/A	gi|344012486|gb|AFSQ01017130.1|	8790	1e-61	AGCTCTTTTGCGGCCAGTTCGGACCTCAAGATGCTGTCGACGGGGCCAGGCGAAGTGGTGCTCCATCCCCGAATCCCGCCGTGGCTTGCTAAGCTGAAAACGTAGCCTTTCCCTACGGCTAGGTCCAGCACCTGCATACATGCATCCCAAACTTTTTTAGCAGGAGAATTTTGAACTTCCCGGCTCATACCTTCCCGCCAAGATCTATGAAAAAATTATTTGAATCTTGACATAAAATTA_AGCTCTTTTGCGGCCAGTTCGGACCTCAAGATGCTGTCGACGGGGCCAGGGGAAGTGGTGCTCCATCCCCGAATCCCGCCGTGGCTTGCTAAGCTGAAAACGTAGCCTTTCCCTACGGCTAGGTCCAGCACCTACATACATGCATCCCAAACTTTTTT…
Lu1	Lu1_14464	60.8	236 T/A	gi|344023253|gb|AFSQ01006363.1|	70146	1.05e-60	AGCTCAAACTGACGTCGAACGAGGGAGATACAAGCAAAACAAGTTTCATGATTTGAGGGGAGCACACCGTGCTAAGTGGTGGTTGTGTCACAGACATGCCACCAAAATGGAACTTCTATTGGAATTTTGATTATATCTATGATTATTAGGGATGGAAATTTGGCGGGAAGGGGACCCTGTTCCTAAATTTTCACATTCCTGAATAACACTCCTCGTTTCCGAAATAAACCAGTACTTTTA_AGCTCAAACTGACGTCGAACGAGGGAGATACAAGCAAAACAAGTTTCATGATTTGAGGGGAGCACACCGTGCTAAGTGGTGGTTGTGTCACAGACATGCCACCAAAATGGAACTTCTATTGGAATTTTGATTATATCTATGATTATTAGGGATGGAAA…
Lu1	Lu1_195655	60.97	157 G/A				AGCTCATCAAAGAACTCGGCACTCCAACACCCGAGTCCCAAAATCTCCACTTCCCGACGCGATTCTCGCAGGGCTTCTTCAGTCAATGCAGGGCCTGCTTCTGGAAACAGCACTGGTCGTAACTCGCAGTACAATGCAATCCGATTCTACGTCACGGTTGTCATTGGGGTCCTCTTCGGAATCGTGTTTTGGAGCAAAGGGGACGAAATGTACGTATGTTTTTCCGAAACAATATGATTA_AGCTCATCAAAGAACTCGGCACTCCAACACCCGAGTCCCAAAATCTCCACTTCCCGACGCGATTCTCGCAGGGCTTCTTCAGTCAATGCAGGGCCTGCTTCTGGAAACAGCACTGGTCGTAACTCGCAGTACAATGCAATCCGATTCTACGTCACGAT…
Lu1	Lu1_72939	61.09	168 T/G%207 G/A%234 T/C				AGCTCAATAAGCCCACCACCTAACCCGAATGTACATGAAATCTTTCTTGAAAACTAAATCTAATCTATTTACTCATCCTTCCTCGAAAATATCTCATACCTCGCTTTTCGACTTCGACGAACGATATCCTTTCGTCTCCTCGTCTTTCTACAAAACTCAACCATTATTATTCCATTGAAAAGATTTTATCCACACTAGTCAACATAGATGGTCCTTTATGTATCTATCGGGTTTATTTTA_AGCTCAATAAGCCCACCACCTAACCCGAATGTACATGAAATCTTTCTTGAAAACTAAATCTAATCTATTTACTCATCCTTCCTCGAAAATATCTCATACCTCGCTTTTCGACTTCGACGAACGATATCCTTTCGTCTCCTCGTCTTTCTACAAAACTC…
Lu1	Lu1_332927	61.26	209 G/A%223 G/A	gi|344010839|gb|AFSQ01018777.1|	22347	1e-61	AGCTCCACTAGTGTTCAAATGGTTGTTGGTTTGGTAAGTTTTGATGGCTTTCTCGAGGAGGAGGTCGAACTAGTTGTCATTGGCGGAGTTACTGGATTTTCGAGTATTCTTGTTGTCCAAACTATCCGAATTTCTCGAGGTGGTGTTTGAGTTTAGAAATGTCTTCGTGTTTGTCGCCCTTGTGACAACCTTTGAGGCTTTGGATGAAGGTAAATAGAGATGGTGATGAGGAGTTGGTTA_AGCTCCACTAGTGTTCAAATGGTTGTTGGTTTGGTAAGTTTTGATGGCTTTCTCGAGGAGGAGGTCGAACTAGTTGTCATTGGCGGAGTTACTGGATTTTCGAGTATTCTTGTTGTCCAAACTATCCGAATTTCTCGAGGTGGTGTTTGAGTTTAGAA…
Lu1	Lu1_483241	61.44	151 G/C				AGCTCCTTCTCAATCTGAAAGTAGGCACAATTATCAGCAGTACTGAGGATGCCAGTACTGAGACAGCCATGGCCATCTCCAGAGTGAGCTTCCGGATTCTCTTATCCTGTTACGTGTGCTCAATGGTAAAAACTAAGAACTATCTCATTAGAACTATAACAAATCTTATTCAGGTCCAAGAAGCTGCAGATTGCCTTGGTGCTTATTGTGTGCCGCGATATGTAGAGATGACGTGTATTA_AGCTCCTTCTCAATCTGAAAGTAGGCACAATTATCAGCAGTACTGAGGATGCCAGTACTGAGACAGCCATGGCCATCTCCAGAGTGAGCTTCCGGATTCTCTTATCCTGTTACGTGTGCTCAATGGTAAAAACTAAGAACTATCTCATTACAACTATA…
Lu1	Lu1_384303	61.58	81 A/T%125 C/A%127 C/G%183 A/G	gi|344008811|gb|AFSQ01020805.1|	2695	5e-56	AGCTCCCCTTATGCAAGCACCAATTTGACTTGGGATAAATGTCACTACCCTTCTCGGCATCATTTACTAAAATAGTAATCACGTTTGTCGAAACCAGAAGTCAAAATTGAGGTAGATAGGAAACCTCTTAGGAAGGTCATTGTGCTGCACTCAGATGCAAATACACTTATAGGTTTCAACCTATGGTTATGCTCGCACTCAAAGGCTTGTAAGTTTCTCTTTGGTTTTGCTGGTTAGTTA_AGCTCCCCTTATGCAAGCACCAATTTGACTTGGGATAAATGTCACTACCCTTCTCGGCATCATTTACTAAAATAGTAATCTCGTTTGTCGAAACCAGAAGTCAAAATTGAGGTAGATAGGAAACATGTTAGGAAGGTCATTGTGCTGCACTCAGATGC…
Lu1	Lu1_205394	61.7	212 T/C				AGCTCATCGACATCCTCGTTGATATCCTGCTCGGATCAACGGTGTGCTTTAGGGATCGAAGCGGCCGATTCGGGCTGCTTGGGGCAGACAAACAACCAATGTGGATATACTTTTCAGTATAGTATGGTGATGGGAGTGGCACTTCTGGCTACTATGTTCAAGACATGTTGCATCTTGACACCATTGTTGGAGGGTCTCTCACTACTAATTCTACTGTCCCCATTGTGTTTGGGTAAGTTA_AGCTCATCGACATCCTCGTTGATATCCTGCTCGGATCAACGGTGTGCTTTAGGGATCGAAGCGGCCGATTCGGGCTGCTTGGGGCAGACAAACAACCAATGTGGATATACTTTTCAGTATAGTATGGTGATGGGAGTGGCACTTCTGGCTACTATGTT…
Lu1	Lu1_384306	61.82	94 C/G	gi|344008811|gb|AFSQ01020805.1|	2695	1.6e-59	AGCTCCCCTTATGCAAGCACCAATTTGACTTGGGATAAATGTCACTACCCTTCTCGGCATCATTTACTAAAATAGTAATCTCGTTTGTCGAAACCAAAAGTCAAAATTGAGGTAGATAGGAAACATCTTAGGAAGGTCATTGTGCTGCACTCAGATGCAAATACACTTATAGGTTTCAACCTATGGTTATGCTCGCACTCAAAGGCTTGTAAGTTTCTCTTTGGTTTTGCTGGTTAGTTA_AGCTCCCCTTATGCAAGCACCAATTTGACTTGGGATAAATGTCACTACCCTTCTCGGCATCATTTACTAAAATAGTAATCTCGTTTGTCGAAAGCAAAAGTCAAAATTGAGGTAGATAGGAAACATCTTAGGAAGGTCATTGTGCTGCACTCAGATGC…
Lu1	Lu1_685859	61.93	113 C/G				AGCTCGTTGTGTTTGGGAATGCTGAGAGTGATCGAACGCAGGCAGAATAAGTTCATCGAATGTGAAAAGCATCCTAAGATGCCTATCGTGTTGAAGGCGTGGACATATTGGACTAGGGCTGGCTTTTCTAGAGGCTTAGGCAGATAAGAGGGCTTGGAACAGTACTTCCAATATAGAGTACTCTTACTTTGTCTAAGAGTTATAAAAGTTATTATTATCATACCAGTTCTCACGTTGTTA_AGCTCGTTGTGTTTGGGAATGCTGAGAGTGATCGAACGCAGGCAGAATAAGTTCATCGAATGTGAAAAGCATCCTAAGATGCCTATCGTGTTGAAGGCGTGGACATATTGGAGTAGGGCTGGCTTTTCTAGAGGCTTAGGCAGATAAGAGGGCTTGGA…
Lu1	Lu1_74514	62.1	116 G/T%141 G/T%153 T/G				AGCTCAATATCACAAACCTCTGCTGAAAGAATGAGTGGTTACTTTACACTCTGGGGCTGAAGTCATATGCCGATATAAGTATAAGTGACATTTCAAGTATATTTGTATAGTTTTGGGTAGAGTATATTTGTATAGTTTTGGGTAGAGATTTATGATGTTTCAAGCATTTCTAACTTCTATCTCGATTTAGTGTCTCTGACATGTTCGGGGTCCATTTGATGTTGTTTTGAAGTGTTTTTA_AGCTCAATATCACAAACCTCTGCTGAAAGAATGAGTGGTTACTTTACACTCTGGGGCTGAAGTCATATGCCGATATAAGTATAAGTGACATTTCAAGTATATTTGTATAGTTTTGTGTAGAGTATATTTGTATAGTTTTGTGTAGAGATTTAGGATGT…
Lu1	Lu1_33011	62.29	192 T/A				AGCTCAACCCAATCGTATTTAGTTCAAGGTTTTTACGGTTATCGAAAACCTAGCTGTTCGGGCTAAGCCCTATAGAAACCCGAGCTAATACCCATTCCTAAGCCTATCTCATCATCCATATACCCATTCCTAAGCCTATCTCATCATCCATAACATTGACTAGTTTATATAATAAATTCAACCAATGAAGATACCTAACGAAACTAATAAACTAAATTGGTTGAAAAAGTTTGAATATTA_AGCTCAACCCAATCGTATTTAGTTCAAGGTTTTTACGGTTATCGAAAACCTAGCTGTTCGGGCTAAGCCCTATAGAAACCCGAGCTAATACCCATTCCTAAGCCTATCTCATCATCCATATACCCATTCCTAAGCCTATCTCATCATCCATAACATTG…
Lu1	Lu1_878034	62.47	53 C/T%70 A/G%142 A/C%147 C/T%156 A/G				AGCTCTTGGATAGAGCTAAGGTTCCGCATATACTTCATTATACACATATTTTCGAGTTCTTGGAGAGAGATAGGGTTCCAGAGAGACGATTGAAGCGAGAGGATCAACCACAATTGGCGATCAACCACAATTGGCGAAGGGAAAATCATCAAGTCAAAGATTGGGATTTCCACGAAGAACATGTCGTCTTTTCCAGTTTTTCTTCTCTTGTGATTTATTTTCCGAAACCATGAGCGGTTA_AGCTCTTGGATAGAGCTAAGGTTCCGCATATACTTCATTATACACATATTTTTGAGTTCTTGGAGAGAGGTAGGGTTCCAGAGAGACGATTGAAGCGAGAGGATCAACCACAATTGGCGATCAACCACAATTGGCGAAGGGCAAATTATCAAGTCGAA…
Lu1	Lu1_87806	62.63	7 C/T%189 C/T%226 G/A				AGCTCACAAAGTGCACGACCTCTTGTAAGATCAGAATATTATCAATAATATGACGACCAGGAACAAAACTAGTTTAGGAGGGGTGAGTGAGAGATTCCATGAAAGACTTCATGCGGTTCGGAGGGGTGAGTGAGAGATTCCATGAAAGACTTCATGCGGTTCGCCACACATTTAGTAATAGTCTTATACATCACATTACACAGATTGATGGGTATAAAGTCCATCGTAGTAACTGGATTA_AGCTCATAAAGTGCACGACCTCTTGTAAGATCAGAATATTATCAATAATATGACGACCAGGAACAAAACTAGTTTAGGAGGGGTGAGTGAGAGATTCCATGAAAGACTTCATGCGGTTCGGAGGGGTGAGTGAGAGATTCCATGAAAGACTTCATGCG…
Lu1	Lu1_898617	63.5	178 G/C				AGCTCTTTGTGGTTGATGCCTAGTGTTACCTGTAAAGGCAGGTTCTCTATCAACTCCTTGCCCGCCTCGAAATTCACGCTGAATTCGGTCGATTTTATCGTCGTAGTGGTCCGGTTCCAATCCGGTTCCAAGTGCTGCTTGATATCTTCCCTACGAAATGGGAGGTCTTCTTCCATTGTGTTGTCTGTGTACATTGTTTCAGCACACAAATTATAATCTTTTCCCAACAATTTCAAGTTA_AGCTCTTTGTGGTTGATGCCTAGTGTTACCTGTAAAGGCAGGTTCTCTATCAACTCCTTGCCCGCCTCGAAATTCACGCTGAATTCGGTCGATTTTATCGTCGTAGTGGTCCGGTTCCAATCCGGTTCCAAGTGCTGCTTGATATCTTCCCTACGAAA…
Lu1	Lu1_496803	64.2	14 C/T				AGCTCGAAAAAATCACCGATACGGTCACTTGGGGAGAATCCAAAAAATACGAGGAGAACACAGAGGTGAGCTATGAGGTGCCGCCGATGACTAAGGTGTCGATATACGAGAAGAAGAAGATTGTTTACGTACACCACCACCTTCAGCGAGACCGAGTCTTATTCGGAGAAGCTTACTGGATGAAGAGTAAAAAATCTCACCCTCCTTCCTTATACAATAGTAACTCTCTTGCTATTATTA_AGCTCGAAAAAATTACCGATACGGTCACTTGGGGAGAATCCAAAAAATACGAGGAGAACACAGAGGTGAGCTATGAGGTGCCGCCGATGACTAAGGTGTCGATATACGAGAAGAAGAAGATTGTTTACGTACACCACCACCTTCAGCGAGACCGAGTC…
Lu1	Lu1_791987	64.54	32 C/T%53 G/A%131 T/C%180 C/G	gi|344023024|gb|AFSQ01006592.1|	7953	1e-61	AGCTCTCTTCCGTCTTATGGGTGGCAGAGTCCGGCTCACGGTCAAAATCTTCGGCTTTCGGGCCTACGATGGAAAATTTGCTCTGGTCACCTCGTTGACCCAGTTTGGACAGCTGGCTGCTCCTACGCTCTGAAACTCAGGCGTATATCAGGGGCCTCCTATGGTTGTATGGTTCATCTCTGACGGCATTTGGAATAGACAGCTCCTATCTTAGTGGTCTCAGACTCCTCGGTGTTCTTA_AGCTCTCTTCCGTCTTATGGGTGGCAGAGTCTGGCTCACGGTCAAAATCTTCAGCTTTCGGGCCTACGATGGAAAATTTGCTCTGGTCACCTCGTTGACCCAGTTTGGACAGCTGGCTGCTCCTACGCTCCGAAACTCAGGCGTATATCAGGGGCCTC…
Lu1	Lu1_93105	64.93	168 T/C				AGCTCACAGATAAGGTCACCTGGGGTGAGATGAGAGTGTACGACCATAAGACCGGTGTCGAGGTGAACTACAAGGTGCCCCCGATGACAAAGGTGACGATTTACGAGAAGGTAGCTGTCGCACGCAGACGGACAGGCTTCGGAATGGCACTCCGGTCACGTACGCGATGCAGGACGGGCTGTTTACTTACACGGTTACCGTAATTGAGGCCTACGGCGTCGAGGAGAAGCTTACTAATTA_AGCTCACAGATAAGGTCACCTGGGGTGAGATGAGAGTGTACGACCATAAGACCGGTGTCGAGGTGAACTACAAGGTGCCCCCGATGACAAAGGTGACGATTTACGAGAAGGTAGCTGTCGCACGCAGACGGACAGGCTTCGGAATGGCACTCCGGTCA…
Lu1	Lu1_323906	65.17	32 C/T	gi|344020927|gb|AFSQ01008689.1|	395	4.25e-60	AGCTCCACAATCCCTAGAGACAACTATGCAGCTGGACAGGTCGCCCCTGCCTGACCCACCTGTATCATGATTGTTGGAGCATGGCCTCCCTTCTTCGGTGATTTCAAAGACTTCTGACCGGGGAAGTAGAGCCGCCATTGTGAAAGAAGAAATAAAAAACCCTACTCAAAGGGAGAACAAACCTTACTCAATTGGAGAACCAAAACCTTACCCGACCAATTATCATTCTTATATTTATTA_AGCTCCACAATCCCTAGAGACAACTATGCAGTTGGACAGGTCGCCCCTGCCTGACCCACCTGTATCATGATTGTTGGAGCATGGCCTCCCTTCTTCGGTGATTTCAAAGACTTCTGACCGGGGAAGTAGAGCCGCCATTGTGAAAGAAGAAATAAAAA…
Lu1	Lu1_596863	65.93	167 G/A				AGCTCGCTAAAGAGCATGGATGCTTGTTCCTGGAATGCAGTGCCAAGACTCGAGAGAACGTGGAGCAATGCTTTGAGGAGCTTGCCCTAAAGGTAATCCACATATCCTTGCAACGAAAGCGAACATTCTAAAGCAGATCAAACCAGACAGCCAGTCACTTCAAACTGGCGGCTGTTGCTCTTGATTGTTGGACTAATGTACAAAAGCAATTGCGACGAAATCTGACATCAATGCTTGTTA_AGCTCGCTAAAGAGCATGGATGCTTGTTCCTGGAATGCAGTGCCAAGACTCGAGAGAACGTGGAGCAATGCTTTGAGGAGCTTGCCCTAAAGGTAATCCACATATCCTTGCAACGAAAGCGAACATTCTAAAGCAGATCAAACCAGACAGCCAGTCAC…
Lu1	Lu1_390271	66.22	93 A/G%168 A/G				AGCTCCCTAAGAGCATCATTTCCACATATGGACATCATGTAATCGGCAGCATCGATCTTGAACATCTCCCTCAAATTCCTAAAAGGTGAAAAAACCAGACAAGTAACTCGTGAACATTGTATCTGGTAGAGAGGAAAGATAATGTATGAGGCAAGATGAATGGACAAACATAAAGAGACCTGAAGACCATAGGACAGTAGTCCTTCCACTTGAAATCATCAGAACGATGGGATGGTGTTA_AGCTCCCTAAGAGCATCATTTCCACATATGGACATCATGTAATCGGCAGCATCGATCTTGAACATCTCCCTCAAATTCCTAAAAGGTGAAAAGACCAGACAAGTAACTCGTGAACATTGTATCTGGTAGAGAGGAAAGATAATGTATGAGGCAAGATG…
Lu1	Lu1_497134	66.59	186 T/C	gi|344023000|gb|AFSQ01006616.1|	6446	1e-54	AGCTCGAAAAATATATGTATAATGAAGTATATCTCATCCATAGGGGTCTCGAGGGGTATTTATAGGCTTCTGGACGAAAGTTGGAGAAGGAAAAGGACTTGAAAACCTGTCTGGGGGTGGATTATAAGGAATTTGATCATAGTGTCAACACAAAAGTTGTAGACAATCGAATTATCTTTCCAACGTCGCTGACCTTGCATCAATTGGACTTCGGAATGATGAGTTATGCTCAAACTATTA_AGCTCGAAAAATATATGTATAATGAAGTATATCTCATCCATAGGGGTCTCGAGGGGTATTTATAGGCTTCTGGACGAAAGTTGGAGAAGGAAAAGGACTTGAAAACCTGTCTGGGGGTGGATTATAAGGAATTTGATCATAGTGTCAACACAAAAGTT…
Lu1	Lu1_397153	66.9	27 A/G				AGCTCCCTTGGGGAACGGGTTGTGTCATCGCTACTAGCCTGATGCGGTCTGCCAAAAATCGGCAGAGCGGATCCGGATTCATCCTCCTCCCCTCCTTTGGATGGGGAGATGGACACTTTGACCAGATATCCGCGGCCAGCATTGTGGTGAGCACAAGGCAGATTGCGAAAATGTTGGTCATGGTTCAAAATGTTCAGATCAGATTTCGGTCAAAGAGATCAGGTCGATGATGGGGTTTTA_AGCTCCCTTGGGGAACGGGTTGTGTCGTCGCTACTAGCCTGATGCGGTCTGCCAAAAATCGGCAGAGCGGATCCGGATTCATCCTCCTCCCCTCCTTTGGATGGGGAGATGGACACTTTGACCAGATATCCGCGGCCAGCATTGTGGTGAGCACAAGG…
Lu1	Lu1_487356	67.29	53 C/T%158 C/G	gi|344023002|gb|AFSQ01006614.1|	16854	1e-61	AGCTCCTTGAATTCGATGCCTTCTCGTCGCTCTGAAGTCTCTGAAATATTTTCTGATTTTTGCCCAAAAGGGTCTGTTTTCGAATGAGGGAGTACTCGGGTATTTATATCCCCTATTCCCCGTTCCTAAAGGATACATGTGTGTTCGCTAAAAATCTCTTCTCAGTATGAAAGTTTTAGAGAAAAAGACATGGGCGTGTTCCCCTTGAATTTCAGCAACCATCCGCTCCCGAGCAATTTA_AGCTCCTTGAATTCGATGCCTTCTCGTCGCTCTGAAGTCTCTGAAATATTTTTTGATTTTTGCCCAAAAGGGTCTGTTTTCGAATGAGGGAGTACTCGGGTATTTATATCCCCTATTCCCCGTTCCTAAAGGATACATGTGTGTTCGCTAAAAATCTG…
Lu1	Lu1_559584	67.56	15 C/T%83 C/A	gi|344023007|gb|AFSQ01006609.1|	12000	1e-61	AGCTCGAGTGTTCCCTTTTGTCGGCAACCAAACGGGAGACAGGAAATCTGGGCACACCGGAAGAGCAACGATCAAATTCAGACTGAAATTTCGAACTGTGTAAGTGACAGGGAACTGATTCGAGCTGGCTGAAGTCCAATCCAATGGAGTAGTCAAATAGCTGTAGTCTTGACGCGCCGCCTGGTTCGTCAGTGTATCGCACGCGACGCTACGTTTAGGAAAGTAATAATAAGTTAATTA_AGCTCGAGTGTTCCTTTTTGTCGGCAACCAAACGGGAGACAGGAAATCTGGGCACACCGGAAGAGCAACGATCAAATTCAGAATGAAATTTCGAACTGTGTAAGTGACAGGGAACTGATTCGAGCTGGCTGAAGTCCAATCCAATGGAGTAGTCAAAT…
Lu1	Lu1_680729	68.01	47 A/G%70 C/G%92 G/A	gi|344008268|gb|AFSQ01021348.1|	8	4.05e-60	AGCTCGTTCACAGAACCTGACAGTATGGAACCAACCGAAGTCTTATAATCAAAGGCAAAGAACAATACTCAGTAATGAAATTTTGAAAAGAGCATTACTTTGCTTTCAATTCAGCAACTTGGGAATTCCACTTGTTGTACTCCGAGACTTTGTAAGGATCGGAGAAGACGACTTGCTCCGTAAGCCTGCACATCTCCACGTTCCCGCAAAACTCCGCAACTACAGAGTTTCGAGAAATTA_AGCTCGTTCACAGAACCTGACAGTATGGAACCAACCGAAGTCTTATGATCAAAGGCAAAGAACAATACTGAGTAATGAAATTTTGAAAAGAACATTACTTTGCTTTCAATTCAGCAACTTGGGAATTCCACTTGTTGTACTCCGAGACTTTGTAAGGA…
Lu1	Lu1_559583	68.59	15 C/T%83 C/A	gi|344023007|gb|AFSQ01006609.1|	12000	3e-61	AGCTCGAGTGTTCCCTTTTGTCGGCAACCAAACGGGAGACAGGAAATCTGGGCACACCGGAAGAGCAACGATCAAATTCAGACTGAAATTTCGAACTGTGTAAGTGACAGGGAACTGATTGTAACGAGCTGGCTGAAGTCCAATCCAATGGAGTAGTCAAATAGCTGTAGTCTTGACGCGCCGCCTGGTTCGTCAGTGTATCGCACGCGACGCTACGTTTAGGAAAGTAATAATAAGTTA_AGCTCGAGTGTTCCTTTTTGTCGGCAACCAAACGGGAGACAGGAAATCTGGGCACACCGGAAGAGCAACGATCAAATTCAGAATGAAATTTCGAACTGTGTAAGTGACAGGGAACTGATTGTAACGAGCTGGCTGAAGTCCAATCCAATGGAGTAGTC…
Lu1	Lu1_611635	68.81	InDel_3%196 G/A				AGCTCGGAGGCTGAGTGAGCAGACTAGCAGCAGCAGCAGCAGCAGCAGCAGTGGAAGCAGTAGCCAGCTGAGAGTGAATAACCTCCGACAACGAATCAGCCAGCGCCATTTCAGATTCGTGCCGAATCAGTGTGCGAGCGTGCTGATCGGACGAGGCCGGAGGGAGAGCGGCGATTCGTGTGTGACGGGAAGAATGAGGATCAGAGGTGGATAAGTGAGTGAGAGCTTCGAGGTGTTTTA_AGCTCGGAGGCTGAGTGAGCAGACTAGCAGCAGCAGCAGCAGCAGCAGTGGAAGCAGTAGCCAGCTGAGAGTGAATAACCTCCGACAACGAATCAGCCAGCGCCATTTCAGATTCGTCTAGCCGAATCAGTGTGCGAGCGTGCTGATCGGACGAGGCC…
Lu1	Lu1_342890	69.12	InDel_2	gi|344008267|gb|AFSQ01021349.1|	9120	4.25e-60	AGCTCCAGGAACCATGTCTTCTTCTGCGAGGTTAGTCCTCGTACTTGTCCTTTTCGACGAACCGGTCCTTTTTCCTTTGCCTTTTATGACAAATGGTTCCTTGTAATTTGTTCAGGTTTGGGGTCTCTGGAGCTTGCCCTCTTATCTTTTGCCCTAATGAAAAGAAGTTTTATGATTATGGATTGTAAATAAGAATAGGAGGGATGGGATCTCAAAAGGAATCTTTTTGTCTCTTATTTA_AGCTCCAGGAACCATGTCTTCTTCTGCGAGGTTAGTCCTCGTACTTGTCCTTTTCGACGAACCGGTCCTTTTTCCTTTGCCTTTTATGACAAATGGTTCCTTGTAATTTGTTCAGGTTTGGGGGGTCTCTGGAGCTTGCCCTCTTATCTTTTGCCCTA…
Lu1	Lu1_750822	69.97	125 A/G%236 C/G%237 C/A				AGCTCTCCCTCAACTTCTCAACGTTCTTCGATTCGGGCCCGTCGCTCAAGGTCGCGTACCGCCCCAACGATTCATGGAATCCGTTCTCGCTAGTGGTCAAGACAGGGACGGGGGATTTCGTCGGATCGCCGATCTCCAGCCCCTTCGTGATGAGCGCTGAGTTCAATTTGATCGGGAATGGAAACGGAAACCCTAGGTTCATGCTCCATTTCAAGCCTCGGTTGGGGGATTTCTCCCTTA_AGCTCTCCCTCAACTTCTCAACGTTCTTCGATTCGGGCCCGTCGCTCAAGGTCGCGTACCGCCCCAACGATTCATGGAATCCGTTCTCGCTAGTGGTCAAGACAGGGACGGGGGATTTCGTCGGGTCGCCGATCTCCAGCCCCTTCGTGATGAGCGCT…
Lu1	Lu1_865552	70.8	132 T/C	gi|344017889|gb|AFSQ01011727.1|	14175	3e-61	AGCTCTTCTTCAAGATCGCCGGACACAAACTCACAGTCGTGGAAGTGGACGCTACCTATGTAAAGCCATTCCAAACCGACGTAGTCCTAATCGCTCCAGGACAAACCACAAACGTCCTAAGTTGCATACTCTGCCGGAAAAAGCGGCGCGCTCTCCAATTCCCCGACGGTTCTAACAACCCCGCCTCCACAGAACGCCACCGTGGTAGCCAACAACTTCACGAATTCACTCCGCAGCTTA_AGCTCTTCTTCAAGATCGCCGGACACAAACTCACAGTCGTGGAAGTGGACGCTACCTATGTAAAGCCATTCCAAACCGACGTAGTCCTAATCGCTCCAGGACAAACCACAAACGTCCTAAGTTGCATACTCCGCCGGAAAAAGCGGCGCGCTCTCCAA…
Lu1	Lu1_502700	71.53	41 G/T%129 G/A%131 G/A%154 A/G				AGCTCGAAATCTCAACTTTGGCAGTCACATTAGTTCCAATGATATAAAGGTTCATGAAGGCCAAGTTGATTGGGAATGTAATTATCTTTGTGGAGGGTGACGTAAGAGCAAAGATAAGCAGTGAACTCGTGATCCATGCTATCTGATGGATTTATACACTAGTTAGATTGCTCGAACCGTTGCTCGGTCAGGAATGAATCGGGTTGGGAGAGATTGTTTCGAGTTCAGGTCTCGAGTTTA_AGCTCGAAATCTCAACTTTGGCAGTCACATTAGTTCCAATTATATAAAGGTTCATGAAGGCCAAGTTGATTGGGAATGTAATTATCTTTGTGGAGGGTGACGTAAGAGCAAAGATAAGCAGTGAACTCATAATCCATGCTATCTGATGGATTTGTACA…
Lu1	Lu1_414101	72.09	8 C/G%28 G/T%226 T/C	gi|344018662|gb|AFSQ01010954.1|	10191	1.5e-59	AGCTCCGCGCAATAGATCGACGATTACGGGATGCTTATCGCAACAATGAGGAGGGGGTTGGCCCTTGAATCTGGAGCAGTCACCTTGCTGAGTAGCTTCGGCTCCGTTCATGCCGGATATTCTTTGCCTTTCCAGTCCCACCCTAGCCTCCACCCTGGCGCCTCTATGTGCCTGTATTGCTGGTAGTTCAGTATTGATACCTTCACCTGCATGATAAATAATACTTCGAAGTTCGAGTTA_AGCTCCGGGCAATAGATCGACGATTACTGGATGCTTATCGCAACAATGAGGAGGGGGTTGGCCCTTGAATCTGGAGCAGTCACCTTGCTGAGTAGCTTCGGCTCCGTTCATGCCGGATATTCTTTGCCTTTCCAGTCCCACCCTAGCCTCCACCCTGG…
Lu1	Lu1_437503	72.86	139 G/A%220 T/C	gi|344008146|gb|AFSQ01021470.1|	14733	5e-61	AGCTCCGTCCTCCGCCAGCGCTCTTCTCCACCACGTCCGCGGACGAAGAGGCTGCAGAAGCGCGGGTGCTCGAGCATCAATGAGTCTCTTATGATTTCCTTGATGGCGTCGAGTTCTACGGAACAACCGTCCGGCGGGGGACAGAGGCTCGTCGCCGAATTCGTGGTCATCGTCGTCGATTAGAGGATCCCTGGAGGTGTTGCATTTCATTTCTTCTGATGAAGTGAATGAGACAAATTA_AGCTCCGTCCTCCGCCAGCGCTCTTCTCCACCACGTCCGCGGACGAAGAGGCTGCAGAAGCGCGGGTGCTCGAGCATCAATGAGTCTCTTATGATTTCCTTGATGGCGTCGAGTTCTACGGAACAACCGTCCGGCGGGAGACAGAGGCTCGTCGCCGA…
Lu1	Lu1_588741	73.54	27 G/T	gi|344008146|gb|AFSQ01021470.1|	15135	1e-61	AGCTCGCCGCTGAGCCTCGACAAACCGCTGTGGGAGATCCACATCCTGCCGGCGGAGAAGTGCGCTGTGTTCAGGGTCCACCACGCCTTGGGCGACGGGATCTCGTTGATGTCATTGCTCACTGCCGGAAGGCGGACGATCCGGAGGCTCTTCCTACAGGAGTTGGGCCTACGCCGCGGCCGCCGCCTCCGGCGCCATTAGTCGGCGACGGGGGAAGATTGTGGCGGCGGATTGCGGTTA_AGCTCGCCGCTGAGCCTCGACAAACCTCTGTGGGAGATCCACATCCTGCCGGCGGAGAAGTGCGCTGTGTTCAGGGTCCACCACGCCTTGGGCGACGGGATCTCGTTGATGTCATTGCTCACTGCCGGAAGGCGGACGATCCGGAGGCTCTTCCTACA…
Lu1	Lu1_786442	74.47	11 A/G	gi|344008152|gb|AFSQ01021464.1|	1573	1.25e-60	AGCTCTCTCTACTAGAAGAGCGTCGGACGCCGACGACGAGATGGATGAGAATCTCTGGTAAATCTGAGAGTTCGGAATAGGCATTGAAGTTGATTTTGCAACCAAAGTTGGGGGAATAGGGAGAGAGGGAAGTTATGAACTCCGGCGACCGTCCGTGTATTTGAGAATCGCGAACGGAAGAAAGAAGGAGTTCTGGAGCTGACTCGATGACTCCGGACAAACTGAGACTTGGGATAATTA_AGCTCTCTCTGCTAGAAGAGCGTCGGACGCCGACGACGAGATGGATGAGAATCTCTGGTAAATCTGAGAGTTCGGAATAGGCATTGAAGTTGATTTTGCAACCAAAGTTGGGGGAATAGGGAGAGAGGGAAGTTATGAACTCCGGCGACCGTCCGTGT…
Lu1	Lu1_596018	75.54	217 G/A	gi|344008265|gb|AFSQ01021351.1|	28536	1e-61	AGCTCGCGGGGGAAGATGCGGAGCAGGGACCACGCCAAGTCGAGAGACTGGAAGATGTTGCGGGTATCGTAGGCTCCTTGCGCGACAAACTTCCTCTCGAATTTGTCTAGGAACTCTAGACAAGTCTTCTGAAGAAAGAGCTTCTTCTCCTACGACGGCTTTCATTGCTTGAACATCCTTTCCGATTGCATAGTTTGCATAGAGCTGGAGATTGAAGTCATGCAAATGAACTTTAGGTTA_AGCTCGCGGGGGAAGATGCGGAGCAGGGACCACGCCAAGTCGAGAGACTGGAAGATGTTGCGGGTATCGTAGGCTCCTTGCGCGACAAACTTCCTCTCGAATTTGTCTAGGAACTCTAGACAAGTCTTCTGAAGAAAGAGCTTCTTCTCCTACGACGG…
Lu1	Lu1_835322	76.72	29 A/G%33 A/G%60 A/C%198 C/T%213 G/T				AGCTCTGTTGGTTGCGGCCACAAGTGTCAAGAACAGCACCCCTCTCCATGGATGTCATCATGGAGATTTTGTCAACCTAAATGAGTTAGCCGGTGGCCTATGCGGGGTTTTGTACAGGCACGGGGAACACAGTCACTAGTAATAGTTCGAGGATCGCGAATGCAAGTTGCTTTATGCAGATGGTAGACTGCATTTGGCACGGATGGAGTGACGAGCAAGCAACAGGGGTAACATGGATTA_AGCTCTGTTGGTTGCGGCCACAAGTGTCGAGAGCAGCACCCCTCTCCATGGATGTCATCCTGGAGATTTTGTCAACCTAAATGAGTTAGCCGGTGGCCTATGCGGGGTTTTGTACAGGCACGGGGAACACAGTCACTAGTAATAGTTCGAGGATCGCG…
Lu1	Lu1_721440	77.63	94 C/T%183 A/G				AGCTCTATGCAGCCAAGTTTGATAGCATGGACACTGATTTAGTTGGTAATAATGTAAAGAACATTATTTGTGCTTTGATTCTTGAGTATCAAACTAGAGCAGAAAAGCAAACTGGATCGAAGCAAAGCAACATTGGTTACTACTGAATTGGATCACTATTTATCTGAGTCTCTGATTCCTAAACCTCAACCAAATAAACCTTCACTGGATCTGCTTCGGTGGTGGAGATTCAATGGTTTA_AGCTCTATGCAGCCAAGTTTGATAGCATGGACACTGATTTAGTTGGTAATAATGTAAAGAACATTATTTGTGCTTTGATTCTTGAGTATCAAATTAGAGCAGAAAAGCAAACTGGATCGAAGCAAAGCAACATTGGTTACTACTGAATTGGATCACTA…
Lu1	Lu1_320355	78.81	65 A/G				AGCTCCAATGGCTTCATTCCTCGAAATGTTTATTTTTGTGTTTTTTTTCTGTTGGCGGAAGATAAAGTAAACTGAAAATCAACGGGAAGAAAAGGTTTCAGCGAGCGTCGGTTCATCAACAGGTTTCAGCGAGCGTCGGTTCATCAACCATGCAGCGTTAGGAGTAGTAATGTTTACTCGGTATTGGTAAACCGAACAATTGCAGGAAACCACGTAGAGGAGAAAATCGAACACTCATTA_AGCTCCAATGGCTTCATTCCTCGAAATGTTTATTTTTGTGTTTTTTTTCTGTTGGCGGAAGATAGAGTAAACTGAAAATCAACGGGAAGAAAAGGTTTCAGCGAGCGTCGGTTCATCAACAGGTTTCAGCGAGCGTCGGTTCATCAACCATGCAGCGT…
Lu1	Lu1_807871	79.4	197 T/C	gi|343999994|gb|AFSQ01029622.1|	1866	5e-59	AGCTCTGCAAGTTCTCCACCGAATCTTCCCCAAGGATGGTCGTCAGCAGCCGTCACTGGTGATCGTCTACTTCGGCAGTAACGATTCCGTCAAGCCTCACAGAACAGGGCTCGGCCTTCAGCCTCACAGAACAGGGCTCGGCCTTCACGTTCCGATTCGGGAGTACGTTGACAATATGAGGAGAATCGCTCTCCATTTCCAGGTATATATAAATCAAATCCGAAGAAACTCGAGTCATTA_AGCTCTGCAAGTTCTCCACCGAATCTTCCCCAAGGATGGTCGTCAGCAGCCGTCACTGGTGATCGTCTACTTCGGCAGTAACGATTCCGTCAAGCCTCACAGAACAGGGCTCGGCCTTCAGCCTCACAGAACAGGGCTCGGCCTTCACGTTCCGATTC…
Lu1	Lu1_571661	82.01	143 G/A	gi|344008136|gb|AFSQ01021480.1|	5666	1.5e-59	AGCTCGATGCACTATAAAAGAAGGCTAATAGTCACGATTCAAGGCCACACACGCATAATCGCCTCAGGGGCATCCTCATGTTACTTCTATGTTACTTTGTTTCCCTACGATTAGCACTTAATACACTCCGCCAATCCTAACAGGATTTGTCAGATAAATCGTATCCATATCGATTCTTCAAGTCAGACCACTATTGTCCAATATGTATCATACTACAAAATGGTAAATGACCAATATTTA_AGCTCGATGCACTATAAAAGAAGGCTAATAGTCACGATTCAAGGCCACACACGCATAATCGCCTCAGGGGCATCCTCATGTTACTTCTATGTTACTTTGTTTCCCTACGATTAGCACTTAATACACTCCGCCAATCCTAACAAGATTTGTCAGATAAA…
Lu1	Lu1_510296	83.45	25 A/T				AGCTCGAAGGAACTCGTTCACAATATCTCATATTCACTACTTTTCAAACAGTTTTCTGGTCGTACCAACGAGATGTACTTTTTTGGTATAGGCCGATCGAGACAAAGTCTGATTGGTCTGTGTAAAAGAATCTTTCAACTATAGGACTCCAATTTCTCTTCTGATAAGTTCGTTTCCGTGGGGAGCAAGCTACCTTGGTTGTGTTATATTCACACTAATAATAACCATTTTGAAATATTA_AGCTCGAAGGAACTCGTTCACAATTTCTCATATTCACTACTTTTCAAACAGTTTTCTGGTCGTACCAACGAGATGTACTTTTTTGGTATAGGCCGATCGAGACAAAGTCTGATTGGTCTGTGTAAAAGAATCTTTCAACTATAGGACTCCAATTTCTC…
Lu2	Lu2_405141	0	167 T/C				AGCTCGACCTCCATTGTCGGGGTCTTTGTTTTGATGATTCTAGGCTCAAAGGTAAGATGAATCCTTCCTTACTTGAGTTGAAGCATCTCAGTTACCTGGACCTTTCTGACAATGATTTTCTTTCAAACTTGCTACAACTTGGTCTCATGGGTGGTAACGTTGGCTATTTTCTATATGCTGATAATTTACAGTGGCTTTCTGGTCTCCCATCACTGGAATACCTTGATTTGGAAGAGGTTA_AGCTCGACCTCCATTGTCGGGGTCTTTGTTTTGATGATTCTAGGCTCAAAGGTAAGATGAATCCTTCCTTACTTGAGTTGAAGCATCTCAGTTACCTGGACCTTTCTGACAATGATTTTCTTTCAAACTTGCTACAACTTGGTCTCATGGGTGGTAAC…
Lu2	Lu2_93784	0.38	68 C/T				AGCTCACTAGCTCTATCAGCACAACTAACATGCATCTCTTCGATCCATCTGGGAAGATCAAGAAATACGACAATCCAGAACACGGTACCAGATCTTTGTTACTTCTTTGCTTGATTTATGTTGAGGAATTCTTCCACTTGAGGCTTGAGTATTACGACAAGAGGAAGGTAATGTCTTCAATCCGAATGACATTGGATGTTACGTATGCAACAGGTTATAGAGATTCATAGTTTCAGGTTA_AGCTCACTAGCTCTATCAGCACAACTAACATGCATCTCTTCGATCCATCTGGGAAGATCAAGAAATATGACAATCCAGAACACGGTACCAGATCTTTGTTACTTCTTTGCTTGATTTATGTTGAGGAATTCTTCCACTTGAGGCTTGAGTATTACGAC…
Lu2	Lu2_470443	1.14	47 C/T%49 C/T	gi|344016337|gb|AFSQ01013279.1|	9042	5e-34	AGCTCGGAACTTCCTTACTCAATTTTTTGGCTCCGCATATATTTTACTCCTGATTTTTTTGGATAATACTTGCACAGTGTGATAAACAACTAACTACAAAATGTATTTTATTTTTATTGAGATCAAACTCCCGACTTCATTTTTTTATGATGTCACTACATACATCTACACAAAATAAAAGATGAAAAATATAGGTCCGGGGTTGAAAAAAATATAATATCGCTGTTTTGCATGAAATTA_AGCTCGGAACTTCCTTACTCAATTTTTTGGCTCCGCATATATTTTATTTCTGATTTTTTTGGATAATACTTGCACAGTGTGATAAACAACTAACTACAAAATGTATTTTATTTTTATTGAGATCAAACTCCCGACTTCATTTTTTTATGATGTCACTA…
Lu2	Lu2_99641	1.55	233 T/A	gi|344016337|gb|AFSQ01013279.1|	5094	1.5e-59	AGCTCACTTCTTTTCAGCGCTTCAAGCCAACGATGGCCACTGGCCAGCTGAAAACGCTGGCCCTCTCTTCTTCCTCCCGCCTCTTGTCATCTGTCTGTACATCACCGGCAATCTCGCCTCTTCCTCCCGCCTCTTGTCATCTGTCTGTACATCACCGGCAATCTCGCCTCCGTCCTCTCCGCCGAGCATCGCAAAGAGATTCTTCGCTACATCTACAATCATCAGGTAAGTTTGGTCTTA_AGCTCACTTCTTTTCAGCGCTTCAAGCCAACGATGGCCACTGGCCAGCTGAAAACGCTGGCCCTCTCTTCTTCCTCCCGCCTCTTGTCATCTGTCTGTACATCACCGGCAATCTCGCCTCTTCCTCCCGCCTCTTGTCATCTGTCTGTACATCACCGG…
Lu2	Lu2_415374*	2.06	125 G/A%146 G/A%223 G/A	gi|344016354|gb|AFSQ01013262.1|	5303	1.5e-50	AGCTCGAGCCGGAGCCTGACTCGAAGCAAGAGGTTGACAAAGATAATGAGAATGAAACCCTAAAAGGAGTGAAGATTGACACTGAAGTGAACGAACTAGAGAACGAAGTCACGAAAACCGAAGTGACTGAAGAGGTCAAGAACTCGGAGGAACTCGGTAGTGGTCAAGCTAAGGCGGTTGAGAAGGCGAAGGACACAGTTGACATGAATGGGCTCGAGAATAGGTTTGATCTAGAAGTTA_AGCTCGAGCCGGAGCCTGACTCGAAGCAAGAGGTTGACAAAGATAATGAGAATGAAACCCTAAAAGGAGTGAAGATTGACACTGAAGTGAACGAACTAGAGAACGAAGTCACGAAAACCGAAGTAACTGAAGAGGTCAAGAACTCAGAGGAACTCGGT…
Lu2	Lu2_547622	2.36	116 C/T%167 C/T	gi|344008941|gb|AFSQ01020675.1|	17499	1e-61	AGCTCTAAATAGTTGATTTCCAACAATATCAGTAATCCGTCTTTTATTTCGTTTTGCGTGTTCAATGTCTAGAGTTCTATAAGCAAGAGCGAGCAAATACATTGCCGGGTGGAGTCTCCTTAGAGTTCTATAAGCAAGAGCGAGCAAATACATTGCCGGGTGGAGTCTCCTGAATAACACACGCACAAAGATGGGGTATAAAAAGAGATGATGAATTGGTATCCTTAGTCTGCAAAATTA_AGCTCTAAATAGTTGATTTCCAACAATATCAGTAATCCGTCTTTTATTTCGTTTTGCGTGTTCAATGTCTAGAGTTCTATAAGCAAGAGCGAGCAAATACATTGCCGGGTGGAGTTTCCTTAGAGTTCTATAAGCAAGAGCGAGCAAATACATTGCCG…
Lu2	Lu2_651989	2.78	234 G/C				AGCTCTGGCGAAATCGACGACCTCCTCGTTGCTCGGATCCAACGTTCCAGAAAGATCCTGACTCTTCCACATCAGATCCTGACTGAACAACTCTGTTTCCCTTTTGACCCGAGACAGACCTCCTGACTCTTCCACATCAGATCCTGACTGAACAACTCTGTTTCCCTTTTGACCCGAGACAGACCGAAATCAGCGATTTTGGCTTTGAAATCGAAATCGAGCAGCACATTACTGGGTTTA_AGCTCTGGCGAAATCGACGACCTCCTCGTTGCTCGGATCCAACGTTCCAGAAAGATCCTGACTCTTCCACATCAGATCCTGACTGAACAACTCTGTTTCCCTTTTGACCCGAGACAGACCTCCTGACTCTTCCACATCAGATCCTGACTGAACAACTC…
Lu2	Lu2_609070	3	207 C/A	gi|344015206|gb|AFSQ01014410.1|	30071	3e-61	AGCTCTCGAGAAACCTGATTATCCCACGATGTAGCCACCAAGTGGTTTGCCTTAGGACTGAAGCAGAGACTGGAAACGGAGTCCGTCGGGGGTTGAATCACCTAAAACAACATCCAAAGAGAAGCAGAGACTGGAAACGGAGTCCGTCGGGGGTTGAATCACCTAAAACAACATCCAAAGAAGACGGATTATTATAAGGAATAAGGCAAACAACCCTAAACATATAGCGAACATCTCTTA_AGCTCTCGAGAAACCTGATTATCCCACGATGTAGCCACCAAGTGGTTTGCCTTAGGACTGAAGCAGAGACTGGAAACGGAGTCCGTCGGGGGTTGAATCACCTAAAACAACATCCAAAGAGAAGCAGAGACTGGAAACGGAGTCCGTCGGGGGTTGAA…
Lu2	Lu2_56452	3.57	230 T/A	gi|344015849|gb|AFSQ01013767.1|	3964	2.5e-55	AGCTCAATAAAGATTGTCCAGCACTAACATTTCCATGGGCCCACTGAATTGACATTCTACTTCGACCTATCCACTAAAGCCTGACCCACCCCACTGCAACCGATCCAATATCCATACTACCTTCGACCTATCCACTAAAGCCTGACCCACCCCACTGCAACCGATCCAATATCCATACTACAATCTTCTCTAGCAGTCAGTCTGGCAGGTCAAAACATAATCAAACCAATTTTTTTTTTA_AGCTCAATAAAGATTGTCCAGCACTAACATTTCCATGGGCCCACTGAATTGACATTCTACTTCGACCTATCCACTAAAGCCTGACCCACCCCACTGCAACCGATCCAATATCCATACTACCTTCGACCTATCCACTAAAGCCTGACCCACCCCACTGC…
Lu2	Lu2_692674*	4.08	65 T/C%77 C/T%91 A/C%122 T/C%134 C/T%148 A/C	gi|344016354|gb|AFSQ01013262.1|	6515	1.5e-47	AGCTCTTCTCACTGTAGGAATCAAGATCATCACTCGATCTCAGCCTCTTCATCTCGCACAAGAATCCCCCTTCCTTCCTAATTCACAAAAAAAACAGCAATATATAACTTCAAGAAGTGAATCCCCCTTCCTTCCTAATTCACAAAAAAAACAGCAATATATAACTTCAAGAAGTGAATAATAGAGCTTTCGAACCCTAGAAATCAGAGCAAACTTGTTTCCCAAATCATATTCTAATTA_AGCTCTTCTCACTGTAGGAATCAAGATCATCACTCGATCTCAGCCTCTTCATCTCGCACAAGAACCCCCCTTCCTTTCTAATTCACAAAACAAACAGCAATATATAACTTCAAGAAGTGAACCCCCCTTCCTTTCTAATTCACAAAACAAACAGCAAT…
Lu2	Lu2_427553	4.3	38 C/T%57 A/G	gi|344000493|gb|AFSQ01029123.1|	18109	4e-57	AGCTCGAGGTTATTCATTTCGTGCTTCTTTCTCTACTCGTTTGTTTTTCTTCCTCAACTTGTCTTACTTGAACTTGTGCATTCCATTCCATGTATTTTGCAGGATGGTGACATTATCAATGTCTTACTTGAACTTGTGCATTCCATTCCATGTATTTTGCAGGATGGTGACATTATCAATATTGATGTTACAGTTTATTTAGATGTAAGAATTTCCAGTAGTTATTTCGGTTATCACTTA_AGCTCGAGGTTATTCATTTCGTGCTTCTTTCTCTACTTGTTTGTTTTTCTTCCTCAGCTTGTCTTACTTGAACTTGTGCATTCCATTCCATGTATTTTGCAGGATGGTGACATTATCAATGTCTTACTTGAACTTGTGCATTCCATTCCATGTATTTT…
Lu2	Lu2_32904	4.83	118 A/G%120 G/C%InDel_2	gi|344015843|gb|AFSQ01013773.1|	12787	1.25e-60	AGCTCAACTCCATATGAGCAGCGGTGGATCTAGGTAGAGCCCAACTCCATATGAGGTGATGGTTTTGTTGAATTGATTGTAATATTTAGCCAACTAGATGTACTCAAGATTGATTATATGGGTTTTGTTGAATTGATTGTAATATTTAGCCAACTAGATGTACTCAAGATTGATTATATGTCTCCCACCCTGATATATAGGGTGGGTCCTATTCCAACACGCTGAGCAGTGGTGGATTTA_AGCTCAACTCCATATGAGCAGCGGTGGATCTAGGTAGAGCCCAACTCCATATGAGGTGATGGTTTTGTTGAATTGATTGTAATATTTAGCCAACTAGATGTACTCAAGATTGATTATGTCATGGTTTTGTTGAATTGATTGTAATATTTAGCCAACTA…
Lu2	Lu2_191348	5.34	17 C/T				AGCTCATGCTGTGATGCCCAATGGCGGGGTCATAGCTCCTGTTGGAATGAATATGGTTGCGCTAGCTGCTCAAAAGCATGCTGTTCCTTTTGTTGTGCTTGCTGGCAGTCATAAGGTAATAAGCATGCTGTTCCTTTTGTTGTGCTTGCTGGCAGTCATAAGGTAATTTAGTGCACTAGCAGACGTCTCCTCAATTGCCTTTCAGTTGATTGCCTTTCAGTTTATTTACATACCTAGTTA_AGCTCATGCTGTGATGTCCAATGGCGGGGTCATAGCTCCTGTTGGAATGAATATGGTTGCGCTAGCTGCTCAAAAGCATGCTGTTCCTTTTGTTGTGCTTGCTGGCAGTCATAAGGTAATAAGCATGCTGTTCCTTTTGTTGTGCTTGCTGGCAGTCA…
Lu2	Lu2_189825	5.43	65 A/G%88 T/C				AGCTCATGCACGGCCTCGTCCGCACTCCCGACGACGTCCGCCTCCTCAAGATGGCCGGTGTACTAGAGTGCGTGGACGAGGCCACGTTGGTGGAGATGTTTGGAGGAATGGGGCTGAACATTGGAGGAATGGGGCTGAACACGAGCTTCCCGAAGGACTGGACGATACTGGATCCGAGCGTGGCAGGGATCAACGAGTACTACAACAATAAGGTGACCATATTGGTGTCGAGGCTTTTTA_AGCTCATGCACGGCCTCGTCCGCACTCCCGACGACGTCCGCCTCCTCAAGATGGCCGGTGTACTGGAGTGCGTGGACGAGGCCACGTCGGTGGAGATGTTTGGAGGAATGGGGCTGAACATTGGAGGAATGGGGCTGAACACGAGCTTCCCGAAGGAC…
Lu2	Lu2_634976*	5.62	120 C/G	gi|344016343|gb|AFSQ01013273.1|	10154	3e-61	AGCTCTGAGTGGAAGCTCTACAAGCAATTTGAGCCTGCAATGAGAAGAGTTCTCTCCATGGGCAACGATGGCAGTCCTGCAGAGACATTTGCAAAGGATACCGTTGATGCCATACTCGGCGCCATTACTCCGATTCTCGGGCTCTTGCCTATTCGTGTCAAAGATCTGCTCATCCGATCTTTTCTTGAACCTTGATTGAAGAGATTTCAATTTGGATTTGAAAATTTCTCGAATCGTTTA_AGCTCTGAGTGGAAGCTCTACAAGCAATTTGAGCCTGCAATGAGAAGAGTTCTCTCCATGGGCAACGATGGCAGTCCTGCAGAGACATTTGCAAAGGATACCGTTGATGCCATACTCGGGGCCATTACTCCGATTCTCGGGCTCTTGCCTATTCGTGT…
Lu2	Lu2_305947	5.98	52 C/T	gi|344007972|gb|AFSQ01021644.1|	18233	5e-41	AGCTCCGATCTTCGTTGCATTTCTCAGGTAAAGGCACAACCGATGTTTTCACCGACGATCGGATTCCCGTCGCCTTTCTTCACTCTCGCACTCACTCTCTTTCCACTTTCCGTTATCCATAGTTCTTGGAGATCGCAGCTTCATCGTCTTCTTTCAGGTAGTGGGCTTCACAATTCCTCGTATTTGAGTGTTTTCCTCCGATTGTTTTTTTTTCTCACCTGTGTCTTTGTTTTTATGTTA_AGCTCCGATCTTCGTTGCATTTCTCAGGTAAAGGCACAACCGATGTTTTCATCGACGATCGGATTCCCGTCGCCTTTCTTCACTCTCGCACTCACTCTCTTTCCACTTTCCGTTATCCATAGTTCTTGGAGATCGCAGCTTCATCGTCTTCTTTCAGG…
Lu2	Lu2_248269	6.42	35 C/T				AGCTCCAGCGACACCAACGAGTCGTTGACCAGAGCCGGAGTAACCTCAACCGCCATCGATGAATACAAAAACGCGCACGGGATATCCGTAACCTCTGTATAAATCATCGCCGCGAGGCCGCGAGGCCGGATTTCTCACCGAATGGGAAGCAGGTGATGTTGTCGCTCGTCGAATCGCATCCGCTGCTGTTGTTCATCCCGCGCCCGATCGAGTTCGTCCGGATCTCGCACGTACCGCTTA_AGCTCCAGCGACACCAACGAGTCGTTGACCAGAGTCGGAGTAACCTCAACCGCCATCGATGAATACAAAAACGCGCACGGGATATCCGTAACCTCTGTATAAATCATCGCCGCGAGGCCGCGAGGCCGGATTTCTCACCGAATGGGAAGCAGGTGATG…
Lu2	Lu2_393575	6.48	126 G/A				AGCTCCCTCTGGATACTACGGCTGCCGCCGCCGTGGACGAGATCCGCCGGCGGGTGGGGCAGAGAAGGGTCGACGGTGATTCCGGACATGCTGGTCGTTCTCCTCATCATGTCTGGCCGTTTGAGGAGGAGGAGGAGGAAGAAGGAAGAGTGATTGATGATGATGAATGGTGATGATAAATAATGGTGGTGGTGAGTGATGGAAATGGGAAGGGCATAATAGGAAATGTACATTGTATTA_AGCTCCCTCTGGATACTACGGCTGCCGCCGCCGTGGACGAGATCCGCCGGCGGGTGGGGCAGAGAAGGGTCGACGGTGATTCCGGACATGCTGGTCGTTCTCCTCATCATGTCTGGCCGTTTGAGAAGGAGGAGGAGGAAGAAGGAAGAGTGATTGAT…
Lu2	Lu2_59611	6.69	37 C/T%196 C/T%228 C/A				AGCTCAATCCAACAATGTGTATGAAACAGAGCATCTCGTAACCAGTTATATATGGAGGGTGTTTTTTATCTGTTATCTTCGTTAGCTGATGTGGCTGTCTATGGGTTTTGATTGTGAGGAGTTAGCTGATGTGGCTGTCTATGGGTTTTGATTGTGAGGATGCAAGTTCGACCCTTATCCATTTGTTGCTCCCCACGCTTCCAATGTGTGTTGGATTTTATCCGTGACATCTCTAGATTA_AGCTCAATCCAACAATGTGTATGAAACAGAGCATCTTGTAACCAGTTATATATGGAGGGTGTTTTTTATCTGTTATCTTCGTTAGCTGATGTGGCTGTCTATGGGTTTTGATTGTGAGGAGTTAGCTGATGTGGCTGTCTATGGGTTTTGATTGTGAG…
Lu2	Lu2_301439	6.94	57 G/T%231 A/T				AGCTCCGACGGACGTCCAGCCGGCCACCTCTCTGACGAGGAGTTTGTCAATGTCACGGTCCATGGTTCTCGGATCCCTACCCCGTTTGACTGGGTCGCCATGATCTCTCCCGCCGGTTCTCATGATCTCTCCCGCCGGTTCTGAGTAAGTTATGACCAAGTTTATATTTTTTTTCGCAGAGAGTTGGCTTTTTATAACTAGTTATAGAAAGTTGGAAATGGGTTAGTTGTATTGGGATTA_AGCTCCGACGGACGTCCAGCCGGCCACCTCTCTGACGAGGAGTTTGTCAATGTCACTGTCCATGGTTCTCGGATCCCTACCCCGTTTGACTGGGTCGCCATGATCTCTCCCGCCGGTTCTCATGATCTCTCCCGCCGGTTCTGAGTAAGTTATGACCA…
Lu2	Lu2_283711	7.16	6 C/T				AGCTCCCCTATCAAATTCTGCATTCCTATTCGTCCACCTGTCATCTGTGGTTTCTGGATCTGGTGGTCGACTACTCTTGTTCGCGGGTTTCCTTCGCCGGATGCTCGTGTGAGGGCCCCAGCGGCATATTCTTTTGTGTTTCCGGCTGAGCCTCCGAGTGCTTGTTGTCGCTGCTAGTAGGGTAATTTGGTCATTTACTTGAGTCATGAGTTTACGTGGTATGTGGATAATTGGATATTA_AGCTCTCCTATCAAATTCTGCATTCCTATTCGTCCACCTGTCATCTGTGGTTTCTGGATCTGGTGGTCGACTACTCTTGTTCGCGGGTTTCCTTCGCCGGATGCTCGTGTGAGGGCCCCAGCGGCATATTCTTTTGTGTTTCCGGCTGAGCCTCCGAG…
Lu2	Lu2_470438	7.7	47 C/T%49 C/T	gi|344016337|gb|AFSQ01013279.1|	9042	3e-36	AGCTCGGAACTTCCTTACTCAATTTTTTGGCTCCGCATATATTTTACTCCTGATTTTTTTGGATAATACTTGCACAGTGTGATAAACAACTAACTACAAAATGTATTTTATTTTTATTGAGATCGAACTCCCGACTTCATTTTTTTATGATGTCACTACATACATCTACACAAAATAAAAGATGAAAAATATAGGTCCGGGGTTGAAAAAAATATAATATCGCTGTTTTGCATGAAATTA_AGCTCGGAACTTCCTTACTCAATTTTTTGGCTCCGCATATATTTTATTTCTGATTTTTTTGGATAATACTTGCACAGTGTGATAAACAACTAACTACAAAATGTATTTTATTTTTATTGAGATCGAACTCCCGACTTCATTTTTTTATGATGTCACTA…
Lu2	Lu2_576172	7.88	78 C/T%170 T/C	gi|344011229|gb|AFSQ01018387.1|	71253	3e-59	AGCTCGATTGAAGTGGATAAGAAGGTTGATGTGTTTTACACAGGGAACCAGAGTCATCCACTGCACAACCATATATACAAGGAGCTGAAGGAATTGCTATGCAAAATGAAAGCCAGGGGATCCTCATGAGTCACAGTGAGAGATTGGCGATTGCTTATGGAATAATAAGTACCGCGCCAAAAAGCTCTCTTCGTATCTTCAAGAATTTGCGAGTGTGTGGAGATTGCCATAGTGCGATTA_AGCTCGATTGAAGTGGATAAGAAGGTTGATGTGTTTTACACAGGGAACCAGAGTCATCCACTGCACAACCATATATATAAGGAGCTGAAGGAATTGCTATGCAAAATGAAAGCCAGGGGATCCTCATGAGTCACAGTGAGAGATTGGCGATTGCTTAT…
Lu2	Lu2_452141	7.99	64 A/G	gi|344001141|gb|AFSQ01028475.1|	4918	1e-48	AGCTCGCATTTTGGTTCCTTTTAGCACATAGTCTCCCTGAACTCCATGGAGGTTTACGGACCGACATGTATATAAAAAGTGTAGCTTTGAATAGAATATTGTGCATCACACTATTTGGTGGTTGGGTATTTTGCGTTGTTATTTTGTGATTTTTTTGCCAATGAGTTGCCATTATCAATTTGTTCAGTAGAGTATTAGGGATAATCCGATAACTCGTTTATAATGTTTCTGATTATTTTA_AGCTCGCATTTTGGTTCCTTTTAGCACATAGTCTCCCTGAACTCCATGGAGGTTTACGGACCGGCATGTATATAAAAAGTGTAGCTTTGAATAGAATATTGTGCATCACACTATTTGGTGGTTGGGTATTTTGCGTTGTTATTTTGTGATTTTTTTGC…
Lu2	Lu2_294936	8.39	24 A/G	gi|344015206|gb|AFSQ01014410.1|	39999	3e-61	AGCTCCCTTAGCCTAGCAACCTCAGCACGCCTCTTAGCTTGCTCTGCGATCTCCGACAGTTCCCTGTAGTTGGTCTTGTCATTGAAGAGCTGATCTGCGTTTTCCGGTGGCTGAAGTCCGCCATTGAGCCTCCCTCTCGCCTTTTCCGAAGTCGTTCTTGTTGTTGAAAGCAGTCTGATGTTTTCACATGTTAGTTCTTCCATCAATGGTTTACTTGTTCATCAAGTAAAACATTTGTTA_AGCTCCCTTAGCCTAGCAACCTCGGCACGCCTCTTAGCTTGCTCTGCGATCTCCGACAGTTCCCTGTAGTTGGTCTTGTCATTGAAGAGCTGATCTGCGTTTTCCGGTGGCTGAAGTCCGCCATTGAGCCTCCCTCTCGCCTTTTCCGAAGTCGTTCT…
Lu2	Lu2_317295	8.51	7 A/G	gi|344016354|gb|AFSQ01013262.1|	35796	1.5e-59	AGCTCCAATATACCTTCAATCAGCAATATAGATATAGATGTAGATCAGTTTGAAACACCATCTTACAGACACAGTTCTGCTGAAAAAAGGATTGATGACTCTCAGCTTCATACAAATGCTTTTTGAATCACACCGTGGTGGACAACTCTGTTACTCAGCCAGGCAGTCTGCAACAGAAATCTGCTGATGAGGTGATGGTTACTGATGTGGATAACAAGGCACCAAGGGTTGTTATGCTTA_AGCTCCGATATACCTTCAATCAGCAATATAGATATAGATGTAGATCAGTTTGAAACACCATCTTACAGACACAGTTCTGCTGAAAAAAGGATTGATGACTCTCAGCTTCATACAAATGCTTTTTGAATCACACCGTGGTGGACAACTCTGTTACTCAG…
Lu2	Lu2_410381	8.7	15 A/G%90 A/C%100 T/C%127 A/G				AGCTCGAGAACTGCAACCTCCATGGAGGGGAATTTGGCCTGGAGGCGTTCGAGACCCGGAGGAGTGAAGCGGCGTTTCTTGGGGAAAGGAGATGGGTTGTCGTCGTAGTTGTCGTCGTCGTTTTTCAATGGGTTTCCTTATCCTACAAGGGAGCGGGCTTGGTGTTGCGCTCCATGGTCGGGGGAGTTTATATAGAAGTTGGTCGCTGCGAGAAATCTTGGGGACGAAGAAGGAAAATTA_AGCTCGAGAACTGCGACCTCCATGGAGGGGAATTTGGCCTGGAGGCGTTCGAGACCCGGAGGAGTGAAGCGGCGTTTCTTGGGGAAAGGCGATGGGTTGCCGTCGTAGTTGTCGTCGTCGTTTTTCGATGGGTTTCCTTATCCTACAAGGGAGCGGGC…
Lu2	Lu2_246068	9.28	163 T/G	gi|344004070|gb|AFSQ01025546.1|	1968	1e-61	AGCTCCAGATCCTCGGCGGGTTGAAATCCCCGCTTTTAGTCACGCTATTGGGCTACTGCGTGGAGAAGAAGCACCGATTGCTCGTTTACGAGTATATGCCGAACAAGAGTCTCCAGGAATACGACGGCACCGATAATGTTCTGAGCTGGGAGAGAAGGTTTCTCGTGATTCTCGATGTTTCCAGGGCTTTGGAATTCCTTCACACGGGATGTGACCCTCCCGTGATTCACGGAGATATTA_AGCTCCAGATCCTCGGCGGGTTGAAATCCCCGCTTTTAGTCACGCTATTGGGCTACTGCGTGGAGAAGAAGCACCGATTGCTCGTTTACGAGTATATGCCGAACAAGAGTCTCCAGGAATACGACGGCACCGATAATGTTCTGAGCTGGGAGAGAAGG…
Lu2	Lu2_383566	9.39	111 C/T%157 C/A				AGCTCCCCTACTATGAACTTAGTCGGCACCAGAACTTTCGCCCCGGTCCATGGCCCCATCAGCTCCCATGTCCTGCACCCAAAAACAGTACTGGTTGTGGGTTCGGCTAACCGGAGTTTTGGTTGATTGGTTATGAATTGATTGGATTACGAGTTGCTATTCATGACATCATAGTTGTTGAAATGATCAAGCTTAGTAACCACTAGCTTCAGATCAAGCCAACAAGCCACCAAAACATTA_AGCTCCCCTACTATGAACTTAGTCGGCACCAGAACTTTCGCCCCGGTCCATGGCCCCATCAGCTCCCATGTCCTGCACCCAAAAACAGTACTGGTTGTGGGTTCGGCTAATCGGAGTTTTGGTTGATTGGTTATGAATTGATTGGATTACGAGTTGAT…
Lu2	Lu2_225795	9.93	75 C/T	gi|344014252|gb|AFSQ01015364.1|	44970	1.5e-59	AGCTCATGATGCCCTTTGCGCCCGCAATTGATACCACCTATGTTTAGATCCCATTGATTATCCCGATACGAGTGCGAAGATAAGTCGGGGGGATAAAGAGGTAAACCAGCCCTTAGACGTAACATGTGTTACTTATCTGAGATATTATAGTTCTTTTCATCAACGAAGCTATAATAATGGTTCAATTAGATCAAACTACAGTTCAGAGACAAACCCTTCTCTAAGCAAGCAGGCCACTTA_AGCTCATGATGCCCTTTGCGCCCGCAATTGATACCACCTATGTTTAGATCCCATTGATTATCCCGATACGAGTGTGAAGATAAGTCGGGGGGATAAAGAGGTAAACCAGCCCTTAGACGTAACATGTGTTACTTATCTGAGATATTATAGTTCTTTTC…
Lu2	Lu2_403975	10.54	167 C/T%168 T/A	gi|344014252|gb|AFSQ01015364.1|	45376	4e-57	AGCTCCGACTTCACAGCCCCGGAATTGGGCTTAGAAGCAGAGAAAATGCCGTACGACTGGGTATGGCGGTCCTGATCGTCGCCAACACCGTGTCGATGCTGGATCTTGGTGTTGGGATCAAATCCAGATAACTGAGAAGATGTTGATTCTCGAAGCCGTTTTTTGCCTTGCATCAATGGAGAAATGAAGCTTCCGTATTGAGAAGAACCCAGCCCTTTTATCAACATCTGACTTGAATTA_AGCTCCGACTTCACAGCCCCGGAATTGGGCTTAGAAGCAGAGAAAATGCCGTACGACTGGGTATGGCGGTCCTGATCGTCGCCAACACCGTGTCGATGCTGGATCTTGGTGTTGGGATCAAATCCAGATAACTGAGAAGATGTTGATTCTCGAAGCCG…
Lu2	Lu2_386323	10.75	58 G/T				AGCTCGAAATCAAGAGAAGTATTGCGAACCAGGTCGGGATCAAGTAACGGCTATGGCGGCCAGAGGAGTATACTGCGTAGTAGCTCATTGTTGAATCGGAAATGATGGGGTTTGAAGTTCAATCGGAAATGATGGGGTTTGAAGTTCCTGGAGGGAGATGGAAGGAAGAGATGAGGATGCCAGAGAGGAAGAGGAGAAAATTGTTGTTATAAGAAAACAGAGGGAAGGGAAGAAAGATTA_AGCTCGAAATCAAGAGAAGTATTGCGAACCAGGTCGGGATCAAGTAACGGCTATGGCTGCCAGAGGAGTATACTGCGTAGTAGCTCATTGTTGAATCGGAAATGATGGGGTTTGAAGTTCAATCGGAAATGATGGGGTTTGAAGTTCCTGGAGGGAGA…
Lu2	Lu2_520821	11.24	25 A/G				AGCTCGTCGATCGTCTGCGCCTTCACCGTCGGCGCCGCCATGTCGTGACAGATCCCTCCGTCACTTGATCCCTTCTGCTTCCCACTGCTGCTACTGCTTGCCGTCGTTATCTTCGTCATCCTTCCCACTGCTGCTACTGCTTGCCGTCGTTATCTTCGTCATCCCCTGCATCCTCGGCGTCGCCACTCCCGTCGCTCCGTTCCCGCTCGTCGGCATCTCTCGCCACGTCAGGCCTAATTA_AGCTCGTCGATCGTCTGCGCCTTCGCCGTCGGCGCCGCCATGTCGTGACAGATCCCTCCGTCACTTGATCCCTTCTGCTTCCCACTGCTGCTACTGCTTGCCGTCGTTATCTTCGTCATCCTTCCCACTGCTGCTACTGCTTGCCGTCGTTATCTTCG…
Lu2	Lu2_324742	11.53	175 G/A				AGCTCCACACTTTGAAGGGACATGTTGAGTCTGTGGTGAAGCTGAAGGGATTGGACATCGAGACAATCCAACAGCATTACACAGTTTGATTTGGGGACATCGTCAGAACTAAGCTGATTGGCCGTTGAGTGGGGAGCTTTGAAGTTCCTAAGAAGTTTTGAGTGCATTCGACTCGTTGATCAACCAGAGGTTATTAGGAGTGGTTTAGAATAAAAGAATACATTTGTTTCTAATTCTTTA_AGCTCCACACTTTGAAGGGACATGTTGAGTCTGTGGTGAAGCTGAAGGGATTGGACATCGAGACAATCCAACAGCATTACACAGTTTGATTTGGGGACATCGTCAGAACTAAGCTGATTGGCCGTTGAGTGGGGAGCTTTGAAGTTCCTAAGAAGTTT…
Lu2	Lu2_652894	11.82	13 C/T	gi|344000494|gb|AFSQ01029122.1|	664	1.5e-59	AGCTCTGGCTCTCGCGACAGAGCCTCCGAACAATGAACTAATGAAGCGTTCACCGGTCGGAAGGAAGGGCCATTTCATTACCAACGTCATGTGGAGAAACATCTTAGGACAATCCTTGTAACATCTTAGGACAATCCTTGTACCAGTTCCTCATCATATGGAAGCTTCAAGCTTCTGGGAAATCGATGTTCGAGCTTGAAGGCCCTGACTCTGATCTAGTACTCAACACTCTCATATTTA_AGCTCTGGCTCTTGCGACAGAGCCTCCGAACAATGAACTAATGAAGCGTTCACCGGTCGGAAGGAAGGGCCATTTCATTACCAACGTCATGTGGAGAAACATCTTAGGACAATCCTTGTAACATCTTAGGACAATCCTTGTACCAGTTCCTCATCATA…
Lu2	Lu2_65410	12.16	99 C/G	gi|344000493|gb|AFSQ01029123.1|	29443	1.6e-59	AGCTCAATTCAGCATATTGCCTCTCGTAAATGCAGACCCCCTTATCAATATCACAATTGCAGTCCATTGTGCACTTCACAGGCTCGTAAGTGCTTGATCATTCCGGTTCGAATTTTGGATGGATCCTAGATTCATAAATAAGAAGTTGTTGTTATAGATGATAATAAACTATGATAAACCGCAACAAAAATCGCCCAAATGAGACCTAATCGTTACCAAATGAGCCTCGTGTCAGATTTA_AGCTCAATTCAGCATATTGCCTCTCGTAAATGCAGACCCCCTTATCAATATCACAATTGCAGTCCATTGTGCACTTCACAGGCTCGTAAGTGCTTGATGATTCCGGTTCGAATTTTGGATGGATCCTAGATTCATAAATAAGAAGTTGTTGTTATAGA…
Lu2	Lu2_469276	12.46	228 T/A				AGCTCCTGACTGGAAGAAAGCCAGTGGAGGAGTTGTCATCAGAACAGTGCCAATCATTAGTGTCATGGGTAAACTAACTACATCTATTCAATTACTTGTGTAAAGTAACAATCTTTTTTCGCAGGCAATGCCCCAACTCACAGACAGAACAAAGCTTCCAGACATCGTGGACTCCACCATGAAGCACAGCATGGATCTCAAACATCTATACCAGGTGACTGACAAATTATCAAGTAATTA_AGCTCCTGACTGGAAGAAAGCCAGTGGAGGAGTTGTCATCAGAACAGTGCCAATCATTAGTGTCATGGGTAAACTAACTACATCTATTCAATTACTTGTGTAAAGTAACAATCTTTTTTCGCAGGCAATGCCCCAACTCACAGACAGAACAAAGCTTC…
Lu2	Lu2_334319	12.57	148 A/G%166 G/A				AGCTCCTAGTGTGTCCATGATCATGTTTACCCACAACAGTTGAACTGCTGTAAGAGGAGCACTTCCTGGAAAAGTATAGTTCCAGAGAAAGAACATCAGCCCAGCATCGAGATCACTAATATTCACACACGACACGATCGTACGATAAAGTTTATGCATATCTATGGAATCTACATGGATTACTATCTTCTAACAGACATGGTGACCAACAAATGGAGAACATAATGTCTGAAGGGGTTA_AGCTCCTAGTGTGTCCATGATCATGTTTACCCACAACAGTTGAACTGCTGTAAGAGGAGCACTTCCTGGAAAAGTATAGTTCCAGAGAAAGAACATCAGCCCAGCATCGAGATCACTAATATTCACACACGACACGATCGTACGATAGAGTTTATGCA…
Lu2	Lu2_11288	12.77	129 T/C				AGCTCAAACTCCGACTCGGCTCAACCGTCCCCATGTACAAAAAATTGGACGTCTGCTGCTGCTGCAGTGGAGGCGGAGGAGGAGCACGAAGAGAATTCCTCGGATTCCTCGGATTCCTAAAACTTCTCTGACTCCCTCCTCGTCGAGTGCTTGGCGCGGTGACGGCAGATGAAGAACGCAAGCCCGGAGAGCATCCCTAGAGTCACGAGCGCGACTGAGACAGCAATCGCGGCGTTCTTA_AGCTCAAACTCCGACTCGGCTCAACCGTCCCCATGTACAAAAAATTGGACGTCTGCTGCTGCTGCAGTGGAGGCGGAGGAGGAGCACGAAGAGAATTCCTCGGATTCCTCGGATTCCTAAAACTTCTCCGACTCCCTCCTCGTCGAGTGCTTGGCGCG…
Lu2	Lu2_42915	13.28	212 G/A	gi|344000496|gb|AFSQ01029120.1|	8206	1.5e-59	AGCTCAAGCAACTGCCACATCCTCTTGCAATGGCTGCATCCGCCTGGGACTCTTTGCTTGCATCCTCGAAAATGTCGGACCAATTGCTCCAGACCGCGGCAAGCACCGTAGTTACATGGCTCGTACAGTTGCAAGTATATCTTCCTCTCTTTGCTTCTTCTAATTCTTTCTTTCTCCCTCTGCAATGATAAAAAATTGCAATTTCATATAAGGTTATACTCGATGTTCTACTAAAAATTA_AGCTCAAGCAACTGCCACATCCTCTTGCAATGGCTGCATCCGCCTGGGACTCTTTGCTTGCATCCTCGAAAATGTCGGACCAATTGCTCCAGACCGCGGCAAGCACCGTAGTTACATGGCTCGTACAGTTGCAAGTATATCTTCCTCTCTTTGCTTCT…
Lu2	Lu2_659218	13.29	33 A/G%75 A/T				AGCTCGTCCCGGGTCAGCTTGAATATCGACACAGCTGCTGGCGGCGTGACGCCGGCGTCGGAGGCTTTCACTGCAGCGGAATCGGAGGCAGCGGTGGCGGAGGAGGTGCTTTTCAAGGAGGTCGGACCATGTGTTGACGAAATGGAGGCCGGAGAAGCCGTCGGCGGCGTGGTGTTGCATCCCGACTCCCAGTGAGACTCCACCGCACTTGAAGTATGTCACCTGAAATTTTTAGCATTA_AGCTCGTCCCGGGTCAGCTTGAATATCGACACGGCTGCTGGCGGCGTGACGCCGGCGTCGGAGGCTTTCACTGCTGCGGAATCGGAGGCAGCGGTGGCGGAGGAGGTGCTTTTCAAGGAGGTCGGACCATGTGTTGACGAAATGGAGGCCGGAGAAGC…
Lu2	Lu2_627639	13.67	94 C/T				AGCTCTCTTTACTGGCGGCTGCGGAATCAATTTCACATCGTCAGTATGGTAATGACTTTGCAGACAGACAAAGCAAATGACTCTGGTCTATGGCAACTTTACAGAAGTGCAGAGTTCTAAAGAGTTCTAAGTTTCGATTCAATTGTTGTGTGTCGAGGCCGGAAAACCAAACCTAGGGAATCCAAGCTTGCAGAAATCAGAACGAAAAGAGATAAAGATGTACCTTTAGTTGAATGGTTA_AGCTCTCTTTACTGGCGGCTGCGGAATCAATTTCACATCGTCAGTATGGTAATGACTTTGCAGACAGACAAAGCAAATGACTCTGGTCTATGGTAACTTTACAGAAGTGCAGAGTTCTAAAGAGTTCTAAGTTTCGATTCAATTGTTGTGTGTCGAGG…
Lu2	Lu2_856094	13.86	87 A/C				AGCTCTTCCCCCACCTGCTCTGGAACTAGACGCCATTCTTCCGTCTTCGGTATATATTGTGCTGCAAAACCTTTTGAGCTTCGTTCAGTCAGTGCCCGTACAATCATCGTCGTTATTGGCATCAGCCATAATGGTCTCCAACTTCATCAACGGCTGCTGACTCAGGAAGCATTCCGAAGCCTGGTACAAAAAATGATCTCTTATCTAAATGCGAGAAAGAATTATGAAGGATTTTTTTTA_AGCTCTTCCCCCACCTGCTCTGGAACTAGACGCCATTCTTCCGTCTTCGGTATATATTGTGCTGCAAAACCTTTTGAGCTTCGTTCCGTCAGTGCCCGTACAATCATCGTCGTTATTGGCATCAGCCATAATGGTCTCCAACTTCATCAACGGCTGCT…
Lu2	Lu2_24178	14.17	44 C/T				AGCTCAACACAAACTTCAGTGTTTGCCTAAAAAGGTAATAAGCCGAGTTTGAATCTCGTGCAATTCGATTCAATTCGACTCGTTTACAACCCTAGTTCGAAGGTCAGGTTGTAATCGGGCTAATCGGGCCAACCATAGCAATGATCGGGAGGTCCGATCCCTAGTTTGGCCGGAGACCAGGTCGGGCTCGAGATGGGCGCTACATGCGGCTCGACACCTAGGTTGGTCCGTCCGGGATTA_AGCTCAACACAAACTTCAGTGTTTGCCTAAAAAGGTAATAAGCTGAGTTTGAATCTCGTGCAATTCGATTCAATTCGACTCGTTTACAACCCTAGTTCGAAGGTCAGGTTGTAATCGGGCTAATCGGGCCAACCATAGCAATGATCGGGAGGTCCGAT…
Lu2	Lu2_494430	14.64	86 A/G	gi|344007972|gb|AFSQ01021644.1|	18536	2.5e-58	AGCTCGGGCGGAGATCGTCCGCCGGTGGAGTAATGCACGAAAGTAGTATGAGTGAGAGTGTACGTACTGAGGAAGGGAAAATGGCAAGGTAGTGTGATTGATTGTGTTCTTCTGAAGAGGCGACAAGCTGGAAAGGCGGGTATCTGCTGTGGTCGAGTCCATGGTAACTACTTAGGACTGCGAACAGCCCCAAAAAGCTTACACAGGCCCGGGCCCAAAAGCAAAAGAGGATTTTCATTA_AGCTCGGGCGGAGATCGTCCGCCGGTGGAGTAATGCACGAAAGTAGTATGAGTGAGAGTGTACGTACTGAGGAAGGGAAAATGGCGAGGTAGTGTGATTGATTGTGTTCTTCTGAAGAGGCGACAAGCTGGAAAGGCGGGTATCTGCTGTGGTCGAGT…
Lu2	Lu2_903660	14.92	209 T/A	gi|344015562|gb|AFSQ01014054.1|	40276	5e-59	AGCTCTTTTTGTTCTTGATCACTGATTTGTGTTCTTCTGATGATCTCAAGTTGTCAACTAACTTCTGTTCTGAAAAAGTTCGAAGAATATGAAATATGATGCATAACACTATTTTTCGCTGTACACGAGTCACGAGATGAAACTTGTTTATTCCTAGCGCAGTTTTGTTTGTTTCAGTCTTTTGAATCATTTGCTTCTCTTACACTGTTATGAGTATGGGGTATGGGTTGGAACTCTTTA_AGCTCTTTTTGTTCTTGATCACTGATTTGTGTTCTTCTGATGATCTCAAGTTGTCAACTAACTTCTGTTCTGAAAAAGTTCGAAGAATATGAAATATGATGCATAACACTATTTTTCGCTGTACACGAGTCACGAGATGAAACTTGTTTATTCCTAGC…
Lu2	Lu2_307438	15.06	185 T/C				AGCTCCGATTGGGTTTGATAGTTGCTGATTGTGATGATTTTGATGCGATTTACTGATTTAGTTAGTTAGTTGTTGTGAGAATTGACCTGCGAGTAGCTCTGGTTTTATTGCTTTGGATGCCTTACTTCTGGACTTGGTTTGAGTTGGTTCGATTTGTGTACATTGCTTGCTTGGAATTGTTTTGTCCTGGATGCATATATTCGATGGAAATGGCTGGAAAATCCTTGTTATGCAATCTTA_AGCTCCGATTGGGTTTGATAGTTGCTGATTGTGATGATTTTGATGCGATTTACTGATTTAGTTAGTTAGTTGTTGTGAGAATTGACCTGCGAGTAGCTCTGGTTTTATTGCTTTGGATGCCTTACTTCTGGACTTGGTTTGAGTTGGTTCGATTTGTG…
Lu2	Lu2_130116	15.39	75 G/T%170 A/G				AGCTCAGAAAACATGTCCCTTGCTTCCTTACCCCTTCCTGCTTTCCACAAACTGTCAATAAGAGTATTATACATGATAACATCAGGCTTCAACCGACTACTTTTTATTTCTTGGAATAGATTTTTATTTCTTGGAATAGAGCTAATGCCTTGTCCAGATGACCTATTTTACAACAACCATTTAGCAAAATGTTGTATGTCACGACATTCGGAAGCTGTCCATGATGGCACATTTCCTTTA_AGCTCAGAAAACATGTCCCTTGCTTCCTTACCCCTTCCTGCTTTCCACAAACTGTCAATAAGAGTATTATACATTATAACATCAGGCTTCAACCGACTACTTTTTATTTCTTGGAATAGATTTTTATTTCTTGGAATAGAGCTAATGCCTTGTCCAGA…
Lu2	Lu2_624033	15.86	35 C/T%48 G/T%53 G/T				AGCTCGGCGATAGCGACGGCGATACTGCATTTGGCGTTGGGATGCGTGACCAGCGTGACGATCGACATGGGGTTCGTGGTGGAGGCGCAGGAGGAAGAGGAGCTGCCGGAGAGGTTGATACGGCTACGGTTGTGGAAATGCAGACGGGTGGCGGGCGAGGGTCGACAGGATTGGCGAAGGTGAACCATCACGAAGAGGAACGATGAATTGAGATGAATGAAGGCAGATGGATTGATTTTA_AGCTCGGCGATAGCGACGGCGATACTGCATTTGGTGTTGGGATGCGTTACCATCGTGACGATCGACATGGGGTTCGTGGTGGAGGCGCAGGAGGAAGAGGAGCTGCCGGAGAGGTTGATACGGCTACGGTTGTGGAAATGCAGACGGGTGGCGGGCGA…
Lu2	Lu2_387860	16.37	165 G/A				AGCTCCCGGAAAGTGGCGGCGTCGGCTTGGACGAACGTCGTCGTTGAGACTGGAGACATCGGCGGTAGCGAATTGGAATTTGTGACCCCGTGGCGGCGAGTACCCATCTGAGGTTCCATTAGAGGTCGTTGATGATGAATGTTTTTTTCAGGTGGGATGTGTTTGTATATAAGAGAAAGAGAGAAGTGTGGGGGAGATTATTCCAATGGTTGTTGTGATGTGCAAATGGGGTTGGATTTA_AGCTCCCGGAAAGTGGCGGCGTCGGCTTGGACGAACGTCGTCGTTGAGACTGGAGACATCGGCGGTAGCGAATTGGAATTTGTGACCCCGTGGCGGCGAGTACCCATCTGAGGTTCCATTAGAGGTCGTTGATGATGAATGTTTTTTTCAGGTGGGAT…
Lu2	Lu2_130089	16.8	67 T/G%226 G/A				AGCTCAGAAAACATGTCCCTTGCTTCCTTACCCCTTCCTGCTTTCCACAAACTGTCAATAAGAATATTATACATGACAACATCAGGCTTCAACCGACTACTTTTTATTTCTTGGAATAGATTTTTATTTCTTGGAATAGAGCTAATGCCTTGTCCAGATGACCTATTTTGCACCAACCATTTAGCAAACTGGTATATGTCACGACATCCGGAAGCTGTCCCTGATGGCACATTTCCTTTA_AGCTCAGAAAACATGTCCCTTGCTTCCTTACCCCTTCCTGCTTTCCACAAACTGTCAATAAGAATAGTATACATGACAACATCAGGCTTCAACCGACTACTTTTTATTTCTTGGAATAGATTTTTATTTCTTGGAATAGAGCTAATGCCTTGTCCAGA…
Lu2	Lu2_280791	17.54	74 A/G%108 A/C%207 G/A				AGCTCATGTATAAAGTTGGATCATTGCATAGATTTGATTATGTTAGTAGTTTAGCTCCATGTTAGAGTAGACTAAGTCGTTCGCTATGTACACCTACCACCAAAAGTAATTTCACCTTCTAATAAAAGACCTCTTGACTAGTGCTTGATATGCCTTGATGTGATGAGTAAAAGTAGCGTGATATGCAAGTGTTGGAAGCGCACCTCGGAGTTGATGATGAGCGCATAAACACTGTCCTTA_AGCTCATGTATAAAGTTGGATCATTGCATAGATTTGATTATGTTAGTAGTTTAGCTCCATGTTAGAGTAGACTGAGTCGTTCGCTATGTACACCTACCACCAAAAGTCATTTCACCTTCTAATAAAAGACCTCTTGACTAGTGCTTGATATGCCTTGA…
Lu2	Lu2_13588	17.94	43 C/T%46 G/A				AGCTCAAACTAGCTCGTCTATTCCTTATTCAATATACTATTTCGAGCTTTTCTGCTCGTTTATTCAACCAATCTACTACAAAAAATTTCATTTCCTTTTTCTTTTATATCCGAGACTGAATTCCTTTTTCTTTTATATCCGAGACTGAATTTTTCGCTTGTCTCCTCCCTTTTTTCGAGATTTTCAATTTTTTTCTTGTCTCATTTTTTTTGAAATTACAATTATATATCAACCGGATTA_AGCTCAAACTAGCTCGTCTATTCCTTATTCAATATACTATTTTGAACTTTTCTGCTCGTTTATTCAACCAATCTACTACAAAAAATTTCATTTCCTTTTTCTTTTATATCCGAGACTGAATTCCTTTTTCTTTTATATCCGAGACTGAATTTTTCGCT…
Lu2	Lu2_816931	18.42	46 C/T				AGCTCTGGAAGATGAAGGTCTCATATACTCAACCATTGATGAGTTCCATTACAAAGCAACTTGATCAAAAGAGTCTCTGATCTTTCGTGATAGCTACCTGGGTTTTTATTATATCTGATGTAGGTGTATAGTGTATTCAATACTGGAAAGAATTGTGTACATCTTGCTTGCCCAAGGGGCGAGATAGGCTGTGAACTCTGTTATCTCCTGGCTTTCATTTTGCTGGAAATTCTTCCATTA_AGCTCTGGAAGATGAAGGTCTCATATACTCAACCATTGATGAGTTTCATTACAAAGCAACTTGATCAAAAGAGTCTCTGATCTTTCGTGATAGCTACCTGGGTTTTTATTATATCTGATGTAGGTGTATAGTGTATTCAATACTGGAAAGAATTGTGT…
Lu2	Lu2_63145	19.23	24 C/T				AGCTCAAGGGACTAGAAACAATACATCTGTAAGCGAGACCCTTGCTGTGGTTTCAGAAGTTCCGCAACATGACCAGAGCATTGATCTGAGTAGCCTTACTTCATCCCAGCAGTTTTTTGTATAAGCAATATGAGGTCCTTATTGAACAGGGAGAATTTCAGACGCTACAACATGGATGGGATAGCTGAGGTAGTTCGTTCATACTGTATTCACCGGTTATTATTCTGTATTGAATGATTA_AGCTCAAGGGACTAGAAACAATATATCTGTAAGCGAGACCCTTGCTGTGGTTTCAGAAGTTCCGCAACATGACCAGAGCATTGATCTGAGTAGCCTTACTTCATCCCAGCAGTTTTTTGTATAAGCAATATGAGGTCCTTATTGAACAGGGAGAATTT…
Lu2	Lu2_621728	19.76	222 C/A%223 C/A				AGCTCGGCCCATATCTTGTCACTCCTGATCCTCACCTCCGTCTCAAACCCAATCCAGGCTCCTGGAATCGCATCTTCGGTCTCGTCTTCCTCCACAACCCCATCAGCACCGGCTTCAGCATCCACCATCTCCTCCTTCCTCCTCCTCCTCCCGCTCTCTTTACATCGCTGGCGAGAGCTACGCTGGTAAATATACGTCCCCATAATCGCCTCCTACATACTCCACCACAACGCCAATTTA_AGCTCGGCCCATATCTTGTCACTCCTGATCCTCACCTCCGTCTCAAACCCAATCCAGGCTCCTGGAATCGCATCTTCGGTCTCGTCTTCCTCCACAACCCCATCAGCACCGGCTTCAGCATCCACCATCTCCTCCTTCCTCCTCCTCCTCCCGCTCTC…
Lu2	Lu2_531802	20.35	206 T/C	gi|344024482|gb|AFSQ01005134.1|	60354	1e-54	AGCTCGAGAACAACATTGTCTCCGTCGACACTCCCTCGACGAAAACATCCGCCTCCGACCCATCTTCCGACGCCATCTTCTACTACGACGAGCCCGCACAGGTCAAGTTTCAGCAGGAGAACGCTCGATCCGGTGGGACTATCGAGGTCATGGGACTTATGCAAGGCAAGACCGACGGCGACGCTATTATCGTCATGGACGCCTTTGCTTTGCCTGTTGAAGGCACTGAGACTAGGGTTA_AGCTCGAGAACAACATTGTCTCCGTCGACACTCCCTCGACGAAAACATCCGCCTCCGACCCATCTTCCGACGCCATCTTCTACTACGACGAGCCCGCACAGGTCAAGTTTCAGCAGGAGAACGCTCGATCCGGTGGGACTATCGAGGTCATGGGACTT…
Lu2	Lu2_715682	20.94	73 A/G				AGCTCTAGTTGCCAGTGATCGCATCATCGGCGTCATTCTTTCGCTGTTCAGTGCTCTTTTCTACTGTTGAGGAATGATCGGCGATTTTATCGTGTTCCTTGCCTTCTTCATCCTTTGATTTTTTATCGTGTTCCTTGCCTTCTTCATCCTTTGATTCCGGGAAGGGGATTGGGCTTGGGGATAAATTCACTTCCCCGCAGCCCATTCTGACGCAGTAAGCAATTCCACTGAGCTGTTTTA_AGCTCTAGTTGCCAGTGATCGCATCATCGGCGTCATTCTTTCGCTGTTCAGTGCTCTTTTCTACTGTTGAGGGATGATCGGCGATTTTATCGTGTTCCTTGCCTTCTTCATCCTTTGATTTTTTATCGTGTTCCTTGCCTTCTTCATCCTTTGATTCC…
Lu2	Lu2_195448	21.47	InDel_7	gi|344024471|gb|AFSQ01005145.1|	554	5e-50	AGCTCATCAAAAAGATGTGCGAGGAAACTCGAGCCAGAATCCGCATCCTTGAAGCCCCCCAGAGTACTCCCGATCGAATTGTCAGTTTCTTTTCCTTCTATCTCGAGGGTTTTCCTTCCGTGAACTTTCCTGGTTTTTTTGTCAATTTCGTGAATTGAACATCTTTTGATTGAAACCCTAGTTCTAGGTTGTCTTGTCCAGTTGTTGAATTAGACCACCAATGGAGACTGAATGTGATTA_AGCTCATCAAAAAGATGTGCGAGGAAACTCGAGCCAGAATCCGCATCCTTGAAGCCCCCCAGAGTACTCCCGATCGAATTGTCAGTTTCTTTTCCTTCTATCTCGATTCTCGAGGGTTTTTGAACTTTCCTGGTTTTTTTGTCAATTTCGTGAATTGA…
Lu2	Lu2_826001	22.06	13 A/G%212 G/A				AGCTCTGGTTGGATTCTTTATAATTGTCTTGTCGTTCTCTATCTATCGGATACCTACAAGCTCAATGAAACACTAAGAAAGCATATCGAGTGGACCGAAATGCTCCGTTCGAGAAAACGCTTTCTTCCAACCAATCACACAAGGGAGTCAAAAACCGGTCACACCGAGTCAAAAGTAAATCAAGATGGGGTCAAAATTGCTACCAATAATCGAACTATCAGTCTTGCAAACATTACTTTA_AGCTCTGGTTGGGTTCTTTATAATTGTCTTGTCGTTCTCTATCTATCGGATACCTACAAGCTCAATGAAACACTAAGAAAGCATATCGAGTGGACCGAAATGCTCCGTTCGAGAAAACGCTTTCTTCCAACCAATCACACAAGGGAGTCAAAAACCGG…
Lu2	Lu2_733139	22.5	87 C/T%134 C/T				AGCTCTCACGAAAGAGTTGGAGGAGATTTCTAATGAATTGGGGCATGTGAAAGAAGAAAGAGATCAGTATAAAAACAAGCAAGAATCATTTATTTCTGAAGTTGAAGCGCTTGACAAAAAAAATCTGCATCTGCGAAAGAGAAGCTGAACATTGCAGTTAGAAAGGGTAAATCCTTGGTGCAACAGCGAGATTCTCTGAAACAAACGATAGAAGAATTGAATGTTGAGTTGGAGCATTTA_AGCTCTCACGAAAGAGTTGGAGGAGATTTCTAATGAATTGGGGCATGTGAAAGAAGAAAGAGATCAGTATAAAAACAAGCAAGAATTATTTATTTCTGAAGTTGAAGCGCTTGACAAAAAAAATCTGCATCTGTGAAAGAGAAGCTGAACATTGCAGT…
Lu2	Lu2_279976	23.04	15 A/T%63 C/G%237 A/G	gi|344024484|gb|AFSQ01005132.1|	16681	1.5e-56	AGCTCATGGTTTTGATATCTTCCACAAACCAACTCAAGAAGATCTTCTCTGATGTAAACACTCAAGTGCTTGGTTATCTGGCCAAGGATGTAGAGTTTACACAAAAGCTCGAGGCTAGTGTCATTACTTTTATCGGAAGCCAATGATGTGCATCATGTGCCATTCTCCAGTAATTACAATGATGACACCAATTTTCTTGATTCTGTGAACAAGGTAACACTAAAACTTACTGTGTAATTA_AGCTCATGGTTTTGTTATCTTCCACAAACCAACTCAAGAAGATCTTCTCTGATGTAAACACTGAAGTGCTTGGTTATCTGGCCAAGGATGTAGAGTTTACACAAAAGCTCGAGGCTAGTGTCATTACTTTTATCGGAAGCCAATGATGTGCATCATGT…
Lu2	Lu2_44744	24.11	96 A/G%154 A/T	gi|344004685|gb|AFSQ01024931.1|	5695	3e-59	AGCTCAAGAGCGTAGCCAGGCTCAGCAAATTTAGTGATAACTGCAACTTCTCCTTGTTGTGCCTGACAGGGAAATACCTCAAATTGTCATAAAACAGTGAACCAATCGTCGGCAACCTCATCAATGCCAGCGGGATATTATAACCAAAGAAAAATTTCAAACTATCTTCGATCAAAATAAACCTTGACATCGTGAAAGCTCTTGAAATGAAGCCTGGAACCGACGTCAAAGGAGGTCTTA_AGCTCAAGAGCGTAGCCAGGCTCAGCAAATTTAGTGATAACTGCAACTTCTCCTTGTTGTGCCTGACAGGGAAATACCTCAAATTGTCATAAAACGGTGAACCAATCGTCGGCAACCTCATCAATGCCAGCGGGATATTATAACCAAAGAAAATTTTC…
Lu2	Lu2_634779	25.09	32 C/G%96 T/G%150 G/A%168 T/C				AGCTCGGGGTCGTTCAATTTCCTGACAAGTTCCCTGAACGGTGTCATCATGAAATTCATGACCGAGTCGCACATAGCAGGTACGTCCTGTGTTGCTCCAGGGTCTGAATGAGGAATCCCGAAATCCGGTAGGCCGTCGAGGGCATGAGGGCCTCTGGAATTGAGAAATCGGGTGTGGTTGAACTCGGTGTTGACGAAAGTGATGTGGAATCCCCTGCTGTGGAGTAACTTGGCACATTTA_AGCTCGGGGTCGTTCAATTTCCTGACAAGTTGCCTGAACGGTGTCATCATGAAATTCATGACCGAGTCGCACATAGCAGGTACGTCCTGTGTTGCGCCAGGGTCTGAATGAGGAATCCCGAAATCCGGTAGGCCGTCGAGGGCATGAGGACCTCTGGA…
Lu2	Lu2_447935	25.66	137 T/C	gi|344011399|gb|AFSQ01018217.1|	27381	3.5e-48	AGCTCCTATGCACGACAAAGCAGCTTCCTACTTGCCTCTGAAATCATATCAGGAAATTGCCTAACAACTACTTCATAGTACTAATTACTATAACTTGTTGCCCTCTAATGCTACCCTCTAATTGTTTATTTATTTTTTATTTTGTATGTAATACTTAGGGTTGTTGACGAGCCAAACTGTTTGTGGGATCTGCTCGGGTTCGGCTCGGAGAAAACTCGTTCGTGATTCGACTTGATTTTA_AGCTCCTATGCACGACAAAGCAGCTTCCTACTTGCCTCTGAAATCATATCAGGAAATTGCCTAACAACTACTTCATAGTACTAATTACTATAACTTGTTGCCCTCTAATGCTACCCTCTAATTGTTTATTTATTTTCTATTTTGTATGTAATACTTAG…
Lu2	Lu2_352310	26.46	104 C/T%InDel_2				AGCTCCATCCCATTTCTTCACATATCTCATCACTGTGGTTGATGCTGAAAGTGGAAATGCACTGCCTTTTGTAAAACCTTGTTGTCTTCTTCATGGTTTCGATCTCTTCAGATATTTGGTCTCTGCAGTCTGAAGGTTGGAAACACTCTCTACGTATCCAAGAAAACCCATGTTTGGTATCAGTGGGTTTATCGTTCCTCTACAAAAGCACATCAAAATATATATATTTGTTACAAATTA_AGCTCCATCCCATTTCTTCACATATCTCATCACTGTGGTTGATGCTGAAAGTGGAAATGCACTGCCTTTTGTAAAACCTTGTTGTCTTCTTCATGGTTTCGATTTCTTCAGATATTTGGTCTGCAGTCTGAAGGTTGGAAACACTCTCTACGTATCCA…
Lu2	Lu2_200775	27.07	101 A/C%121 A/C				AGCTCATCATCTTTCTCCATTGTTACAAAACAAGTTTTTTGTATTGGAGGTACAAGGGTTGATTTGATCTTTACATTGTAATGATGTGTTGATTTCATGTAATTTCCACTTTGCGCTTACAATTTCCACTTTGCGCTTACAAACAATTTGTTCCCCCTGACGCAGTTGTATCTGGTTTTGGCTAAGCTCATCATCAAATCCTCATGCAGTTGTGTCTGGTTTTGTCACATTATATTATTA_AGCTCATCATCTTTCTCCATTGTTACAAAACAAGTTTTTTGTATTGGAGGTACAAGGGTTGATTTGATCTTTACATTGTAATGATGTGTTGATTTCATGTCATTTCCACTTTGCGCTTACCATTTCCACTTTGCGCTTACAAACAATTTGTTCCCCCT…
Lu2	Lu2_160190	27.69	56 C/G	gi|344013143|gb|AFSQ01016473.1|	25028	1.5e-59	AGCTCAGCAGTAGCTATGATTGTTCATATAATCATGTAATAACTAAAGGGAGTGCCGTTTATACTATTATTTCCTCACCGTTGGGTTGCATTTTCAGTGGGCCGCTTTCTTGGACTCGGAATGGATTCGAAAGCCTTGAGAAAAAAGATATTTTACGGAGGAGTGGAGCACACAATACGCAAAGAGGTCTATTATTTTCTACATGTCACAGAGATGCAGTACAAGCTTCATTCTGTCTTA_AGCTCAGCAGTAGCTATGATTGTTCATATAATCATGTAATAACTAAAGGGAGTGCGGTTTATACTATTATTTCCTCACCGTTGGGTTGCATTTTCAGTGGGCCGCTTTCTTGGACTCGGAATGGATTCGAAAGCCTTGAGAAAAAAGATATTTTACGG…
Lu2	Lu2_106536	28.27	219 T/C				AGCTCACCGTCCCCCAGAAAAAGTTGGATCGCAGCTTGCGAGTCCAACTGCACCCGTACCCTCCGGTATCCTTTCTCGCAAGCAAGCTGCAACTCTGTCATATCGGCTCTCAATTCAGCCCTGCAACTGCTCGTCCAGTCTCAGGAATAACAGACCCGTCAGAATTGACAGCAACCCAACTCAGGTGGTGGTGACAACCAAGAAACATCCACCACCGTTTTCGCAGGTGAATCAGTATTA_AGCTCACCGTCCCCCAGAAAAAGTTGGATCGCAGCTTGCGAGTCCAACTGCACCCGTACCCTCCGGTATCCTTTCTCGCAAGCAAGCTGCAACTCTGTCATATCGGCTCTCAATTCAGCCCTGCAACTGCTCGTCCAGTCTCAGGAATAACAGACCCG…
Lu2	Lu2_133865	29.3	InDel_1				AGCTCAGACAAGCAACCCAGTAATTTTTGTTGTTTCTCCCCAGAAAAGAATCAGAAAGCCACCATTACCCAGTTGAAGAACCCAGGAAGGGGAAAACAAGTAATCAAAGGGGTGACTAACTGGCCGGGAAAGTAAGAGGAAAAAGAAAAGGATTGGGTGATGATGATGGCGGTTACGATGAAGAAGAAGAAGAACGTGTCATAGTTTTGTTGTGGGGAAGAAAAGAGAAAAGGAAAGTTA_AGCTCAGACAAGCAACCCAGTAATTTTTGTTGTTTCTCCCCAGAAAAGAATCAGAAAGCCACCATTACCCAGTTGAAGAACCCAGGAAGGGGAAAACAAGTAATCAAAGGGGTGACTAACGGCCGGGAAAGTAAGAGGAAAAAAGAAAAGGATTGGGT…
Lu2	Lu2_153910	29.93	119 A/G	gi|344011985|gb|AFSQ01017631.1|	5070	1.05e-60	AGCTCAGAGCCTCGTCTTGCTTCTCGTTTTCTGGAATGTCTAGCACCACGTGTCCCGAGCCTTCTGACAGTTTCCGGTTGATCTTCCTCTGTACTAGGTGGATGTAAGAGTAGTGTCCACAATACCTAACTGAGCAGCAATTGTATAAAGCAGTAACCTTTCGTAACAGAAATGAGCAGGCATTTTATAAAGCATCAAACTTTCGAAACAGAAATGAGCACGGCATTGTATAGAGCATTA_AGCTCAGAGCCTCGTCTTGCTTCTCGTTTTCTGGAATGTCTAGCACCACGTGTCCCGAGCCTTCTGACAGTTTCCGGTTGATCTTCCTCTGTACTAGGTGGATGTAAGAGTAGTGTCCGCAATACCTAACTGAGCAGCAATTGTATAAAGCAGTAACC…
Lu2	Lu2_225146	30.7	84 C/G%196 T/C				AGCTCATGATCAAAACATTGAATAAGAAACTCGGCCAAATCTTTGTTGATGAATGGCAGTTCGATGTCCATCAACACATGAAACTTCGCATTCATCATATATCAGCGGATGCGGTGGGTCGGGTCTGTTGATTGTTGTTGGCAGGGTCAAATTGGCCGTGACAATTGGGCCAGTCTTGCACCAGAATTGAATCCATGGAGGCTTAGCAGCCTTTTGTACCTAACATAAAGGCACATATTA_AGCTCATGATCAAAACATTGAATAAGAAACTCGGCCAAATCTTTGTTGATGAATGGCAGTTCGATGTCCATCAACACATGAAAGTTCGCATTCATCATATATCAGCGGATGCGGTGGGTCGGGTCTGTTGATTGTTGTTGGCAGGGTCAAATTGGCCG…
Lu2	Lu2_293915	31.13	90 A/C%108 G/A%228 A/G	gi|344013153|gb|AFSQ01016463.1|	18993	1.52e-56	AGCTCATTTCTTTACTAAACTGGGAACAAGAGAACTTTACATGTATGAGAAGATACCAACAGAAGAGCAATCTCAACAGTTTCCGTAGGATTGCCTGAAACCTAAAAGCAATTGAGATTGGGCTTCATATAATCAGTCTTAGACACAAAAATGGACAACATCACTCATGTTGTCATTCATATCACAGTTCAGTTTTACCACAGATAAAAGTCGACAACAACCCAAGTAATGATATGATTA_AGCTCATTTCTTTACTAAACTGGGAACAAGAGAACTTTACATGTATGAGAAGATACCAACAGAAGAGCAATCTCAACAGTTTCCGTAGGCTTGCCTGAAACCTAAAAACAATTGAGATTGGGCTTCATATAATCAGTCTTAGACACAAAAATGGACAA…
Lu2	Lu2_481608	31.66	39 C/G%68 A/G%91 A/G%209 A/G				AGCTCCTTCATCTTATGCGGCCTTGGTCGCTGGTGTGGCTACCTCAAGGGCTCTAGCCCATACTCCAACCGATAAAGGAGATATCAAATTATAGATCAAGAAAGGTGCTCGCTTTTATGACGCTTTTCTTTGAGAAGCTATGTGCCCCTCTCCGTCCAACTTTGGTGGTTCGGTTGGTCGGCCAAGAAGTTAGAATTTGTGAAATCCCACCCTAAGAGTCTCAGTCGAATCCCTGATTTA_AGCTCCTTCATCTTATGCGGCCTTGGTCGCTGGTGTGGGTACCTCAAGGGCTCTAGCCCATACTCCAGCCGATAAAGGAGATATCAAATTGTAGATCAAGAAAGGTGCTCGCTTTTATGACGCTTTTCTTTGAGAAGCTATGTGCCCCTCTCCGTCCA…
Lu2	Lu2_730656	32.72	InDel_4				AGCTCTCAAGGCAATATTATCTGCAATGTTAGAAGCAACTACATGCGCTGGCTAAATTGTACTCCTTGACCAATTTCTAGATTTGGTAGCACATGAAGCAAAATCTGCTAAAGAGACTTCACATGTCTGCCAGCTAACTATTTGTATAACCGTGGTGAGAGAAATAAGATAAAAGCTCCTGAAATTTGTTCCACAAGTCATATAAGCTCTCTCCTTCTCTTTGATAAATTCGAGATATTA_AGCTCTCAAGGCAATATTATCTGCAATGTTAGAAGCAACTACATGCGCTGGCTAAATTGTACTCCTTGACCAATTTCTAGATTTGGTAGCACATGAAGCAAAATCTGCTAAAGAGACTTCGTCTGCCAGCTAACTATTTGTATAACCATGGTGAGAGA…
Lu2	Lu2_713396	33.43	22 G/T				AGCTCTAGGGAGGCTGCTTCAGATCAGACTCTACTAGAAAAGTGTTTTTAGGTGGGGGGATTAGGATTACTTACTGCTAAAAGCGTAGAAATGTAATTAGGATTTTCTAGGAATTCGATGTACAGAGCCGGACTCTCAGTATCGTTCAATAGCGTGTGATCTACTGAACAAGGGTTGTGAAATAGAGTTTGGTTCTAAGACTGTGCAGTAGTGTTTATCTACTATACACGCTGTTGTTTA_AGCTCTAGGGAGGCTGCTTCATATCAGACTCTACTAGAAAAGTGTTTTTAGGTGGGGGGATTAGGATTACTTACTGCTAAAAGCGTAGAAATGTAATTAGGATTTTCTAGGAATTCGATGTACAGAGCCGGACTCTCAGTATCGTTCAATAGCGTGTG…
Lu2	Lu2_497846	33.77	152 T/G	gi|344024592|gb|AFSQ01005024.1|	10248	5e-59	AGCTCGAAAAATATGTGTGTAATGAAGTATATCTTGTCCATGGGGTCTCGGGAGTATTTATAGACTTCTGGACCAAGTTGGAGAAGGAAAAGGACTTGAAAACCTGTCTGGGGGTGGGACGTTCCTTCATTATACGGAATTTGACCATAGTTTCAACACAAAAGTTGTAGACAATCGAATTATCTTTCCAACGCCACTAACTTTGCATCAATTAGACTTTGGAGCAATGAGTTATGCTTA_AGCTCGAAAAATATGTGTGTAATGAAGTATATCTTGTCCATGGGGTCTCGGGAGTATTTATAGACTTCTGGACCAAGTTGGAGAAGGAAAAGGACTTGAAAACCTGTCTGGGGGTGGGACGTTCCTTCATTATACGGAATTTGACCATAGTGTCAACA…
Lu2	Lu2_279108	34.32	80 A/G%137 A/G%168 C/T%227 C/T	gi|344022112|gb|AFSQ01007504.1|	6098	1e-54	AGCTCATGGTATTTTGTGATTATGATTGACTCGACTTTCCATAGCAATGTTTATAGGAAGCTAGTGATCCAGTTGGTTGATGTGACTCCGGTGCGGAAGCACTTTAGCATCGGGTTCACACTACTACATTTGTGACAGATGAGGAGTGGGGCTTGGATGTGGCACTACGCACTATCTTTTCAAAAGGTCCACATTTATTATGCATCTGGCATATGAAGAGGAACATCGAGGCCAAAATTA_AGCTCATGGTATTTTGTGATTATGATTGACTCGACTTTCCATAGCAATGTTTATAGGAAGCTAGTGATCCAGTTGGTTGGTGTGACTCCGGTGCGGAAGCACTTTAGCATCGGGTTCACACTACTACATTTGTGACGGATGAGGAGTGGGGCTTGGAT…
Lu2	Lu2_192664	34.99	22 C/T%51 C/A%79 A/C%166 T/C%234 G/A				AGCTCATATCCTAACCAACACCAAAATTATGAGCATCAAGGTCCACCAAACTACTACCAAACTAGTTATGGAGGAGAAAAACAATAATGGAGTAACTTTAGGCAAGGAGTAATGCCAAGTCAATGCTCAAGACTTGATTATTCATATCAATCCTCTACTTCTGTGTATGAGCAACTCATTATGCAAGTTGAGGAGGGTCGCCACATACTTGAGGAGAGTCACCGTCGACTAGAGATATTA_AGCTCATATCCTAACCAACACTAAAATTATGAGCATCAAGGTCCACCAAAATACTACCAAACTAGTTATGGAGGAGAACAACAATAATGGAGTAACTTTAGGCAAGGAGTAATGCCAAGTCAATGCTCAAGACTTGATTATTCATATCAATCCTCTAC…
Lu2	Lu2_900322	35.49	108 A/T%143 A/T	gi|343998899|gb|AFSQ01030717.1|	154	1e-36	AGCTCTTTTCCATCAACAACCTTATAAAGTTTTGGGTTTTTACAACTTACATAGGCTTCTCTAATATTTATTTATTTATAATGTGGTATAGAAAAACTTTTTTTATTACAATACATCCTTGTATAGAAAAACTTTTTTTATTACAATACATCCTTCATTCTCACTTGCATGAATGTTGTAGTTTATAGAGTGCACCCAAAAAGAACATAACATGTTACAAATACCATTTTCGACGTATTA_AGCTCTTTTCCATCAACAACCTTATAAAGTTTTGGGTTTTTACAACTTACATAGGCTTCTCTAATATTTATTTATTTATAATGTGGTATAGAAAAACTTTTTTTATTTCAATACATCCTTGTATAGAAAAACTTTTTTTATTTCAATACATCCTTCAT…
Lu2	Lu2_886246	36.01	135 G/C	gi|344001340|gb|AFSQ01028276.1|	2623	1.5e-59	AGCTCTTTACGGGTTTTGATCTCCTAAGGAACAAGTGGACTTGATGGATTGCTCTTGGGTTTAGCTTCCAATATATGAAGTTCGCGTTCCAATTTCCCTTTCCTCTTGAAGATATTGCCAAACACTTCTTTATTGCAGGCAATGAGCTTATCCTTGAAGTCCTACAAAGTAACAACAATACCTGCCCATTCCTCATAAAGGGGATGATCGAAATCATCATGGCTAAGCCACGGTGCATTA_AGCTCTTTACGGGTTTTGATCTCCTAAGGAACAAGTGGACTTGATGGATTGCTCTTGGGTTTAGCTTCCAATATATGAAGTTCGCGTTCCAATTTCCCTTTCCTCTTGAAGATATTGCCAAACACTTCTTTATTCCAGGCAATGAGCTTATCCTTGAA…
Lu2	Lu2_607499	36.64	110 C/G				AGCTCGGACGAAAACCTGTAACCACACTTTCTTTTCAAACACTTTCATTGAAAATTCCTAACTCTTCAAAACCAGTTACAAGGATTGACTCGCCATATCATTGACACCACTTAGACCGTCTGTAAAACTAACCCTAGAAGACCATGTCAAACCACTGATTCGACCCATGCATACTAACTCAGGTTCCACTAGACTCTACTCAAACCAACATTGACTAACATTTTCATAGACCGGGCATTA_AGCTCGGACGAAAACCTGTAACCACACTTTCTTTTCAAACACTTTCATTGAAAATTCCTAACTCTTCAAAACCAGTTACAAGGATTGACTCGCCATATCATTGACACCAGTTAGACCGTCTGTAAAACTAACCCTAGAAGACCATGTCAAACCACTGA…
Lu2	Lu2_740220	37.25	185 T/C	gi|344014278|gb|AFSQ01015338.1|	2703	5e-59	AGCTCTCATAAGTGTGATACCTGTACCCCTTTAGCTCAAGGTGGTGAAATTTCCTTTCAAAGACTGCGAGACTAGTACCCATGTTCAGTAACTTCATGGCCCACCAATCCTTATGCTCAAGAGGCAAATCGACCAATCCTTACAAGACAGATCGACTGTCTTCTCAAGAATTCGCTTTAGTTCATGATTCGTCACTTTCGCTTGACCGCTTTCCTCAGGATGGTAACCGGTGGTCAATTA_AGCTCTCATAAGTGTGATACCTGTACCCCTTTAGCTCAAGGTGGTGAAATTTCCTTTCAAAGACTGCGAGACTAGTACCCATGTTCAGTAACTTCATGGCCCACCAATCCTTATGCTCAAGAGGCAAATCGACCAATCCTTACAAGACAGATCGACTG…
Lu2	Lu2_569009	37.84	152 G/T%159 T/C				AGCTCGATGATACCATACTGTCGATTTGCAGTGTGTGAACCGGTAAAGCCTATTATCGCTCTGAAATGAAAAGTAAGGGTCAGTGCTAATCACTGAGTGATGATCTTTGTCTTGGGCTACGTCCATTGCGTAGCAGTAGTGCAATAAGCACGGATCGCTAGCATACGGGCCCTAACTAGGTGATCAACTAATTATCAAATTTATTCAGTAATTATTATTACGGTGCACCAACATATATTA_AGCTCGATGATACCATACTGTCGATTTGCAGTGTGTGAACCGGTAAAGCCTATTATCGCTCTGAAATGAAAAGTAAGGGTCAGTGCTAATCACTGAGTGATGATCTTTGTCTTGGGCTACGTCCATTGCGTAGCAGTAGTGCAATAAGCACTGATCGC…
Lu2	Lu2_448764	38.42	48 C/T				AGCTCCTATTTCACATCATCCAAGTCAGCAGTCGAAGCATTTATGTACCTATCCTTCAAGCTTATGAAGGCTTCCCTCTCAACTTCCCATTCAGCACGCTGAGCGGCCATCTCAGCATCCTTCTCGGCCGCCACCACATACAGCTTCTTCTCAAACCTGCACTTACAGAAAGGGCAAGCGAAGTATCTCTCAAACCTTGACATCATGCATCTCGATTCACGTAACCCGTAAATGCATTTA_AGCTCCTATTTCACATCATCCAAGTCAGCAGTCGAAGCATTTATGTATCTATCCTTCAAGCTTATGAAGGCTTCCCTCTCAACTTCCCATTCAGCACGCTGAGCGGCCATCTCAGCATCCTTCTCGGCCGCCACCACATACAGCTTCTTCTCAAACCT…
Lu2	Lu2_805998	38.72	154 C/A				AGCTCTGATTCAGTTGAAGCTCAAGGATTCATATATGAGGGAGGAGACATGCACACATTGCATGTGTTTAGGGATGAAGACGATGGAGGACACGTGACATCCCATGGAGTGTTATTGATATTTCGAGGATGATGAAGAATATTGACGACTTACCAAGCTATGAGGTTGATGTCGCCTCTATGGCTTATCTTATGCCTTTATGGTTTATCTTATATGTGTATTCTTCTCTGTTAGAACTTA_AGCTCTGATTCAGTTGAAGCTCAAGGATTCATATATGAGGGAGGAGACATGCACACATTGCATGTGTTTAGGGATGAAGACGATGGAGGACACGTGACATCCCATGGAGTGTTATTGATATTTCGAGGATGATGAAGAATATTGACGACTTACAAAGC…
Lu2	Lu2_698783	38.89	115 A/G	gi|344028751|gb|AFSQ01000865.1|	2909	1.5e-59	AGCTCTACAATCTCGGTGAAGTGTCTCAGATGTAACTCAGGCACTCGTGATCGTTGCTTGAAAATGGTCTATGCTGCACCATATGAACATATGGAGTCTTCACTTCAAAATTTCAGTTGTTTTAGCATGGTCCCCAAGTTTTCAGGCTGCGTCTCCCATTATGGTTGGTTCTTGGAATTCTTCTTCTTCACATCAAGAACTAGACTGAGAAGAAATCGTTGGTGATGAGGAGGATGCTTA_AGCTCTACAATCTCGGTGAAGTGTCTCAGATGTAACTCAGGCACTCGTGATCGTTGCTTGAAAATGGTCTATGCTGCACCATATGAACATATGGAGTCTTCACTTCAAAATTTCGGTTGTTTTAGCATGGTCCCCAAGTTTTCAGGCTGCGTCTCCCA…
Lu2	Lu2_802365	39.26	166 T/A	gi|344026057|gb|AFSQ01003559.1|	2703	1.5e-59	AGCTCTGAGGTGACTTATTTCGTCGTGGCGACGGACACATTCGAAGGATTAGCGAGCTGCGCGGCGGTCAAGCAGGTCAATCCATGGCCGGATCTCGAACTGTCTCCCGGAATTGAAATCAATGCCACGGAGGAGAGTATCCTGGAAGCTAATACCCTGACCAGATACGGAAATGAAAACCCTAATCTGGTTCCAGGTACCACAATTTTGATTCCACTTTCAGGATATCCCCAAACTTTA_AGCTCTGAGGTGACTTATTTCGTCGTGGCGACGGACACATTCGAAGGATTAGCGAGCTGCGCGGCGGTCAAGCAGGTCAATCCATGGCCGGATCTCGAACTGTCTCCCGGAATTGAAATCAATGCCACGGAGGAGAGTATCCTGGAAGCTAATACCCT…
Lu2	Lu2_275045	39.66	80 C/T				AGCTCATGCCCTCCTAATAGTTCCTTCTCTTATCGTCACGTTGACCTCCTTCTTTCTCGTTTGATCGAGGCATGCTGCACCAGTGATCTTTTCCTTTCCACACCTGTGGTTGACTATCGACTACCAGTTACGAGTGTTGCATCTTCTCATCTCCACGTCCATGGTGACCTCATCCACACACTCATAATTCCTTCCTAACCACGAGCATGGCTAACCCTTTACCCCGCCTGTGGCTAGTTA_AGCTCATGCCCTCCTAATAGTTCCTTCTCTTATCGTCACGTTGACCTCCTTCTTTCTCGTTTGATCGAGGCATGCTGCATCAGTGATCTTTTCCTTTCCACACCTGTGGTTGACTATCGACTACCAGTTACGAGTGTTGCATCTTCTCATCTCCACGT…
Lu2	Lu2_740908	39.97	160 G/A	gi|344017518|gb|AFSQ01012098.1|	6079	1.5e-59	AGCTCTCATCAATCAATTCATCTTCCAAAGGAGAAACCGAGGAATTCGGGAACATCTTTGGGATAGATCAACAACCCAAAGAACTCTAGGGGACTGTGCAAAACCAACTCTCTAAGAGACATCAACCATATAATACCTTCCAAGCTTGGGATGATTTAGGAAAGGCCTTCTTAGAGGAATTCTTCCCACCTTACAAAACGGATGAGATCCGAGGTAGGATCTCCAACTTCGAGCAAATTA_AGCTCTCATCAATCAATTCATCTTCCAAAGGAGAAACCGAGGAATTCGGGAACATCTTTGGGATAGATCAACAACCCAAAGAACTCTAGGGGACTGTGCAAAACCAACTCTCTAAGAGACATCAACCATATAATACCTTCCAAGCTTGGGATGATTTA…
Lu2	Lu2_704738	40.29	163 G/A				AGCTCTACGGTTGAGTGTCAAGCCAATACTTCGCTGTCCTAAGAGAGAAAAGGGAAGTAGGATAACATCTTGTGGGACATTGTTCAATCACATAAATTCAACTATCTCGAGGAAACCCTTTTGAAATTCCGATTCTCAATTGGTAGCCTCACCACATTTGAAGCGGTCCAATCCATCCACAAAATGCCTAGGAGTTCAGATAAGTTTGGGAGTATTACGAACCCAAGGTGAGGATTCTTA_AGCTCTACGGTTGAGTGTCAAGCCAATACTTCGCTGTCCTAAGAGAGAAAAGGGAAGTAGGATAACATCTTGTGGGACATTGTTCAATCACATAAATTCAACTATCTCGAGGAAACCCTTTTGAAATTCCGATTCTCAATTGGTAGCCTCACCACATT…
Lu2	Lu2_358640	40.55	219 C/A				AGCTCCATTAGCTTATTCTCAACAAGATGATCTAGCATTTCATCATTGAAGCCTTCCTTTGGGTCTTCTTCTGACTTCAGTAGAAAGCTCGATTACGAGGGTTGAGGAAGAAACGTAGAGAAAAGTACCGTCTTGCCAGTTCGAGAGAATCTTAGCGAGATTCCCTAGTTGGCTTTGGAGTTCCATCATGTTCGCTCGTGTAGTGGTGTTGAACGTATCTAGGTACGCCCGATACTCTTA_AGCTCCATTAGCTTATTCTCAACAAGATGATCTAGCATTTCATCATTGAAGCCTTCCTTTGGGTCTTCTTCTGACTTCAGTAGAAAGCTCGATTACGAGGGTTGAGGAAGAAACGTAGAGAAAAGTACCGTCTTGCCAGTTCGAGAGAATCTTAGCGA…
Lu2	Lu2_298567	40.91	214 T/A				AGCTCCAAACAATGCACAGTTAGAAGCTATGGATTCATGGCAGCGAGAGGAATCATGTCAAGTCATAATCAGAGGTGTCTGCTCTGCTCAAAAGGTGGGCATATAAGATTATGTTTTGTTTCCTCCATGTGATTTAGAGTAAAGGCTTTCAGTTTCTACCATAGCGTGTGATCTACTGTATAGATGTTGTGATAGGATGTTGAGTGAGGGCTATCACACTATACAGTAGCATGTGATTTA_AGCTCCAAACAATGCACAGTTAGAAGCTATGGATTCATGGCAGCGAGAGGAATCATGTCAAGTCATAATCAGAGGTGTCTGCTCTGCTCAAAAGGTGGGCATATAAGATTATGTTTTGTTTCCTCCATGTGATTTAGAGTAAAGGCTTTCAGTTTCTA…
Lu2	Lu2_569987	41.51	116 C/T	gi|344004366|gb|AFSQ01025250.1|	18347	1.5e-47	AGCTCGATGATACCATTTTGCAGCGTGTGACCCAGTAAAGCCTATTGTCGCTCTGAAATGGAAAGTAAGGGTCAGTGCTAATCACTAAGTGAGGATCTACGTCCTAATTACTCTACGGTAAATTCTATAATCTAATTTATATCCATATTTTATTTGGGATCCCGGCTCACATATGCTGACGACCCACATAGAGTTAGTGGCACTAAAATGGCCCACGTAGAGTTAGTGTGGCGCTTATTA_AGCTCGATGATACCATTTTGCAGCGTGTGACCCAGTAAAGCCTATTGTCGCTCTGAAATGGAAAGTAAGGGTCAGTGCTAATCACTAAGTGAGGATCTACGTCCTAATTACTCTATGGTAAATTCTATAATCTAATTTATATCCATATTTTATTTGGG…
Lu2	Lu2_895480	42.04	150 T/C				AGCTCTTTGAATATTGTAAGACTAAATCGTCTGTGTTGAGGGTAATCTCAACATCGTTACGAACCAACCAACCCACCATGCTCCCGCTCAGACGTCAACTCTCCCATTTTTATTATCTCCAGGAGGTTGAAACATTTCTAAAAATAAACTCATTATGATGTTTCCAAAGAAGCCAACATATGATACCAAACTCAAGCCTATGTTTGGAAATAGTGGTCCCTGTAATAATCCAGTCACTTA_AGCTCTTTGAATATTGTAAGACTAAATCGTCTGTGTTGAGGGTAATCTCAACATCGTTACGAACCAACCAACCCACCATGCTCCCGCTCAGACGTCAACTCTCCCATTTTTATTATCTCCAGGAGGTTGAAACATTTCTAAAAATAAACCCATTATGA…
Lu2	Lu2_670117	42.42	178 G/C				AGCTCGTGATAATTGGGTGAATTTATGCCTACAAGATTTCAAATCCGTGAGCGAGTATAATTCTGCCCTCTTCAAAATTTGCTCGTAGTTGTTGCTATGTGGCGAGAAAATCACTGATAATGTGGCGAGAAAATCACTGATAAGGAAATGCTCGAGAAGACATTTTCCACTTTCCATGCTTCCAATATAGTTCTCCAACAATAATATCGGGAGAAGGGCTTCACCAAATATTCTAAATTA_AGCTCGTGATAATTGGGTGAATTTATGCCTACAAGATTTCAAATCCGTGAGCGAGTATAATTCTGCCCTCTTCAAAATTTGCTCGTAGTTGTTGCTATGTGGCGAGAAAATCACTGATAATGTGGCGAGAAAATCACTGATAAGGAAATGCTCGAGAA…
Lu2	Lu2_824616	42.73	224 T/C	gi|344028823|gb|AFSQ01000793.1|	13845	5e-59	AGCTCTGGTCTGCCGGATGAAATGTGGGGGAAGCTATCCTTTCTGCAACTAAAATCCTAAATAGAGTTCCCCATAAGGCCCTGTCAGTTACTCCGTTTGAACTATGGAGAGGCTTTCCTCGATGCTGAGTTTTTCGAAGATTGCTTCCCTTCCTTGGAAAACTCCACAGCCACGCATAGTAGTCCTCCAACCAGGTATACTCATTTGCATAATCCCACTAGAATTGATGATATTGAGTTA_AGCTCTGGTCTGCCGGATGAAATGTGGGGGAAGCTATCCTTTCTGCAACTAAAATCCTAAATAGAGTTCCCCATAAGGCCCTGTCAGTTACTCCGTTTGAACTATGGAGAGGCTTTCCTCGATGCTGAGTTTTTCGAAGATTGCTTCCCTTCCTTGGA…
Lu2	Lu2_493323	43.13	76 C/T				AGCTCCTTTAGATCTTCAATTGAACTTCTAGAGGAGGTTTGGTGCTGGTTTTTACAGAAGAAACTCGGGAAAAATCGGGAAAAACGAAGTTGGGGAAGTTCTCCTCTCTTTCCTCAAAATGCCCTTTTATAAGAAGATGCTGAAACTGGGGGGTGCACGGCGTGCACCTCCTTTTTCACAATTTTTGCGTATTTGAATGGGAGGAACGCCGTGCAAGGGTGCACGACCTTCCCCTGCTTA_AGCTCCTTTAGATCTTCAATTGAACTTCTAGAGGAGGTTTGGTGCTGGTTTTTACAGAAGAAACTCGGGAAAAATTGGGAAAAACGAAGTTGGGGAAGTTCTCCTCTCTTTCCTCAAAATGCCCTTTTATAAGAAGATGCTGAAACTGGGGGGTGCAC…
Lu2	Lu2_577301	43.44	212 T/C				AGCTCGATTGTTCTCTACTCCGTGATGTGTCTGTTGTTACTAGGACGTCATGAACCTCCAAGCGACCAGTGTTCTCCACTCAGGAGATGCTTCAATTTGATGCTATGCGTCTATAATTTTAAATAGGAGAGTTAGCCACGGGTGCGCTGGACAATACATCACGGGCATGGCTTGTTGTGGGTAACGGTCGTGACATGGTGATGACCATGGGTGTGGTTAGTTAGTAGGTCATCGGCGTTA_AGCTCGATTGTTCTCTACTCCGTGATGTGTCTGTTGTTACTAGGACGTCATGAACCTCCAAGCGACCAGTGTTCTCCACTCAGGAGATGCTTCAATTTGATGCTATGCGTCTATAATTTTAAATAGGAGAGTTAGCCACGGGTGCGCTGGACAATACA…
Lu2	Lu2_295450	43.69	96 A/G	gi|344008347|gb|AFSQ01021269.1|	11668	2e-40	AGCTCATTTTCTTCCGTGCCATGTGTACTCGCCGGCCGCTTCACTTTGATTGGGTGGTGGCCAAGTTCTTTCATTCTCAATACAGTAAGAAGATGACCGCTTTGCTTGACAGACAGTTTGCTCGTTTTATTACGCACGAAAAGGGGTTGGACCATGCTTGGGATGGAGTGCCTGTGCCACCTGCTCCTCCGATGATGAATGTTGGAGTGTAAAATTTGGAATCCATGAATATTGATCTTA_AGCTCATTTTCTTCCGTGCCATGTGTACTCGCCGGCCGCTTCACTTTGATTGGGTGGTGGCCAAGTTCTTTCATTCTCAATACAGTAAGAAGATGGCCGCTTTGCTTGACAGACAGTTTGCTCGTTTTATTACGCACGAAAAGGGGTTGGACCATGCT…
Lu2	Lu2_357659	44.05	148 G/C				AGCTCCATGTCCAATAAGTTTCAATGTTGGTAGTGGTGCCACTTTAGATGGTTTAGTCTTGTTCTGTACCTTTGGTTGAGTGGCCTTGAGCTTTTTTCGTATCTCCACCAATTTATTTCGTATTTCGAATCTCGCAAAACATGGTTAGTGCATAAAGAATGGACCTCTCAAAATCTCTCAATCTATAAACGTTCGAATCTCACCACTCGTTGTTTTACCACTAGTGTTTCATTCATTTTA_AGCTCCATGTCCAATAAGTTTCAATGTTGGTAGTGGTGCCACTTTAGATGGTTTAGTCTTGTTCTGTACCTTTGGTTGAGTGGCCTTGAGCTTTTTTCGTATCTCCACCAATTTATTTCGTATTTCGAATCTCGCAAAACATGGTTACTGCATAAAGA…
Lu2	Lu2_61993	44.38	188 T/C	gi|344026157|gb|AFSQ01003459.1|	17892	5e-59	AGCTCAAGGAGTTGTTGTAGGAGCTTATAGAAACGAGTTTCATCCGCCTAGCGCGTCACCCTAGGGTGCACCGATGTTGTTTGTGAAGAAGAAGGATGGGTCTATGTGGGTGTGCATAGAGTGGGTGTGCATAGACTACAAGAGGTTGAATCAGGTGAAATTCATGATCATGTACCTTCTTGATGTGTGTATTTTCACCCGCTACCAAATACCCAGTAGATTGCAATAATGGAATCGTTA_AGCTCAAGGAGTTGTTGTAGGAGCTTATAGAAACGAGTTTCATCCGCCTAGCGCGTCACCCTAGGGTGCACCGATGTTGTTTGTGAAGAAGAAGGATGGGTCTATGTGGGTGTGCATAGAGTGGGTGTGCATAGACTACAAGAGGTTGAATCAGGTGA…
Lu2	Lu2_280276	44.84	130 G/A				AGCTCATGTAGAAATTTTGAATTCGTGCATAATTTTGTATTGTTTTGGTATCTTAGCTCCATATTAGAGTAGACCGAGTCATCCGCAACTATGTACACTTACCACCAAAGTCAGTTCACCGTGCTTGATGTGATGAGTAAAAGTAGGATGATATGCAAGTGTTGAAAGTGCACCTCAGAGTTGATGATAAGCGCATAAATATTGTCCATATACACTTTGAGTGAGTTCATTATTGGTTTA_AGCTCATGTAGAAATTTTGAATTCGTGCATAATTTTGTATTGTTTTGGTATCTTAGCTCCATATTAGAGTAGACCGAGTCATCCGCAACTATGTACACTTACCACCAAAGTCAGTTCACCGTGCTTGATATGATGAGTAAAAGTAGGATGATATGCAA…
Lu2	Lu2_727644	45.38	159 T/C	gi|344000438|gb|AFSQ01029178.1|	845	2e-34	AGCTCTATTTCATCTTGTCTGATGGTATATTCCCCGAAATTAGCTACAAAGGCACCATGACAACCTCCTCTCGAATCATGCAAAATACCGCCCCCTGAATCGTCTCTGTTGAGGGTAATCTCTAGTTTTTTCTTAGAAACCGTAAACGCTCCCATTTTTATTGTCTCCAGAACCCTGACGATCCAATGAAGAAATCACAGACGGAGCTGATACGAGGAGGTTGAAATATTTATAAAATTA_AGCTCTATTTCATCTTGTCTGATGGTATATTCCCCGAAATTAGCTACAAAGGCACCATGACAACCTCCTCTCGAATCATGCAAAATACCGCCCCCTGAATCGTCTCTGTTGAGGGTAATCTCTAGTTTTTTCTTAGAAACCGTAAACGCTCCCATTTT…
Lu2	Lu2_450599	45.84	204 G/A	gi|344011935|gb|AFSQ01017681.1|	15822	1.5e-59	AGCTCCTCACCACCGACAAGCAGGTCTCGGATTTTGGTGACTCTTTGGCGAGCCTCCATCATGATGAAATCATCAACACATGAGGAAAACTCATAACCTAATTCCCAACTAAAACTCTCTACTAAAACTCTCTAAAGCTTATATGAAATCCATCAATTTTAGTAGCAGACACCTAGTCAAACTGCACTCTCCGATCCATCCCTGATTAGCCTCTACTACAATATAAACTGAATTCTATTA_AGCTCCTCACCACCGACAAGCAGGTCTCGGATTTTGGTGACTCTTTGGCGAGCCTCCATCATGATGAAATCATCAACACATGAGGAAAACTCATAACCTAATTCCCAACTAAAACTCTCTACTAAAACTCTCTAAAGCTTATATGAAATCCATCAATT…
Lu2	Lu2_321395	46.16	13 C/T				AGCTCCAATTGCCTCAAGATTTCAGAGGGCCGACAAGGACGGTGTCGGGATTATTTCCTCTAGTTCGATCAGAGGTAAATATGGATTTCAAATAAGTTTTAGAGAGTTTAGGTTTCTGAAGACGTGGTCGAGAGAGTGACATAGATGGTTTCGGATTCCAAGAGACTTGGAAGATCATTGGAGAAGATAGCCTTTTCGCAAGGTTTGGTTCAGTGACCAGTCTACAAGTTTGCAAAGTTA_AGCTCCAATTGCTTCAAGATTTCAGAGGGCCGACAAGGACGGTGTCGGGATTATTTCCTCTAGTTCGATCAGAGGTAAATATGGATTTCAAATAAGTTTTAGAGAGTTTAGGTTTCTGAAGACGTGGTCGAGAGAGTGACATAGATGGTTTCGGATTC…
Lu2	Lu2_506568	46.58	100 C/T%139 G/C				AGCTCGAACGGAAGATCGAGAAATGAAATGGAGGAGGAGAGGGGCTGCACGATGTGCACCCCTAGGATACTTCAAAATCTCGGTCGTAAAACATGGGAACGACGTGCACACCTGCACACCGAGGTGCACGGGGTGCACGCTCCAGTTTCAATAGCTTCCTATATAAGGGCAGATTTTGACGAAAGAGAGCAATCATGCCCAAACTCGTTTTCGCCAATTTTTCACGACTTCCCTCTATTA_AGCTCGAACGGAAGATCGAGAAATGAAATGGAGGAGGAGAGGGGCTGCACGATGTGCACCCCTAGGATACTTCAAAATCTCGGTCGTAAAACATGGGAATGACGTGCACACCTGCACACCGAGGTGCACGGGGTGCACCCTCCAGTTTCAATAGCTTC…
Lu2	Lu2_97255	47.04	7 C/T				AGCTCACATTTCCTCTCAAATGTCCATTTTTCAAATACATGGTGTTGATGATGTTTTCTTCAAAACTCTGAGTTTTCGTAAACAATGGATATATTGTCATTATTACCCCCAACTTCCTTTGTAGATATGTACAAATATTAGTTCTTCTTCCCTAAGAAATATAAATAGTGGTGGGTATAGGATTTGTTCTCATTTATAGTTAGTAAAATACGGGACGAGTATGGTACAATAGTACGTTTA_AGCTCATATTTCCTCTCAAATGTCCATTTTTCAAATACATGGTGTTGATGATGTTTTCTTCAAAACTCTGAGTTTTCGTAAACAATGGATATATTGTCATTATTACCCCCAACTTCCTTTGTAGATATGTACAAATATTAGTTCTTCTTCCCTAAGAA…
Lu2	Lu2_895240	47.28	113 A/G	gi|344002399|gb|AFSQ01027217.1|	47613	1.52e-59	AGCTCTTTGAAGATTGTAAGACTAATTCGTCTTTGTTGAGGGTAATCTCAACATTGTTACGAACGAACCACCCACTACGCTCATCTCTCGCTCTGGTTTATTCTTAGAAAGCATAAACTAGAGTAGGTTGAAATATTTCTAAAAATAAATTCATTATGATGTTTCCAAAGAAACAACATACAATAACAAACTCAAGCCTATATTTGGAAATAGTGGTCCCTATAATAATCAAGTCACTTA_AGCTCTTTGAAGATTGTAAGACTAATTCGTCTTTGTTGAGGGTAATCTCAACATTGTTACGAACGAACCACCCACTACGCTCATCTCTCGCTCTGGTTTATTCTTAGAAAGCGTAAACTAGAGTAGGTTGAAATATTTCTAAAAATAAATTCATTATG…
Lu2	Lu2_834221	47.51	207 T/G	gi|344022192|gb|AFSQ01007424.1|	38	1.5e-59	AGCTCTGTTCCCTTTATAGGTTCAGCTGGTGTGTGTTTGCTGCAATATAGTAATAATGTAATATACAGAGGAAGACAAACACAAAGTCACAAATACAGTTCTGTACAGAGGAAGATGTACAGAGGACCGCCGGAATCGACGCACAGAGCGACAGGAAGATGACGGGGATGGAAGGAAGATGAGGGTGAGTCGGAAGGAAGACGAGGTTGAATCCAGTGCTTCCTAATCGATATGCGGTTA_AGCTCTGTTCCCTTTATAGGTTCAGCTGGTGTGTGTTTGCTGCAATATAGTAATAATGTAATATACAGAGGAAGACAAACACAAAGTCACAAATACAGTTCTGTACAGAGGAAGATGTACAGAGGACCGCCGGAATCGACGCACAGAGCGACAGGAAG…
Lu2	Lu2_411983	47.84	11 A/G	gi|344021006|gb|AFSQ01008610.1|	1434	1.52e-59	AGCTCCGCCGAAGAGTTGCCGAACCACCGCCGTCGCTCGCCGAACCACCATTCACCGCCGACGTACCTCCGCTGATCCACCGTCGTGCCTTTCAAGGTGAGTTCTAGGAAAAAAAATTGAGAGAACTAGTAGTCCAAGTTGGACGATTGGTTCTCAAACCAGCAGTCCAGTTTGGACGGCCGGTTCTAAAACAAACCGTTTGATTTGAACAGCTAGGCCAATTATTATTGTTTCATTTTA_AGCTCCGCCGGAGAGTTGCCGAACCACCGCCGTCGCTCGCCGAACCACCATTCACCGCCGACGTACCTCCGCTGATCCACCGTCGTGCCTTTCAAGGTGAGTTCTAGGAAAAAAAATTGAGAGAACTAGTAGTCCAAGTTGGACGATTGGTTCTCAAA…
Lu2	Lu2_806607	48.22	165 T/C	gi|344017518|gb|AFSQ01012098.1|	17656	1.5e-59	AGCTCTGATTGGTATCATCGGAATCGTCTCGCCATCATCTATCTAGCGGATACATGTAAGCTCAAATGCATAATGAGAAAGTGGGTCAAACGGACCAAAATGGTCCATTTGAGAATATGCAAAATCTACTCAACACACTTACAAAGAACTCTAAAAATGGTGAATGAAAAGCATACCCTATTGTCTAACATCTTATCATGGTACCAAGTAGTACTAGTCAAACACCAAACTACAAAATTA_AGCTCTGATTGGTATCATCGGAATCGTCTCGCCATCATCTATCTAGCGGATACATGTAAGCTCAAATGCATAATGAGAAAGTGGGTCAAACGGACCAAAATGGTCCATTTGAGAATATGCAAAATCTACTCAACACACTTACAAAGAACTCTAAAAAT…
Lu2	Lu2_623027	48.67	223 T/A	gi|344004675|gb|AFSQ01024941.1|	465	1e-51	AGCTCGGCCTGAAAACAAGCACGGCGTGCACCACTGCACGTCGTTCCCCCCTTTTTGTAACGTGGAATCTTGAAGAATAGAAAGTGCACGACGTGCACCATTACACGTTGTTCCCTTCTTGAGAATAAATTCCCCAACTTCGTTTTTCCCGATTTTTCCCGAGTTTCTTCTACAAAAATCAGCACCAAATCTCCTCTAGAAGATCAATTGAAGATCCAAAAGTGTTCCTATCAAGGATTA_AGCTCGGCCTGAAAACAAGCACGGCGTGCACCACTGCACGTCGTTCCCCCCTTTTTGTAACGTGGAATCTTGAAGAATAGAAAGTGCACGACGTGCACCATTACACGTTGTTCCCTTCTTGAGAATAAATTCCCCAACTTCGTTTTTCCCGATTTTTC…
Lu2	Lu2_119889	49.2	74 C/T				AGCTCACGGTCGTGACTGTTTGTGGGCCACGAGCATGGTAGCCATGTAACCACATACGTGGCGGTAAGTTGGTCACATGCGTGGTGGACTGTGTATATAAATAGGGTCGCGGTCTGCAACCTAGAGATCGTTGAGGAAGCGTCAAAAGGTAATCTATCTTCTTCCTCCTTTCTCAAATCACTTGTTTGAATCCTATGTAGGAAATCCCGATAGGTTTGAGTTTTGGAGTTTTGGGATTTA_AGCTCACGGTCGTGACTGTTTGTGGGCCACGAGCATGGTAGCCATGTAACCACATACGTGGCGGTAAGTTGGTTACATGCGTGGTGGACTGTGTATATAAATAGGGTCGCGGTCTGCAACCTAGAGATCGTTGAGGAAGCGTCAAAAGGTAATCTATC…
Lu2	Lu2_184286	49.77	158 T/C	gi|344028763|gb|AFSQ01000853.1|	3455	1.5e-59	AGCTCATAAAAGGCGAAGAGTTACAATTTTACCTCCAACTCAATTGGAAAATTAGGGGTCATAATAGAAGTAGAAAAGGGATGCGACCCAGTTGGTGGGAATTCTTACGCATGCAAGAGTTTCAACCGAGGGAATCCATTTCAACCACTCTTTGGGTTGTCTTTCTAGTAATCGACAGGGGCGAAACTAAGGGGTGGCTGGGGGAGTCCTAGCTCACCCTAGTTTCGGTCCTAACCATTA_AGCTCATAAAAGGCGAAGAGTTACAATTTTACCTCCAACTCAATTGGAAAATTAGGGGTCATAATAGAAGTAGAAAAGGGATGCGACCCAGTTGGTGGGAATTCTTACGCATGCAAGAGTTTCAACCGAGGGAATCCATTTCAACCACTCTTTGGGTC…
Lu2	Lu2_732832	50.34	114 A/G%122 C/T%170 C/A	gi|344001852|gb|AFSQ01027764.1|	19881	1e-54	AGCTCTCACCATACGTGGCCTTGGCAATGCGACACCTTGATAGGTCGTATGAGAGCTATCCTCTCTTGTAACAATCTCATTTCGGTCTCTTTTATCCCTAGGAGGATGAACGAACTGGCAACAGTGTCGAACTAGTTTTCTTCCTCCTAATTGGGTCCAAAATCTTATGCAAATTCCATTGTAATGCAATGTTTCAGTGATGAATAAAAGTACCATTCGTTTCACACCAAAAAAAGATTA_AGCTCTCACCATACGTGGCCTTGGCAATGCGACACCTTGATAGGTCGTATGAGAGCTATCCTCTCTTGTAACAATCTCATTTCGGTCTCTTTTATCCCTAGGAGGATGAACGAGCTGGCAATAGTGTCGAACTAGTTTTCTTCCTCCTAATTGGGTCC…
Lu2	Lu2_429182	50.86	116 A/G%228 T/C%230 T/C				AGCTCCGGCTGGGTACTCGGGAAGAAACAAATACAGAGAAAGAAGAGAGGAGTGGACTGGAGTGGGATTCACAGAGAGAGACAGAGTGAATGCGATTGGAACAAGAAGAAAAGCAAGGGGGAAGAGGAAGATAGATAGGTGGGGAGGATTTGTGGGTGGGTCTCTCTTTTCTTTTGCCTTTGGATTTGTTGGATTACTTACTTCCTTTCAATTTCTTCACCATTTTTTTTTTTTTTTTTA_AGCTCCGGCTGGGTACTCGGGAAGAAACAAATACAGAGAAAGAAGAGAGGAGTGGACTGGAGTGGGATTCACAGAGAGAGACAGAGTGAATGCGATTGGAACAAGAAGAAAAGCAGGGGGGAAGAGGAAGATAGATAGGTGGGGAGGATTTGTGGGTG…
Lu2	Lu2_102131	51.35	152 C/A				AGCTCACCATATTACTTATTTCTCTTCTGAAATTATTGATTGTATTCGGGCAGATATCATGAGTGCAGTCCTCACAAACGAGGCTAACATGGATCGCGGATCCTTACAAAAACAAACACCAAACGGGGTTCACCCGCCATAACAAAAACAACAAATAAGGTTCTAAAACAAGAAAAACCGAGAGAAGATCCAAAAACTAGGAAAAAAAAGCCTAACAGAAAAGGATAAAGCCCATCCTTA_AGCTCACCATATTACTTATTTCTCTTCTGAAATTATTGATTGTATTCGGGCAGATATCATGAGTGCAGTCCTCACAAACGAGGCTAACATGGATCGCGGATCCTTACAAAAACAAACACCAAACGGGGTTCACCCGCCATAACAAAAACAAAAAATAA…
Lu2	Lu2_96978	52.07	81 C/T	gi|344027400|gb|AFSQ01002216.1|	26016	1.5e-59	AGCTCACATTCCACAGTTTGGTTGTAAATCAAGCAAATAGGATTATTATTGAAATGTCTTCGAACTCGCTCCACATTGATCATAAGAAGATTGTGATATGCGAGCCAAAGGAAATGCATCTTGGTTCAATTCCAGCAAGTACATAATAAGTACTTTTCACCGAGAATTTACCTTTGCTATGCGGTCCCCAAATAAACGTATCTACTTCATGTCTCCACGGAGGGTGCATCCTTTGAATTA_AGCTCACATTCCACAGTTTGGTTGTAAATCAAGCAAATAGGATTATTATTGAAATGTCTTCGAACTCGCTCCACATTGATTATAAGAAGATTGTGATATGCGAGCCAAAGGAAATGCATCTTGGTTCAATTCCAGCAAGTACATAATAAGTACTTTTC…
Lu2	Lu2_797748	52.8	168 G/C	gi|344026047|gb|AFSQ01003569.1|	29131	1.5e-59	AGCTCTGAAGGCGAACCGAAAGTGTTTGAGAATATGTTTGCGATAGCTCAAAAACCTAGGACTCTTGGCCACTATACCAAGCCTACTCTCAATGGAACTTCCTCAAGTGTTCTTCACCCATCAAGTTGTAGATACAATACACTCAAATGGTGCAAAACAATGCCTATGATGACCATGAGCATGAATGTTCGAGTAGCTACCTTTGGATTTTCTTGGAAATTGTTGATCTAATGAACTTTA_AGCTCTGAAGGCGAACCGAAAGTGTTTGAGAATATGTTTGCGATAGCTCAAAAACCTAGGACTCTTGGCCACTATACCAAGCCTACTCTCAATGGAACTTCCTCAAGTGTTCTTCACCCATCAAGTTGTAGATACAATACACTCAAATGGTGCAAAAC…
Lu2	Lu2_740159	53.3	184 T/G				AGCTCTCATAAGTCTGAAACACGTACTCTTATGGCTCAAGGAGCTGATATTTCCATTCAGAGGCTGCGAGACTAGTACCCATGTTCAGTAACTTCATGGCCGACCATGCCTTATGGTCAACATCGAGGCAAATCGGCCAATCCTTGCGAGACTGATCGACTGTCTTCTCAAGAATCTGCTTTATTTCACGATTCGTCACTTTCGCTTGACCGCTTGCCTGTGGATGGAAAGGGGTGGTTA_AGCTCTCATAAGTCTGAAACACGTACTCTTATGGCTCAAGGAGCTGATATTTCCATTCAGAGGCTGCGAGACTAGTACCCATGTTCAGTAACTTCATGGCCGACCATGCCTTATGGTCAACATCGAGGCAAATCGGCCAATCCTTGCGAGACTGATCG…
Lu2	Lu2_755097	53.7	95 G/T	gi|344021016|gb|AFSQ01008600.1|	16400	1.5e-59	AGCTCTCCTTAGGTTGTACACCATAGAGGAGGTCGGGATTGGAGCACTCTCTAAGCTTGCCAGGCTTCATGGCTTGGAGATGCCAAATGAGCAGGAGTTTTGGTGTGGGATTGCCAGGACCTCTAGTCTCCCAAGGCTTCGAGAGTGGTCACAAAGAGGGACTACTACATCTTCTACTACTTGGAGAAGAGGATTCATATGCACCTTGGGGACTTGATTGCTACTCTCTTCACGCAATTA_AGCTCTCCTTAGGTTGTACACCATAGAGGAGGTCGGGATTGGAGCACTCTCTAAGCTTGCCAGGCTTCATGGCTTGGAGATGCCAAATGAGCAGTAGTTTTGGTGTGGGATTGCCAGGACCTCTAGTCTCCCAAGGCTTCGAGAGTGGTCACAAAGAG…
Lu2	Lu2_79853	54.07	198 T/A	gi|344026104|gb|AFSQ01003512.1|	3164	1.5e-59	AGCTCAATGATATAATAGCAACTGGATATGAGGAGCAGCCTGTTGATGGAGAAATGCGCAATGAACTTCATCAGAAGTGGCTTGAGCAACAGGATGCTGTTGGAACAGAACACGTCATGAAAACTGAAGGATCCAACATTGCTCGAGGAAAAAGAAGAGGGAAGTAAATGTGAAGGAGACTTTCTTGATGACACTGCTGAGGAAAGCCCTGTTACTAGAAATGTGATGCAAATGCACTTA_AGCTCAATGATATAATAGCAACTGGATATGAGGAGCAGCCTGTTGATGGAGAAATGCGCAATGAACTTCATCAGAAGTGGCTTGAGCAACAGGATGCTGTTGGAACAGAACACGTCATGAAAACTGAAGGATCCAACATTGCTCGAGGAAAAAGAAGA…
Lu2	Lu2_77424	54.51	56 A/G%70 A/C%81 G/A	gi|344026120|gb|AFSQ01003496.1|	4226	1e-54	AGCTCAATCGGAGGTCAGACGAGCGAGATATGATCAAAACAAGTGTTTGGGACCGATCTGAAACATCATACACATGGTGTGTTGACCTTATGTGGATCCACACGGCGTGTGAAAGGCTGCGTGTGAAAGGCTGCAGACAAGGGTTTGTAGGGCTAAAATTGAGCAGGGAGGCATTATAACTTCACCTACATCCATTCTTTCATCTCACCTATAATTTCCCCTCTTCTCCAACCATTTTTA_AGCTCAATCGGAGGTCAGACGAGCGAGATATGATCAAAACAAGTGTTTGGGACCGGTCTGAAACATCATCCACATGGTGTATTGACCTTATGTGGATCCACACGGCGTGTGAAAGGCTGCGTGTGAAAGGCTGCAGACAAGGGTTTGTAGGGCTAAAA…
Lu2	Lu2_25123	54.85	9 T/C%48 C/A%173 C/T%174 T/C%188 T/C	gi|344026103|gb|AFSQ01003513.1|	24093	5.4e-53	AGCTCAAATGTCGATGCTGTTAGAGTGGATGAAAATAAACCGGGAATCAATTCATGCTAGACAGTTTACCTTCATTGAGTTCCCTCAACATTATGTTTGGGAGAAACAGAACAAAAAATGGGGAGAAACAGAACAAAAAATGGCATTTGCGGAAAATGAAAATTCAAATTGGCTGCTTATATTATTGTCCACCAGCTGCAGAGGAGAGATTCTATTTGAGAATGTTACTTCATGTTGTTA_AGCTCAAACGTCGATGCTGTTAGAGTGGATGAAAATAAACCGGGAATAAATTCATGCTAGACAGTTTACCTTCATTGAGTTCCCTCAACATTATGTTTGGGAGAAACAGAACAAAAAATGGGGAGAAACAGAACAAAAAATGGCATTTGCGGAAAATG…
Lu2	Lu2_350065	55.27	178 G/C%179 G/A				AGCTCCATATGATTCTATAAAATCTTTGCATATCCTTTATGCTTCTTGTTGATTGAAATCATGCTCATCCCTTGAATTTGTGCTTTCGTCAAAATCGGTAGAATTTTGTAGTTTTTGCCATTGACGATTGTGCCAATTTCGAGTTCGTTGGTGATGTTTCTGTTTCATTATGCTTTTGGTTGGGTGATAGACATTCATTTTGATGGCTCTGCTGTGATTTCGCATTGATAATACTAGTTA_AGCTCCATATGATTCTATAAAATCTTTGCATATCCTTTATGCTTCTTGTTGATTGAAATCATGCTCATCCCTTGAATTTGTGCTTTCGTCAAAATCGGTAGAATTTTGTAGTTTTTGCCATTGACGATTGTGCCAATTTCGAGTTCGTTGGTGATGTT…
Lu2	Lu2_639511	55.88	66 C/T%99 A/G%106 C/A%233 G/A	gi|344001935|gb|AFSQ01027681.1|	71	5.35e-50	AGCTCGGTATATGAGATTGGGATGGGGTCGAGCGGTTCTGGCGCCCTGTAATTGGTAGGACTGCTCTGCCCATAAGTTCCAACCTGTTGGCCTCCATGATATGGCCTGGGTTGATTCCCCGCAGCTATATATGGCGATGCCTGATTACCTGTGGGTGGTCGAACCCATCCTCCAGTCCTTGGAGTTTCACCTCGTGTGGCATTGACTTCTTCCCTTTTACGGGTGGTATTATGCTTTTTA_AGCTCGGTATATGAGATTGGGATGGGGTCGAGCGGTTCTGGCGCCCTGTAATTGGTAGGACTGCTTTGCCCATAAGTTCCAACCTGTTGGCCTCCATGGTATGGCATGGGTTGATTCCCCGCAGCTATATATGGCGATGCCTGATTACCTGTGGGTGG…
Lu2	Lu2_466399	56.43	52 A/G				AGCTCCTCTGTTGTGACAGTAGCAATTGTGAAACCTATTTGTGAGAGATCAAATCTTATTACGCCAGCCAATGCGTCTAATAGTTCCCTCTTACCTAGGCATAATTCATGCCATCATATTCTATTCGTTCGAAACCCCACGAAAGTATATGGATTGGGACGAAACTTTCGTTAGTCACTACAAACCACGTGAACGGATGGCTTTCTGGTTGCACCTGTCCCAAGCTTACTGTCCCTCTTA_AGCTCCTCTGTTGTGACAGTAGCAATTGTGAAACCTATTTGTGAGAGATCAGATCTTATTACGCCAGCCAATGCGTCTAATAGTTCCCTCTTACCTAGGCATAATTCATGCCATCATATTCTATTCGTTCGAAACCCCACGAAAGTATATGGATTGGG…
Lu2	Lu2_808214	56.73	51 A/C				AGCTCTGCACAGAAACCACTGAGTATTACCTACCACACTTACCACTAACGACTGATCAAACTTGGCTCCGGAACATGCTTCATCCTCGGTGTTGAACCCTTCGTTCCACCACGCGGACACGTTGAACCCTTCGTTCCACCACGCGGACACTAACCCACCCCGGAGATAGTTACCCACTACTTCCATCCGCCATCATTACAAGTATCTGTTTACCGCATTTACATGAACTCCTGCATTTTA_AGCTCTGCACAGAAACCACTGAGTATTACCTACCACACTTACCACTAACGCCTGATCAAACTTGGCTCCGGAACATGCTTCATCCTCGGTGTTGAACCCTTCGTTCCACCACGCGGACACGTTGAACCCTTCGTTCCACCACGCGGACACTAACCCAC…
Lu2	Lu2_57450	57.11	6 A/G%77 A/C%189 A/C	gi|344026077|gb|AFSQ01003539.1|	18337	4.01e-57	AGCTCAAGCTAAAACCTCTCCCGACTCATTTGGAGTATGCGTTCCTCGCCGAAGGCTCCAAAATTCTGATGGTTATAAGCTCATCTCTCACACGCAGCTAGAAAGATGTTTGGTGCAACTAACAAGCCATTACGTTGCAAATTTTAGACATCAAGGGTATTCGTCCAAGCTTCGAAACACACAATATTATGCTTGAAGAATCTGAAGAGAGTACTACAACGGTGTGAGGAGACCAACTTA_AGCTCGAGCTAAAACCTCTCCCGACTCATTTGGAGTATGCGTTCCTCGCCGAAGGCTCCAAAATTCTGATGGTTATCAGCTCATCTCTCACACGCAGCTAGAAAGATGTTTGGTGCAACTAACAAGCCATTACGTTGCAAATTTTAGACATCAAGGGT…
Lu2	Lu2_362718	57.47	32 A/G%107 C/T	gi|344026077|gb|AFSQ01003539.1|	30536	4e-57	AGCTCCATTTGTGCTCTAATCCGCGCTCGTAACCTCGTAGTCAGACCACCTATCTCCAAAGTACATATGGATGAATACTACAAGGAAAACATCAAATGGATCGAAACGATCCAAGTAAACTCAAAACGCATCCATATAGGGTGAGATAAACACTACAAAGCCTAGAACTATCAAACCCCCCACAGTTGAACATTGCTTGTCCTCAAGCAACTCTATGATTCACACTCTAAAGAAACTTTA_AGCTCCATTTGTGCTCTAATCCGCGCTCGTAGCCTCGTAGTCAGACCACCTATCTCCAAAGTACATATGGATGAATACTACAAGGAAAACATCAAATGGATCGAAATGATCCAAGTAAACTCAAAACGCATCCATATAGGGTGAGATAAACACTACAA…
Lu2	Lu2_405072	57.79	InDel_4%226 T/A				AGCTCCGAGCCGTCGACGCCGACGAGCCGTTGCCGCTGATCTCTCCTTCAAACTAGCGTCATTGCTTCCTGCACCAAACACCGCCGGCGATCCTCATCGATTCCTACTGCCCTCTCTCTCCTCCCGTGAGGCGTCAAATAAGTTTAGGATTATGATTTCTCTGCCGAAATAATCTTACAGTCAATATATATTGAATCTACCACGACCGTGACCGTAAAGCCGACCTCGCCCGTGGCCTTA_AGCTCCGATCGAGCCGTCGACGCCGACGAGCCGTTGCCGCTGATCTCTCCTTCAAACTAGCGTCATTGCTTCCTGCACCAAACACCGCCGGCGATCCTCATCGATTCCTACTGCCCTCTCCTCCCGTGAGGCGTCAAATAAGTTTAGGATTATGATTT…
Lu2	Lu2_655178	58.3	117 A/C%138 T/A%191 C/T				AGCTCGTATTGGCGTTTCCCTCCTGGGATTACGTGTTATGTGTTGTTAGACGGCACTAAGGCAAGCATCCGGACCCGATGAACACGGACGAGGCTGCTCATCCTAATCCGTCGAAAACGCTTCTTTCGCTCAAATAATCTCGGCTTGTTTTGGATTTTGGTTTTTGTATTTTGTTACTTTGTTTTTCTGTCGTTGTCGAGTCGTTTCTTTGATTATGGTTTCTGTCAAGTGTCTAGGTTA_AGCTCGTATTGGCGTTTCCCTCCTGGGATTACGTGTTATGTGTTGTTAGACGGCACTAAGGCAAGCATCCGGACCCGATGAACACGGACGAGGCTGCTCATCCTAATCCGTCGAAACCGCTTCTTTCGCTCAAATAAACTCGGCTTGTTTTGGATTTT…
Lu2	Lu2_783151	58.69	14 A/G%15 A/T%120 G/A%161 G/T	gi|344026103|gb|AFSQ01003513.1|	14555	1.5e-56	AGCTCTCTATGCCAAAGGATGGCCGAACCGAGGATGGCAAGCCCGGATAGAAGTTGGGTCCAATGTTGTGAGATCGAGATCAATGTTCATGGACTCCAACACCTCCACCGCAAGATACTGCTGCCAGGCAAGGTGGCAATCTTTTTACTATGGCGAGAGTGAAAGAATTTGGCTATGACCCAACCCAAGTGAAGTGGTTGGTTTTTGAACATGGCGCGGAGAAAGATGATCTCGTCTTTA_AGCTCTCTATGCCGTAGGATGGCCGAACCGAGGATGGCAAGCCCGGATAGAAGTTGGGTCCAATGTTGTGAGATCGAGATCAATGTTCATGGACTCCAACACCTCCACCGCAAGATACTACTGCCAGGCAAGGTGGCAATCTTTTTACTATGGCGAGA…
Lu2	Lu2_614797	59	59 C/T	gi|344019556|gb|AFSQ01010060.1|	11135	6.5e-59	AGCTCGGATCGGAAGATATAATCAAGATTCATGGATTGATTTCTTCGATGGTTCTCGGCGAAATTACGTTTTCTGGATTTCTTCTTGTAAACCTAATTGCAATGTGTTCCTTTGCTGATTGTTATGAGTAGCTAAACTCTTCATGCTTAGATTAGATGAACCCTAGGTAATTCCTTATGAATAGATGATTGTTCGACTTTGACGATTTATGCGAGTTGGATGGATTTTGATTTATGTTTA_AGCTCGGATCGGAAGATATAATCAAGATTCATGGATTGATTTCTTCGATGGTTCTCGGTGAAATTACGTTTTCTGGATTTCTTCTTGTAAACCTAATTGCAATGTGTTCCTTTGCTGATTGTTATGAGTAGCTAAACTCTTCATGCTTAGATTAGATG…
Lu2	Lu2_177338	59.28	96 C/T	gi|344010763|gb|AFSQ01018853.1|	24251	5e-59	AGCTCAGTACTGAATAACTGGGGAATGTTCTTATAGGTGTAGGTGTTTGTAAATTTTTATCTTTTCTCTATAATTTGAAAATGAGGAGTCAGTGACGGGCATGGGAGAACGTAAGTCATGTGTGTTGATGTTGGTCACGGGCGTGGCAGGATGTTAGCCACGGATGTCAGCATCGGATAGAAAACAGAAAATAAATGACCAACATGTTCTAGGAAGCGGCAAATAGATTTCACACTATTA_AGCTCAGTACTGAATAACTGGGGAATGTTCTTATAGGTGTAGGTGTTTGTAAATTTTTATCTTTTCTCTATAATTTGAAAATGAGGAGTCAGTGATGGGCATGGGAGAACGTAAGTCATGTGTGTTGATGTTGGTCACGGGCGTGGCAGGATGTTAGC…
Lu2	Lu2_734635	59.69	235 T/C				AGCTCTCAGATCATACACCGTGTGATCTCTATACATGCAACTGATAAATTTCAAGCAGAAGCTATTAGCCATTGAACTGTGGCGTGTGATTCATCGTCCATGTTACAATAGGATATGCCGAATACTTGCGATGATTATGTGTTGGTCGACCACCCCGGATTGCGTAATCCTCAAGTGCTATTCAGGTTCTGGTAGGACGTGTAGTGTATGCCTACAAACGCTTCTCATACAAATTGTTTA_AGCTCTCAGATCATACACCGTGTGATCTCTATACATGCAACTGATAAATTTCAAGCAGAAGCTATTAGCCATTGAACTGTGGCGTGTGATTCATCGTCCATGTTACAATAGGATATGCCGAATACTTGCGATGATTATGTGTTGGTCGACCACCCCGG…
Lu2	Lu2_186498	60.32	159 T/C				AGCTCATAATCAACATAAGTTGTATGCTGATGGGAAGGCTAGAGAGGTTATTTTCAAGTAAGGGGATAAGGTTTTCCTTCGCGTTTCCCTTGGAAAGGAGTGATGCGGTTTGGCAGGAAGCATTGGCATATGATCTAGCCCTACGAGAAGAGTTGGACTAGATACATAATGTATTCCACATGAGTGTACTTTGGGCCTATATTGGCAAGCCGAACGAGGTGATTCAACTAGATGAGATTA_AGCTCATAATCAACATAAGTTGTATGCTGATGGGAAGGCTAGAGAGGTTATTTTCAAGTAAGGGGATAAGGTTTTCCTTCGCGTTTCCCTTGGAAAGGAGTGATGCGGTTTGGCAGGAAGCATTGGCATATGATCTAGCCCTACGAGAAGAGTTGGAC…
Lu2	Lu2_676654	61.07	153 T/G				AGCTCGTGTAGGTATGTGAATTGGAGCTTCCATACGTGACTAGGGAGTTCTACTCCAACCCGAAGATCGCAAAATACTCTTTCACTAGATAGGCGGGCGACATTACATTTTGAAGTCGGGTTGAAGTCGGGGGTTGGGGTTTCTCCTTCTCATCAAATGAGTTAGTAGAACAGATGGGTTTCTACACTCATGATTAGGTGGCCAACTTTGAACCCAAGGGATTTTTGCCAAAGCAAATTA_AGCTCGTGTAGGTATGTGAATTGGAGCTTCCATACGTGACTAGGGAGTTCTACTCCAACCCGAAGATCGCAAAATACTCTTTCACTAGATAGGCGGGCGACATTACATTTTGAAGTCGGGTTGAAGTCGGGGGTTGGGGTTTCTCCTTCTCAGCAAAT…
Lu2	Lu2_122719	61.55	54 A/G				AGCTCACTATTGATAGTGCCCATCAACTTGATCCCTTTTGCAACTATTCTTCAACTATCTCTAAGACTAACAATGCTCAAAACATGTCTTCCCAGTTATTTGCGACAAGCCGTATGCAGACGACAAGCCGTATGCAGACACTCGAGGACAATGGAGATACAAGGAGAGAGAGACCACCCACCGAGGCGCATAAGAAAATGTCGAAGTCGACCCAAAAGTCTAGTCTTGCCACGCTGATTA_AGCTCACTATTGATAGTGCCCATCAACTTGATCCCTTTTGCAACTATTCTTCAGCTATCTCTAAGACTAACAATGCTCAAAACATGTCTTCCCAGTTATTTGCGACAAGCCGTATGCAGACGACAAGCCGTATGCAGACACTCGAGGACAATGGAGAT…
Lu2	Lu2_845420	62.02	55 A/G				AGCTCTTAGGGTAGGGTTTGATCCACACTAGTGTGTCACCCTAGGTGCGCCAATACCGTTCGTGAAGAAAAAGGATCGATCCATGCGGATGTGCAAAAGTTATGGGAGGATGAACTAGGCAGTTGAAGGTGGTAGAGGAAGTTGTTACTAAGACATGAGTTCTTAGTAATGCCATTCGGGTTGACTAACGGCCCTACAGCTTTCATGGCAATGATGAACAAGGAGTTCCATGGGTACTTA_AGCTCTTAGGGTAGGGTTTGATCCACACTAGTGTGTCACCCTAGGTGCGCCAATGCCGTTCGTGAAGAAAAAGGATCGATCCATGCGGATGTGCAAAAGTTATGGGAGGATGAACTAGGCAGTTGAAGGTGGTAGAGGAAGTTGTTACTAAGACATGA…
Lu2	Lu2_557115	62.46	45 A/G				AGCTCGAGGTGTACCCGAGGCCCAAGAAAAGTAGGTGATGGGCAATCACAAATACTGTGGTATCCGCTCTGAATCCGCCCCGATGATAAAACGACTTCATTTTGTAATACTATAAATATTAAATCTTTCATCGTCAGTTGCATTTCATCTCCAGACTTGGGGAAACCCTAAAACTATTTCCTCTCAATTTGATTTCAATTCCAACCTCCAAAACTCTGAAATTGCTTCGATTCCCACTTA_AGCTCGAGGTGTACCCGAGGCCCAAGAAAAGTAGGTGATGGGCAGTCACAAATACTGTGGTATCCGCTCTGAATCCGCCCCGATGATAAAACGACTTCATTTTGTAATACTATAAATATTAAATCTTTCATCGTCAGTTGCATTTCATCTCCAGACTT…
Lu2	Lu2_663829	63.08	190 T/G				AGCTCGTCGGGACCTCCCCGGATTTTGGAAATCCTCGCCAGCGACGGCGAGTCTCGCCTGAGGAGAAGGATGACTGGAACGTCTTTCCAGGAAGTCCTGTGACCTCCTCGCAATTTTGGGGTAAAGTTCATTGACTATTTGTAACCAAAGAAAAGTTGAGTGACTGATTTGCAATCAGTCAATTGTTCATTGACCACTTCTGTAATTTGCCAATAGGTGTAAATTACAGTTATACCATTA_AGCTCGTCGGGACCTCCCCGGATTTTGGAAATCCTCGCCAGCGACGGCGAGTCTCGCCTGAGGAGAAGGATGACTGGAACGTCTTTCCAGGAAGTCCTGTGACCTCCTCGCAATTTTGGGGTAAAGTTCATTGACTATTTGTAACCAAAGAAAAGTTG…
Lu2	Lu2_275018	63.86	159 C/T	gi|343999819|gb|AFSQ01029797.1|	215	2.5e-52	AGCTCATGCCCTCCTAACACTTCTTTCTCTTATCCTCACCTTGACCTCCTTCTTTCTCTTTTGATCGAGGCATTCCACACCAGTGATCTCTTCCTTTCCACACCCGTGGTTGACCATCCACTACCAGTCACAAGTGTTACATACTCTCATCTCCACGTCCGTGGTGACGTCATCCCCATGCCCATAATTACTTCCTCGCCACAACCATGGCTAACCCTTTTCCCCACCCGTGTCTAGTTA_AGCTCATGCCCTCCTAACACTTCTTTCTCTTATCCTCACCTTGACCTCCTTCTTTCTCTTTTGATCGAGGCATTCCACACCAGTGATCTCTTCCTTTCCACACCCGTGGTTGACCATCCACTACCAGTCACAAGTGTTACATACTCTCATCTCCACGT…
Lu2	Lu2_195701	64.46	75 A/C	gi|344002399|gb|AFSQ01027217.1|	25152	1.5e-59	AGCTCATCAAAGATTGTAAGACTGATTTTTCTATGTTGAGGGTAATTTCAGCATCGTTATGAACTAACCAACAAACCAGGCTCATCTCTCGCTATGGTTTATTCTTAGAAAGCGTCAACTAGGAGGTAGAAACATTTCTAAAAATAAACTCATTACGATTTTTCCAAAGAAGCCATCATATAATTTCAAACTCAAGCCTATGTTTGGAAATAGTGGTACGTGTAATAATCCAGTAACTTA_AGCTCATCAAAGATTGTAAGACTGATTTTTCTATGTTGAGGGTAATTTCAGCATCGTTATGAACTAACCAACAACCCAGGCTCATCTCTCGCTATGGTTTATTCTTAGAAAGCGTCAACTAGGAGGTAGAAACATTTCTAAAAATAAACTCATTACGA…
Lu2	Lu2_814261	65.08	89 A/C				AGCTCTGCTCTGTAATCATAACATAAACGCATGTACAGTAGAACACGAGCTACTACACGTCCCCAGAACCCTGCTCTCATAACATCAAAGCCTGTATAGTAGAACACGAGGTACTGCACGATCACATCATAAATGCTTGTATAGTAGAACACAAGCAACGACACAGCCCAGAGCGGTGCTTTGTTTCTCACGAAATCCAATCTTGGATTCCTGAAAACCTAATGATAGTTCTACGCATTA_AGCTCTGCTCTGTAATCATAACATAAACGCATGTACAGTAGAACACGAGCTACTACACGTCCCCAGAACCCTGCTCTCATAACATCAACGCCTGTATAGTAGAACACGAGGTACTGCACGATCACATCATAAATGCTTGTATAGTAGAACACAAGCAA…
Lu2	Lu2_483556	65.69	180 T/C				AGCTCCTTCTCGACGAACCTCCCTTTCATGGTTGCCGCTTCCTGACCGATGCATCTTCCCTTCGTTGTTCCGGTTCCTAAGAAGTTTCCGCTGACTCACAGTTTCTCTCTTTGATCCGTGCATGTCGATTAGGGGTGGCATTCGGGTACATCGGGTCCGGATATATATCCCCCGAAACCTGGCCCGTAACCTATCCGGGTTTTGGAATGCATGCCCGGATTATCAATATGGGTAAAATTA_AGCTCCTTCTCGACGAACCTCCCTTTCATGGTTGCCGCTTCCTGACCGATGCATCTTCCCTTCGTTGTTCCGGTTCCTAAGAAGTTTCCGCTGACTCACAGTTTCTCTCTTTGATCCGTGCATGTCGATTAGGGGTGGCATTCGGGTACATCGGGTCC…
Lu2	Lu2_55436	66.05	85 C/T	gi|344002308|gb|AFSQ01027308.1|	4802	6.5e-59	AGCTCAAGCAACAGTTGTCGGAGTTGTTTGTCATAGTATTCATTCATGACATCTTGGTCTACTCCAAGACGGAGGAGGAGCATGCAGAGCACTTGAGGGTAGTGTTGGCTACTTTGAGGAGTATTACAGGAAGTTTGTAGAGGGGTTTTCTAAGATAGCAGGACCACTCCTCAAGTTGACCAGGAAGGACACGCTTTATTGGGAAAAAGAATGTGAGAGAGGATAGGACACAAATGGTTA_AGCTCAAGCAACAGTTGTCGGAGTTGTTTGTCATAGTATTCATTCATGACATCTTGGTCTACTCCAAGACGGAGGAGGAGCATGTAGAGCACTTGAGGGTAGTGTTGGCTACTTTGAGGAGTATTACAGGAAGTTTGTAGAGGGGTTTTCTAAGATAG…
Lu2	Lu2_314158	66.34	174 T/C				AGCTCCAAGTAGTGTTTCCAAATGCTAGCGTCGGTCTCCCATGTTATAGCGTCGTCATCCTAATTTCGCCAGATCACCTTCAACATAGGCATCTCCTTGCTCCTCAGTTTACGGACCTTCTTGCTCTTTGAAGGTCAGGTCTCTCTCCAACTGGATTTCATATGGTTGGATCATCTGATTCGGCCTACCAATGTAAGGCCACCGTTACAACCAGCAAAATAACCAACTGTCCCACCGTTA_AGCTCCAAGTAGTGTTTCCAAATGCTAGCGTCGGTCTCCCATGTTATAGCGTCGTCATCCTAATTTCGCCAGATCACCTTCAACATAGGCATCTCCTTGCTCCTCAGTTTACGGACCTTCTTGCTCTTTGAAGGTCAGGTCTCTCTCCAACTGGATTT…
Lu2	Lu2_60555	66.59	150 C/A				AGCTCAAGGAAATTGGTTTTGTACCTAGGCAAAATATGTAACCAGATGTACTCTTTCGGTCATCTAGTGATCCTGCCCAGTCACTGTCGGTATATCTGATTAGCTTGCTTCCTTCTTCCTCGACTAGACTTCTGTAGATTTTTCTGTCACCTTTTTCTGCTCCATCATCTTGTTGGAGTTTCTCGTTCAACGCCATTGGTGTCGGTATGGGCTTGCACGATGCCATGTGAAATCTCTTTA_AGCTCAAGGAAATTGGTTTTGTACCTAGGCAAAATATGTAACCAGATGTACTCTTTCGGTCATCTAGTGATCCTGCCCAGTCACTGTCGGTATATCTGATTAGCTTGCTTCCTTCTTCCTCGACTAGACTTCTGTAGATTTTTCTGTCAACTTTTTCT…
Lu2	Lu2_479572	66.74	42 A/C%43 T/C%68 A/T%203 A/G%208 T/C	gi|344022574|gb|AFSQ01007042.1|	6028	2.5e-52	AGCTCCTTATCTTCATTTTCTACAACCGTTATCTGTCCTTTATTTGGCACCATATAGACCAGGCTCAACCACTTGCTATCCGAGATAGTGTAGATTATGTCGGCTTCCATTAGCTTCATCTGCGTTCAAAAGGTTGGGCTTATTCCTTTGATTTCTTTTATCCCCTAAGCTATTGCTCGCTTATGATGCTTGAGTAGACCAAACAATTGCTCCTTTTACTCGGGAGTGAGGTTGGTGTTA_AGCTCCTTATCTTCATTTTCTACAACCGTTATCTGTCCTTTCCTTGGCACCATATAGACCAGGCTCATCCACTTGCTATCCGAGATAGTGTAGATTATGTCGGCTTCCATTAGCTTCATCTGCGTTCAAAAGGTTGGGCTTATTCCTTTGATTTCTTT…
Lu2	Lu2_604359	67.08	26 C/T%33 C/T%InDel_1	gi|344026119|gb|AFSQ01003497.1|	2921	1.9e-56	AGCTCGGAACACATCCAGTCAAAGACGGTCCACCGTCAACTGTTGGAGTAAGGATATTTCCTTCGTCAACACATCCAACCATGAAAGGTCTACCCTCAATAAATGGTGTAGCAAGGAAAGTGATGTGGGAAGGAAGAAGGGAGGAAGTATTTGATGGTTTTGGTCGGCCTTTTTCAACTTTGTCATTGACAAAGGCTGTCAATTGAGCATCTGAGTGTTAGAGAGGTGAATACTCTATTA_AGCTCGGAACACATCCAGTCAAAGATGGTCCATCGTCAACTGTTGGAGTAAGGATATTTCCTTCGTCAACACATCCAACCATGAAAGGTCTACCCTCAATAAATGGTGTAGCAAGGAAAGGTGATGTGGGAAGGAAGAAGGGAGGAAGTATTTGATGG…
Lu2	Lu2_567477	67.77	116 A/G%134 A/G%175 C/T	gi|344026095|gb|AFSQ01003521.1|	18775	1.9e-56	AGCTCGATCTGTCCCTTTGAAAAGGAGTCTTGCGAACTGCTGCCTTCCTCTCCTTTTCATGCTAGATTTTCACGTTTGGGTTTCCCTTTTGCCTTATTCTGACTCTGTTGAGTCAATTGGTCCCATGAATTCCACAACACTCTTCACGGATGTGGCCGTGTCTTCTGCAGTTGTCATAGTACTTTGTTGTTTTGTGAAGGAGATACAATTCATCTATGATCCTCTCCATGGTATTGATTA_AGCTCGATCTGTCCCTTTGAAAAGGAGTCTTGCGAACTGCTGCCTTCCTCTCCTTTTCATGCTAGATTTTCACGTTTGGGTTTCCCTTTTGCCTTATTCTGACTCTGTTGAGTCAGTTGGTCCCATGAATTCCGCAACACTCTTCACGGATGTGGCCG…
Lu2	Lu2_605541	68.37	128 G/T%152 G/A				AGCTCGGAATCAGAGAAGTAATCAAGACAACGAATGAAGTTCTCGGGAACTATGCGCTAATGACCATAGTGCCATGTCTGACATCTTCATAGCGCCAAGTTGGACAGTCCATTTTGACAACTATAATGGCGCTATGGAACTGTCAAATATTGTGCTATGACCATAGTGCCATGTTTGACTTCTTCAGAGCTTCAATATTGACAAATCCGAAATTTGAAGGATTTTTGGAATTCCTATTTA_AGCTCGGAATCAGAGAAGTAATCAAGACAACGAATGAAGTTCTCGGGAACTATGCGCTAATGACCATAGTGCCATGTCTGACATCTTCATAGCGCCAAGTTGGACAGTCCATTTTGACAACTATAATTGCGCTATGGAACTGTCAAATATTATGCTAT…
Lu2	Lu2_361003	68.81	203 G/C	gi|343998826|gb|AFSQ01030790.1|	2318	2e-40	AGCTCCATTGGCTCATTCTCAACAAGATGATCTAGCATTTCATCATTGAAGCCTTCATTTGGGTCTTCTTCCGACTTCAGTAGAAAGCTCGATTGCGGGGGTTGAGGAAGCAACAAAGAGAAAGTACCGTCTTGCTAGTTTGAGAGAACCTTAGTGAGATTCCTTAGTTAGCTTTGGAGTTCCAGCATGTTAGCTCGGTGTAGTGGTGTTGAACATATCTAGGTACGCCCAATACTGTTA_AGCTCCATTGGCTCATTCTCAACAAGATGATCTAGCATTTCATCATTGAAGCCTTCATTTGGGTCTTCTTCCGACTTCAGTAGAAAGCTCGATTGCGGGGGTTGAGGAAGCAACAAAGAGAAAGTACCGTCTTGCTAGTTTGAGAGAACCTTAGTGAG…
Lu2	Lu2_398658	69.22	134 C/A	gi|344019569|gb|AFSQ01010047.1|	115	4e-57	AGCTCCGAAAGGTTACTGTCGGAGTTTGTAGATCTCTCCATAAGCATGCTGGATATGGGAATTACAGCCGGAATAGAATGGGTGCGCCAACTCCGTCCAGAGGAAGAACTGAGCAACTGGTTACCTTCACCACCAAAAATGTAATAACTCTAAAAAATGATTACTAAATAAAGGAGGGGAGGACATCCAAGCGTCTTTTTGAGTGATCCTGGATGCTTGTATCGCATTTTCCCGAGTTTA_AGCTCCGAAAGGTTACTGTCGGAGTTTGTAGATCTCTCCATAAGCATGCTGGATATGGGAATTACAGCCGGAATAGAATGGGTGCGCCAACTCCGTCCAGAGGAAGAACTGAGCAACTGGTTACCTTCACCACAAAAAATGTAATAACTCTAAAAAAT…
Lu2	Lu2_473325	69.83	154 G/A				AGCTCCTGCTCCACATCGTGTTACATCATATTATCCTTTCAATGGATCTCCCAGTCATGTTATTCAGCTCTATGCTTTGCAGAAAGTAATCCTAAACACCCACCTCTGATTAGCTTCTTGGCTACCTTCCCGAAGCTCAAGTCTTCTATCCCGGTAGACCTGAAGAGATCAATCAAAGGATTGAATCCCCAAAACCACAACTGTTAGTGTTTCTATGTAGATTTTCTAACTGTAGGATTA_AGCTCCTGCTCCACATCGTGTTACATCATATTATCCTTTCAATGGATCTCCCAGTCATGTTATTCAGCTCTATGCTTTGCAGAAAGTAATCCTAAACACCCACCTCTGATTAGCTTCTTGGCTACCTTCCCGAAGCTCAAGTCTTCTATCCCGATAGA…
Lu2	Lu2_745850	70.43	InDel_1				AGCTCTCATTTGTATCATTCTACATACCTCAATAAGAAACTCTCTCCCTCTCCATATTTCCCTTGTTCTTGTCTTTCTTTGAGTTTAGTTTTATAACACGTTATCAGCACGAGTGCTCTGTTTATCTTGTTTTTTTTTATTTGCTTATAAAATCCTTTTTCAAAACTAGAGTTAGAGAAAGTAATCCATTTCTATTATATATATATAGCAAATGGTGGTCTTTCTCATTTTACTGATTTA_AGCTCTCATTTGTATCATTCTACATACCTCAATAAGAAACTCTCTCCCTCTCCATATTTCCCTTGTTCTTGTCTTTCTTTGAGTTTAGTTTTATAACACGTTATCAGCACGAGTGCTCTGATTTATCTTGTTTTTTTTATTTGCTTATAAAATCCTTT…
Lu2	Lu2_1494	71.36	33 C/G%116 T/G%144 A/G%215 T/C	gi|344024085|gb|AFSQ01005531.1|	18978	1e-61	AGCTCAAAAATGAAATGCAAGCAGCTTTTATCCGAGGCCGCTCAATCCAAGACAACATTATTATCGTCCACAAGGTCCTCCGTGGCTTCAAGATTTGGAAAACAAGAAAGCGCAATGACAACATGATGAAGGCCTACGACCTTATCGATTGGACCTGTCTTGAAGGAATCCTTGAAGCGTACGAATTCACCCCATGTTGGAGAAGATGGATCTCTATGTGTATCAGAACGGTCTCTTTTA_AGCTCAAAAATGAAATGCAAGCAGCTTTTATCGGAGGCCGCTCAATCCAAGACAACATTATTATCGTCCACAAGGTCCTCCGTGGCTTCAAGATTTGGAAAACAAGAAAGCGCAAGGACAACATGATGAAGGCCTACGACCTTGTCGATTGGACCTGT…
Lu2	Lu2_60823	72.15	170 C/G%202 T/G%228 C/A				AGCTCAAGGAAGAAGGTGGAGAGATGTGGGCTCTGATGGAAGATGTTCCTGGGAAAGAGAGGATTGGTTTGATCAATAAGGTGATAGGATTCCTGGAACCTAGCAAGGTAGAGAATATGAATGGAACACTTTTATTGAACTGACTATAAACGCCATAAACAAAGACTTGCATTTCTAGTGTGTGTTGATTAGTCTCTGACTTTCTTGCACATGAATTTCATCAGTGACCTTTGAACGTTA_AGCTCAAGGAAGAAGGTGGAGAGATGTGGGCTCTGATGGAAGATGTTCCTGGGAAAGAGAGGATTGGTTTGATCAATAAGGTGATAGGATTCCTGGAACCTAGCAAGGTAGAGAATATGAATGGAACACTTTTATTGAACTGACTATAAACGCCATAA…
Lu2	Lu2_438459	72.68	13 A/G%191 T/C%226 A/T				AGCTCCGTCTCGATGAGATTCCTCAACAAGTCCCACTCAAAACGGCGGCGTTCTGGGTCCAAATCCACAACCTACCATTTGGCTCCTTCTCCGAGATTATCCTAAAACATACATTCGCATTTCTCATAGATGTTCGAAGCACTTTGAAGAAGGAGCCTGTTGTTACCTTGCATGACAATCGTGAGATAACTTGTCAATTCATGTATGAAAGGATCCAGAATCTGTAATGTTTGCAGGTTA_AGCTCCGTCTCGGTGAGATTCCTCAACAAGTCCCACTCAAAACGGCGGCGTTCTGGGTCCAAATCCACAACCTACCATTTGGCTCCTTCTCCGAGATTATCCTAAAACATACATTCGCATTTCTCATAGATGTTCGAAGCACTTTGAAGAAGGAGCCT…
Lu2	Lu2_849864	73.45	147 G/A	gi|344022605|gb|AFSQ01007011.1|	6767	1e-61	AGCTCTTCAAATCTGTTCCACAAGTCATACAAGCTTTCTCCTTCTCTCTGATGAATTCGAGAGATTGATTCTCGAACAGCTGCAGTCTTCGATGGTGGATATTACTCCTCTACAAAAGCTTCATCGCTTCGTCAGATAAACCTCAAGCTTTGTCAGTTTCACACTAAGCATAGGAATCCACAAGATGAGCACATGGATTTTCATCTGTCCTTCCTTCAAACTTCAAGTTTTGCTGAATTA_AGCTCTTCAAATCTGTTCCACAAGTCATACAAGCTTTCTCCTTCTCTCTGATGAATTCGAGAGATTGATTCTCGAACAGCTGCAGTCTTCGATGGTGGATATTACTCCTCTACAAAAGCTTCATCGCTTCGTCAGATAAACCTCAAACTTTGTCAGTT…
Lu2	Lu2_73998	74.24	102 C/T%149 C/T%212 T/A	gi|344022606|gb|AFSQ01007010.1|	1763	1e-61	AGCTCAATAGCAACGTCTTCATCATGACCATGGTGGATCAGGATCAACTAGAATATGCCCTAAACCACCAGCCATACAGTATCTCTGGAGCACTCCTCGTTCTGAAAACCTGGGATGGTATCTAGGACATACCATGGAACTATCGATCCGAAGAAACAATGAAGCAGATCGCCACCACCAAGTTCCCAAAGCTGCATGATGCCCCTGAACTTGACCTAACCAAATGGAGTCGCACAGTTA_AGCTCAATAGCAACGTCTTCATCATGACCATGGTGGATCAGGATCAACTAGAATATGCCCTAAACCACCAGCCATACAGTATCTCTGGAGCACTCCTCGTTTTGAAAACCTGGGATGGTATCTAGGACATACCATGGAACTATCGATCTGAAGAAACA…
Lu2	Lu2_188258	74.82	9 C/T				AGCTCATACATTTTGTATTTCAATTTTCATAACAGAAACACTTGATGAGGCTTACAAATGGATGACTAGAATTGACAAGTTTGAGCAAAAGCATTTCAGGCTTCGGCCTGAGTACAGAGTGAGCAAAAGCATTTCAGGCTTCGGCCTGAGTACAGAGTCATTGGTGAATTGATGAATCGTCTGAAGGTAGCTGAAGGCAAGGAAAAATTCATCCTGCAACAGAAGATCAACAGAGCTTTA_AGCTCATATATTTTGTATTTCAATTTTCATAACAGAAACACTTGATGAGGCTTACAAATGGATGACTAGAATTGACAAGTTTGAGCAAAAGCATTTCAGGCTTCGGCCTGAGTACAGAGTGAGCAAAAGCATTTCAGGCTTCGGCCTGAGTACAGAGT…
Lu2	Lu2_502059	75.32	70 A/G%86 C/T%98 C/T%148 C/T%207 T/G				AGCTCGAAATAAGGCCAGTAAAAAGTGGGGTGGGTACAATGCTAGGTAGGAAAGGGATTCCTATGCATTATGGTAGATGTGGGATCAGAGGTCATAACACATGCAACTGTGATACTAGAACATGAAGTGGACAGTAGGCTCGTAAAGCGGACTATCACATGTAGCAAATGTTGGAATAGAGGCCATAATGCTAGCTGCTACCTACCTGCTCTTCATCCTCAAGTAATGAAATCCACATTA_AGCTCGAAATAAGGCCAGTAAAAAGTGGGGTGGGTACAATGCTAGGTAGGAAAGGGATTCCTATGCATTGTGGTAGATGTGGGATTAGAGGTCATAATACATGCAACTGTGATACTAGAACATGAAGTGGACAGTAGGCTCGTAAAGTGGACTATCAC…
Lu2	Lu2_337288	75.95	54 C/G	gi|344022604|gb|AFSQ01007012.1|	6022	3e-61	AGCTCCAGAGGAGCGTACCCACAGAGGAAGCCCCACCGACATCGAGCTTTGGGCAAACGCTGTAAAACTCACTCCGAGAGAGGTTGAATCAACAATTTCACTACTACTATTGGCTATGAAGACCTTCATATCTCATGTATTTAGTTATTTGATAGAAAAAGTGGATGCTAGGTCATAGAGAAAGCATCTATTTCAAGAACTAATAGTTGAGTGCCCACATCATGGATACACCAATAGTTA_AGCTCCAGAGGAGCGTACCCACAGAGGAAGCCCCACCGACATCGAGCTTTGGGGAAACGCTGTAAAACTCACTCCGAGAGAGGTTGAATCAACAATTTCACTACTACTATTGGCTATGAAGACCTTCATATCTCATGTATTTAGTTATTTGATAGAAA…
Lu2	Lu2_26894	76.63	InDel_1				AGCTCAAATTTGATGGGGCTCTTCTTGATGCTGCAAGCGAGGCTGCTGGCGTCTCTTCTCCTAACTTCTCGTCACCCGCTCCTTGGCAGAAAGACATCTTATCCCAGCTCAATTTATATGTCATAGGGCACAGTTTCCATCCCTTTTATGTTTGAAAATTCTTGTTCTACATAAATTATGCTTCTCTTGATGTGTATGTAGTTTAGTCCCTATGCCGATAATCAATATGAGTTTTCATTA_AGCTCAAATTTGATGGGGCTCTTCTTGATGCTGCAAGCGAGGCTGCTGGCGTCTCTTCTCCTAACTTCTCGTCACCCGCTCCTTGGCAGAAAGACATCTTATCCCAGCTCAATTTATATGCATAGGGCACAGTTTCCATCCCTTTTATGTTTGAAAAT…
Lu2	Lu2_751132	77.27	27 C/T%53 C/T%193 T/G	gi|344022605|gb|AFSQ01007011.1|	4099	3e-61	AGCTCTCCCTTACTGTTAGGCACATTCGTGAATCCACTGTTTTTTGGTACAACCTATGTAGGACTAACCCAATGACTGTTAGAAATCAGATAAATGATACCTGCATCTAGGAGTTTGAGTGACTCCTTCTTCACGACTTCCTTCATAGCTGGATTCAAACGGCATTGTTGTTGCACTACATGTTTGACATCATCTTTCAAATTGATTTTATGGGTGCAGAATGAGGGGCTGATTTCTTTA_AGCTCTCCCTTACTGTTAGGCACATTTGTGAATCCACTGTTTTTTGGTACAATCTATGTAGGACTAACCCAATGACTGTTAGAAATCAGATAAATGATACCTGCATCTAGGAGTTTGAGTGACTCCTTCTTCACGACTTCCTTCATAGCTGGATTCAA…
Lu2	Lu2_847009	77.73	26 C/T%77 A/C%113 G/A%125 C/A%202 G/A%208 A/G	gi|344022605|gb|AFSQ01007011.1|	6501	1.05e-60	AGCTCTTATCTGACTGCCCTCACCACGATTACATAAACAATCAACTAGCATACATGTTCAGCAGATCTTTGGATAGAGCCATAGCAATGCTAGTACGTCAACTAGCAAATGGGGATGTCAGGTACAACAAAGGTCTTATTCACGGGGTTTCGTTCTGAGTATTACTCTAGAAAGTGAGAGAATGAAAGTCTAATTGTTGGAGTAACGAATATGAAAGCACGAGAATCGGAATCGACTTTA_AGCTCTTATCTGACTGCCCTCACCATGATTACATAAACAATCAACTAGCATACATGTTCAGCAGATCTTTGGATAGCGCCATAGCAATGCTAGTACGTCAACTAGCAAATGGAGATGTCAGGTAAAACAAAGGTCTTATTCACGGGGTTTCGTTCTGA…
Lu2	Lu2_300802	78.45	69 C/T	gi|344025982|gb|AFSQ01003634.1|	31470	1e-61	AGCTCCAAAGGAGCGCACCCATAGAGGAAGACCCTACCAACAGCGCATCTAGAACATCGCCGGTTTTTCGCTTCTCAAATTGAGAGGAAAACTACGTGCCGACGGACCCAGAGCTTATCTTTATCTTAGAATATTATTATTACCAAATTTATATTGAGAAACTTGAATCCCAAAAAATAAGAGAGAGGACCGAGTTCCTTGAGATGAACGTACTCACTCAAAACCTTGCGGATGTAATTA_AGCTCCAAAGGAGCGCACCCATAGAGGAAGACCCTACCAACAGCGCATCTAGAACATCGCCGGTTTTTTGCTTCTCAAATTGAGAGGAAAACTACGTGCCGACGGACCCAGAGCTTATCTTTATCTTAGAATATTATTATTACCAAATTTATATTGAG…
Lu2	Lu2_342078	79.02	157 T/C	gi|344019545|gb|AFSQ01010071.1|	486	5e-35	AGCTCCAGGAAATTGGTTTTGTACCTAGGAAAAATATGTAACCAGATGTACTCTTTCGGTCATCTAGTGATCCTGCCCAGTCACTGTCGGTGTATCCGATAAACTTGCTTCCTTCTTCCTCGACTAGGCTTCTATATATTTTCCCATCAACTTTTTTTGCTCCATCATCTTGTTGCAATTTCTCATTCAACGCCATTGGTGTTGCTATGAGCTTGCACGATGCCATGTGAAATTTCTTTA_AGCTCCAGGAAATTGGTTTTGTACCTAGGAAAAATATGTAACCAGATGTACTCTTTCGGTCATCTAGTGATCCTGCCCAGTCACTGTCGGTGTATCCGATAAACTTGCTTCCTTCTTCCTCGACTAGGCTTCTATATATTTTCCCATCAACTTTTTCT…
Lu2	Lu2_87741	79.73	48 C/T				AGCTCACAAAGCAATATTATATTCATTTTCAGAGGATACTGAATTTGCTGGTTGAATAGTGTTCCTCGCCCAATTTCTAGAGTTTGTTGCACATGAAGCAAAGTGTTGCTAAGCAGCTTCGTTAGCTGACTATCTGTGTAACCGTGGTGAGGGCAATCAGATAACAACTCTTGAAATCTGTTCCACAGGTCATACAAGCTCTATTCTTCTCTCTGATGGATCCGAGAGATTGATTCTTTA_AGCTCACAAAGCAATATTATATTCATTTTCAGAGGATACTGAATTTGTTGGTTGAATAGTGTTCCTCGCCCAATTTCTAGAGTTTGTTGCACATGAAGCAAAGTGTTGCTAAGCAGCTTCGTTAGCTGACTATCTGTGTAACCGTGGTGAGGGCAATC…
Lu2	Lu2_394267	80.27	83 C/T%86 T/C%163 G/T%216 A/T				AGCTCCCTGATGCCGATACCGTCAGTTGCTACTTGTTCAGTTTGCTTGCATCTACACTGTTTGTGGACCGCACTGGGAGCCTCGGTCGTATTAGCATCTTGGAGGATATTAGTGACATCAGAGACGACGAATCCGCGAAATTCTATCAGCAGCGGTGGACCGGCGAAACTCCGGCGACACGATGCTGAAAGTAAGAAGAGATGGTGTACGCATGTACTTCATTGGTCCTCTGAATATTTA_AGCTCCCTGATGCCGATACCGTCAGTTGCTACTTGTTCAGTTTGCTTGCATCTACACTGTTTGTGGACCGCACTGGGAGCCTTGGCCGTATTAGCATCTTGGAGGATATTAGTGACATCAGAGACGACGAATCCGCGAAATTCTATCAGCAGCGGTGG…
Lu2	Lu2_407330	80.6	InDel_1%212 A/G				AGCTCCGATCGGTCTCGTCGGAATTGTTTCATCGTAATCTATCTAAGGATACCTGCAAGCTCATATAAACCATGAGAAAGCATGTCGAACCGACCAAAATGGCCCGTTCAAGACAACGCTCGCTACAAGAAACCCTTTTTTCTCCCAACCAATCACAATGGACGGTCAAAACAAGGTCAAACTAGGTCAACAAAGGGGTCAAATCGTCAACAAAATATCTTGCTATCACTTAGCATGTTA_AGCTCCGATCGGTCTCGTCGGAATTGTTTCATCGTAATCTATCTAAGGGATACCTGCAAGCTCATATAAACCATGAGAAAGCATGTCGAACCGACCAAAATGGCCCGTTCAAGACAACGCCGCTACAAGAAACCCTTTTTTCTCCCAACCAATCACAA…
Lu2	Lu2_302355	81.17	144 G/A				AGCTCCAAATGAGCAAAACAATCGTCTTCCTTGACATCATATCCATGTACCCTCGACTCTTCCTCAGTGATTGGAACCACAGTTGCTACCATCTCCAACAACCCTTCTACTTGTACTCCGCACTTCCCAACTTGTTGTGCACCGATGTAGACCCGGTGCGAACCGTAGAGTATACCTACTGCTTGAACCCAGGTGAAGTCTCTTCCCTTATTGCTCTTTTTCCCGATGAAGTGCCCATTA_AGCTCCAAATGAGCAAAACAATCGTCTTCCTTGACATCATATCCATGTACCCTCGACTCTTCCTCAGTGATTGGAACCACAGTTGCTACCATCTCCAACAACCCTTCTACTTGTACTCCGCACTTCCCAACTTGTTGTGCACCAATGTAGACCCGGTG…
Lu2	Lu2_869183	81.78	35 C/T%101 T/C%120 T/A%124 A/C%135 A/G				AGCTCTTGACATGTTTCATGGACTGCACGACGTGCAGTTCTTCAGTTGCGCCATTTTCTTTCTCGACTTCCCATTCAAACTCCAATCGTTCTCCACACCATGTCCTTGGCTTCATAGTCTGAAAACATCAAATGAACCAAAACGGTCCAAATGAATGGATCTATACACATGATGTCAAAACACAAAATCATAGAGAAATGAAGCGCGGACATACTAATAATCACTCAAAAGGCATGCTTA_AGCTCTTGACATGTTTCATGGACTGCACGACGTGTAGTTCTTCAGTTGCGCCATTTTCTTTCTCGACTTCCCATTCAAACTCCAATCGTTCTCCACACCACGTCCTTGGCTTCATAGTCAGAACACATCAAATGGACCAAAACGGTCCAAATGAATGG…
Lu2	Lu2_307	82.21	6 A/G				AGCTCAAAAAATATGTGTATAATGAAGTATATCTCGTCCACGGGGGTCTTGGGGGTATTTATAGGCTTCTTGACCAAGTTGGAGAAAGAAAAGGACTTGAAAACCCGTATGGGGGTGGGAGTTCCTTCATTATACTGAATTTGATCATAGTGTCAACATAAAAGTTGTGGAAAATTGACTTATCTTTCCAACGCCACTGACCTTGCATCAATTGGACTTTTGAGTGATGAGTTATGCTTA_AGCTCGAAAAATATGTGTATAATGAAGTATATCTCGTCCACGGGGGTCTTGGGGGTATTTATAGGCTTCTTGACCAAGTTGGAGAAAGAAAAGGACTTGAAAACCCGTATGGGGGTGGGAGTTCCTTCATTATACTGAATTTGATCATAGTGTCAACA…
Lu2	Lu2_286747	82.85	150 G/A				AGCTCATTCATCAATATTGTGATAAAGGTAGGATAATGCTGTTAGGAGTTGATGATATGGATATATTCAAAGGTATAAGCTTGAAGCTATTAGCTATGGAGCAGTTACTTGTGCAGCATCTGCAGCATCCAGAGTGGCAAGGTAAGGTGGTGTTGGTTCAGATTGCGAATCCTGCTAGGGGAAGAGGGAAAGATGTGAAGGAAGTCCAGGCTGAGACGTACTCCACGGTAAAGCGGATTA_AGCTCATTCATCAATATTGTGATAAAGGTAGGATAATGCTGTTAGGAGTTGATGATATGGATATATTCAAAGGTATAAGCTTGAAGCTATTAGCTATGGAGCAGTTACTTGTGCAGCATCTGCAGCATCCAGAGTGGCAAGGTAAGGTGATGTTGGTT…
Lu2	Lu2_339355	83.61	26 C/T%86 C/T%186 C/T				AGCTCCAGCATTGGTCGTACCGGAACGAGGTGATGGTTCGATGGGTGTGGGGTGACAGGTTGAGAAGGATTGGATGGTGGTCTGACCCGATCGCCCCTTCATGGGCAACCCCGGCATGTTCTGTTGTTGGCATATGCCACCTTTTTCTCATGAATATTGAGAATGGCATTGAAGTCTCCGATAAGCATCCATGTCATATCATCATTATGGAGATTGGTAAGAATAGGCCAGAAAATGTTA_AGCTCCAGCATTGGTCGTACCGGAATGAGGTGATGGTTCGATGGGTGTGGGGTGACAGGTTGAGAAGGATTGGATGGTGGTCTGATCCGATCGCCCCTTCATGGGCAACCCCGGCATGTTCTGTTGTTGGCATATGCCACCTTTTTCTCATGAATATT…
Lu2	Lu2_703793	84.24	115 A/G%132 A/G				AGCTCTACCTTTGGGGGGAGGTCTTATGGCTCGCAATATATTGTCAAACCCTTTATGTCCAGTTTGTGGATCGACAGATGAGTCTTTAGCCCATCTACTCCTCTTTTGCCCTGTAAGTGTTTTTGCCCTGTAAGTGTTCAACTGGCTCAAGCTTCAGATTGCGAGTACTTCTCTTTGATTATCAACACCCGAAATTTTTTTGGCAAAGGATCTGTACTACAGATACATTACTGGCAGTTA_AGCTCTACCTTTGGGGGGAGGTCTTATGGCTCGCAATATATTGTCAAACCCTTTATGTCCAGTTTGTGGATCGACAGATGAGTCTTTAGCCCATCTACTCCTCTTTTGCCCTGTGAGTGTTTTTGCCCTGTGAGTGTTCAACTGGCTCAAGCTTCAGA…
Lu2	Lu2_510594	84.84	InDel_1				AGCTCGAAGGATATTTATGAGGGCTTGGGAGCCACCTCACGCCCCTACCCGTAACTGCTCTCCCCCAACCGTCTTATTCTAAACACGTCGCCCTGCAATCACCGGAGGGTGATTCATTGTTCGTTTCTTCTCCAGATGCAGCAGAGGTAAATGCAATTTTGGTAGCGGTTGAGTATGCTATCCAACATGGCGGATCATCCCTCTTGTTCTTGGATTGTCATGTGTTGGTAGATATACTTA_AGCTCGAAGGATATTTATGAGGGCTTGGGAGCCACCTCACGCCCCTACCCGTAACTGCTCTCCCCCCAACCGTCTTATTCTAAACACGTCGCCCTGCAATCACCGGAGGGTGATTCATTGTCGTTTCTTCTCCAGATGCAGCAGAGGTAAATGCAATT…
Lu2	Lu2_45367	85.68	163 C/A	gi|344028366|gb|AFSQ01001250.1|	6087	2e-46	AGCTCAAGATATGTTCAGTTTTGAGATGTTCTTTCTTTTGTGGCGTTGCCTTGATTATGAATGCTTACTGTTTACTGCACTGTGATTTTCTTAGAACTCGTAAGCTCCCCTTGTTTCTACGAGGTTTAGTTGAATTTGTACACAACAGCCAAAGCAAAAGACCTTGATTCAAACAATGCCAGGACTCAAAGCCTAAGTTATTGATAGAAAAAAACCAAGCTGTAAGCCCAGTACGAATTA_AGCTCAAGATATGTTCAGTTTTGAGATGTTCTTTCTTTTGTGGCGTTGCCTTGATTATGAATGCTTACTGTTTACTGCACTGTGATTTTCTTAGAACTCGTAAGCTCCCCTTGTTTCTACGAGGTTTAGTTGAATTTGTACACAACAGCCAAAGCAAA…
Lu2	Lu2_802086	86.65	159 T/C%190 T/C				AGCTCTGAGGCACTGTGCTTTCATGGTGATGGCTATGCATGGATGCATTCTTTCTGAAATTCAGGTAATAAAATCCTTCCATTTTTGTTGAATACGAAAAATATGTTTGAACTCATTGGAACTTAGACCATCGTTTATATATGTTTTTTGGATTCCAATATGACGAAAATGTAACAGATCGATTAGATCTAAAATACTAGTGTGTTTTGTTTTCATTTGGTGTGTCCTCAAAATTCGTTA_AGCTCTGAGGCACTGTGCTTTCATGGTGATGGCTATGCATGGATGCATTCTTTCTGAAATTCAGGTAATAAAATCCTTCCATTTTTGTTGAATACGAAAAATATGTTTGAACTCATTGGAACTTAGACCATCGTTTATATATGTTTTTTGGATTCCAA…
Lu2	Lu2_43816	87.48	159 C/A	gi|344024041|gb|AFSQ01005575.1|	25639	1e-61	AGCTCAAGACCACTCTGGAGAGCAAGCCTTGGATTTCCCAGAAGAAGATGATCATTCTCCTCAATCAGGCTACTGACATTATCAACTTGTGGCAGCAGAGCGGCGGCAATCTCACTGGTTCATCATCGTCTTTTTGCAAGCATGTAATAGCACGAAAACATAACTAATCCCAGCTAGAGAATACATTTGCTGTAACACCTTCAACGCTTTAGCTTTCTTCTCTACCGCTGTAATGCCTTA_AGCTCAAGACCACTCTGGAGAGCAAGCCTTGGATTTCCCAGAAGAAGATGATCATTCTCCTCAATCAGGCTACTGACATTATCAACTTGTGGCAGCAGAGCGGCGGCAATCTCACTGGTTCATCATCGTCTTTTTGCAAGCATGTAATAGCACGAAAA…
Lu2	Lu2_465170	87.99	57 A/G%208 T/C%230 A/T				AGCTCCTCTGAGAAACACGACTGCAGAATCAGCCCTCCTTATCCAAACAAAAACTCACCTTCCTTTTCATCACCACTCAATTGTATCGCTTCTGAGAAAAATGTTGCCCACTGCAATTCATGGTGGCTGCTATGTCGCCGGACGCCGAACAAGACGCACAATCTTTCACTGAAGAAGTAAGAAGCTACGGTGCCTCCTCCAATTTCATTTGGCTTGTTTCCTAAATTTTAGCTTCTTTTA_AGCTCCTCTGAGAAACACGACTGCAGAATCAGCCCTCCTTATCCAAACAAAAACTCGCCTTCCTTTTCATCACCACTCAATTGTATCGCTTCTGAGAAAAATGTTGCCCACTGCAATTCATGGTGGCTGCTATGTCGCCGGACGCCGAACAAGACGCA…
Lu2	Lu2_847377	88.56	172 T/C				AGCTCTTATGCCGGGTGATGAGGAAAACATGAGTGATGAGCAAATATGGGAGACACTTCCTGTAAGTTCATCTGTCTTTTTGCCACTTTAGAACTATTTTTTTCATTGTTCATGTACCTTTGTTCATGTACCTTCTTACCATCCATTCTGTGCAGCTATATTTTCTATACTTCGTACCTATCTGTCTATTGTCGATCATAGGAAAACTGACATATACCTGTTGCAACAGTCAGATGGTTA_AGCTCTTATGCCGGGTGATGAGGAAAACATGAGTGATGAGCAAATATGGGAGACACTTCCTGTAAGTTCATCTGTCTTTTTGCCACTTTAGAACTATTTTTTTCATTGTTCATGTACCTTTGTTCATGTACCTTCTTACCATCCATTCTGTGCAGCTA…
Lu2	Lu2_664734	89.19	167 T/G%171 G/C				AGCTCGTCGTCAGCAACCGGACATCCATCATCCCTCTTCCTCCGTCCGACCGACGCTCCTTCCTTTTCTCGGCGCCGCAATGTTGTCATCCTAAGCTCTTCAATTTCATTTCTCCGATCTTCTTGGTTCCTCCCTACTCCTACTAACCCTCCCTCTCCCGATGCCCTCGGGAATGATTTCAACGGCTGGGCCATCGTCGAAGTCCCTCCGTCGCCCAAGGAGGAGAAGAAAGGTACCTTA_AGCTCGTCGTCAGCAACCGGACATCCATCATCCCTCTTCCTCCGTCCGACCGACGCTCCTTCCTTTTCTCGGCGCCGCAATGTTGTCATCCTAAGCTCTTCAATTTCATTTCTCCGATCTTCTTGGTTCCTCCCTACTCCTACTAACCCTCCCTCTCC…
Lu2	Lu2_87885	89.91	111 G/T				AGCTCACAAATATGGTAGGCTGAATGAGCAATCCTGGTGGGAAAAGTGGGGAGAACATTATGATGGAAGAGGATCTGTTCTCAAATGGTTCGTGCCTACAGTCCTTACTTGTTGCATCGTCTGATTGCTTGTAGTTCGTTATTACTGTCCTGGATTTTGGATATCCTGTCGTATACACAAATTGGTGTAAATATAGGTCTGGAAAGTACTAAGCTTTATGACTTCAGTTGGGCTTGATTA_AGCTCACAAATATGGTAGGCTGAATGAGCAATCCTGGTGGGAAAAGTGGGGAGAACATTATGATGGAAGAGGATCTGTTCTCAAATGGTTCGTGCCTACAGTCCTTACTTTTTGCATCGTCTGATTGCTTGTAGTTCGTTATTACTGTCCTGGATTTT…
Lu2	Lu2_357800	90.87	122 T/A	gi|344028368|gb|AFSQ01001248.1|	43734	1.25e-60	AGCTCCATGTCTTCGGCGGCAGAGACGACTGGTTCTAGATTGGTTGGAGTCGGCTCAGTTGTTGCGACTTCGGCCATGACCGGAGGATGTAGAGAAGAAGAAAAGGAAGGGGTTTTGGAGTTGTGGAGAGCGAGGGTTTCCGAGGGTTTTTCAATCGTGCTCTGGTCAATGATGCATAGTTGGGCTTTATAGTTGGGCATTTTGGTTTTACATCAACCGTTCCTGGTGCTTGCTTTCTTA_AGCTCCATGTCTTCGGCGGCAGAGACGACTGGTTCTAGATTGGTTGGAGTCGGCTCAGTTGTTGCGACTTCGGCCATGACCGGAGGATGTAGAGAAGAAGAAAAGGAAGGGGTTTTGGAGTAGTGGAGAGCGAGGGTTTCCGAGGGTTTTTCAATCGT…
Lu2	Lu2_324714	91.61	6 C/G%108 G/C	gi|344010162|gb|AFSQ01019454.1|	14953	1.5e-59	AGCTCCACACTTCCCGTCCGTAAATGATGCTGGAAAACAAAAAACAGCTTGGGCGGGTAATAGTTCTCAAACTGTATCAACCATAAATAATACCTTCAATTGCTCTGGTGACAATGATACAATAAAAAATTGCTTGATGATAGCCATCAACAAAAAGATGTTTCAGGAAGCCATAATCATGAAAATGCTGTCCATACTTTCAATGGCGATCCAAGTGCAAAGAGTGATTCACATCCTTTA_AGCTCGACACTTCCCGTCCGTAAATGATGCTGGAAAACAAAAAACAGCTTGGGCGGGTAATAGTTCTCAAACTGTATCAACCATAAATAATACCTTCAATTGCTCTGCTGACAATGATACAATAAAAAATTGCTTGATGATAGCCATCAACAAAAAGA…
Lu2	Lu2_310087	92.23	44 G/T				AGCTCCAACTGTGCTCTACTTCACGTCCATAGCTTCATAACCAGACCACCTATCTCTAGAGTACATGTGGACAACGAATACTACAAAGAAACACATCAAATGGACCGGAACGGTCCAAATTGGACCGGAACGGTCCAAATGAACGGGTCTAGGCACATAATGCCAAAACACGAAACCACACGGGAATGAAGCACGAAAAAGCTAATATCCACTCAAAAAGCGTGCAAATAAGACTAGTTA_AGCTCCAACTGTGCTCTACTTCACGTCCATAGCTTCATAACCATACCACCTATCTCTAGAGTACATGTGGACAACGAATACTACAAAGAAACACATCAAATGGACCGGAACGGTCCAAATTGGACCGGAACGGTCCAAATGAACGGGTCTAGGCACAT…
Lu2	Lu2_730715	92.93	InDel_5				AGCTCTCAAGGGAGGGGAGAAGAAACCACATGCCAGCAACAAAGAGAAGAACAAAAAGAAAATGTCGGCTGCTGCTTGAGTGATTGATTGACAAGTGGTTTCTGGAATTTGGTTTGTTATGATAAGTCTGTTCCTGAGGTTTACTTTTTGTTTCCAACGGACAGGACGCTCTTCTTTTGAAATCTAATTCTTGTCCAAAAGGAGAGGCAAAATTCTCTCTACAGACTACAGCCTACTTTA_AGCTCTCAAGGGAGGGGAGAAGAAACCACATGCCAGCAACAAAGAGAAGAACAAAAAGAAAATGTCGGCTGCTGCTTGAGTGATTGATTGACAAGTGGTTTCTGGAATTTGGTTTGTTATGTCTGTTCCTGAGGTTTACTTTTTGTTTCCAACGGACA…
Lu2	Lu2_190819	93.67	89 A/T	gi|344018993|gb|AFSQ01010623.1|	11160	1.5e-59	AGCTCATAGGTATTTCACATCAGAAGATTTGGTCTAATCATGTCTTGTGAACGATTCTTTGACCTTGTTTCTTCACTCCAAATAAATCACTAAATTGTCCAAGCGTAAACTGTCAAGTCTTAGTTTGTTATTCTGTTTCTACAGTCATCGCCATGTTTTATACTGGTTCTGAAATGCATTTGATTGAATAATAGGTCCATTCTCTCCACTGTGTGTACAACAGACATCGAGAAATGCTTA_AGCTCATAGGTATTTCACATCAGAAGATTTGGTCTAATCATGTCTTGTGAACGATTCTTTGACCTTGTTTCTTCACTCCAAATAAATCTCTAAATTGTCCAAGCGTAAACTGTCAAGTCTTAGTTTGTTATTCTGTTTCTACAGTCATCGCCATGTTT…
Lu2	Lu2_680835	94.16	18 A/G	gi|344018975|gb|AFSQ01010641.1|	31184	5e-59	AGCTCGTTCACTACATGAACCTCCGTGTAATCCGTCGACTCTAGGGGTTTCGAAGTTGACGGGACAACACTGCCCTTGGCATCGTCGGCTGATGGAGCAATAGATGCCGGAGCAATGCCGCCGACCTCGATGCTCAATGTTAGGACCAATGAGAATGCTACTAGTTTCATCATTTTGATCTTGTATGGATTGCAAGAGGGAACAACATGAATGAGTGAGTGGATATTGTGGGGTTTATTA_AGCTCGTTCACTACATGGACCTCCGTGTAATCCGTCGACTCTAGGGGTTTCGAAGTTGACGGGACAACACTGCCCTTGGCATCGTCGGCTGATGGAGCAATAGATGCCGGAGCAATGCCGCCGACCTCGATGCTCAATGTTAGGACCAATGAGAATGC…
Lu2	Lu2_747175	94.79	20 C/G				AGCTCTCCAAGTTGGCCGCCAACGCTTTCCTGGCACAGAGGATCTCCTCTGTAAATGCCATGTCAGCATTGTGCGAAGCCACGGGAGCGAATGTTGCCGAGGTTTCGAATGCTGTCGGAATTCTGAATTCGAGCGTTGGGTTTGGTGGGTCTTGCTTTCAGAAGGATATTCTGAGCTTGGTGTATATTTGCGAGTGTAATGGGTTGGCTGAGGTGGCCAACTACTGGAAGCAGGTGATTA_AGCTCTCCAAGTTGGCCGCGAACGCTTTCCTGGCACAGAGGATCTCCTCTGTAAATGCCATGTCAGCATTGTGCGAAGCCACGGGAGCGAATGTTGCCGAGGTTTCGAATGCTGTCGGAATTCTGAATTCGAGCGTTGGGTTTGGTGGGTCTTGCTTT…
Lu2	Lu2_436543	95.3	29 A/T	gi|344010162|gb|AFSQ01019454.1|	14713	5e-59	AGCTCCGTCAACAACAGCCTCATTTGTCAGCTTCACCTGGGATACAAAATTATCATATGCATCGTTCGCAGATTGATTGATAGATGCCTCCCCGCCAATTTCTTGTGTGTCCAAGTCTTGTACGAGTTCTTGTATAGGGAAACCCATGGGTAAATGGAGCTGAAGTTCTCCCCCGATTAGTTTGTCCAACGAATTTCTCACCTCTTGGATTGTGCAGGGAAAAGTCCGACTGATTGGTTA_AGCTCCGTCAACAACAGCCTCATTTGTCTGCTTCACCTGGGATACAAAATTATCATATGCATCGTTCGCAGATTGATTGATAGATGCCTCCCCGCCAATTTCTTGTGTGTCCAAGTCTTGTACGAGTTCTTGTATAGGGAAACCCATGGGTAAATGGA…
Lu2	Lu2_485253	95.9	194 T/C				AGCTCCTTGAACTCGATGCCTTCTCGTCACTCCAAAGTCGGAGCTATGTGCATAGCGCTCAGTTTGACAGGCCCATACCGCCAATATTGACATAACTCCCACATCAATGTTTTAGGAAATGTCCAAAATATGAAATTGTGACATTTTCCCACCATGTCGAGATCCATGCTCTTTGAAGATGTCAAAATGCTTCTCATTGCTTGTCCTAGACCATCCACACATACTGTATCGCTCCGATTA_AGCTCCTTGAACTCGATGCCTTCTCGTCACTCCAAAGTCGGAGCTATGTGCATAGCGCTCAGTTTGACAGGCCCATACCGCCAATATTGACATAACTCCCACATCAATGTTTTAGGAAATGTCCAAAATATGAAATTGTGACATTTTCCCACCATGTC…
Lu2	Lu2_286229	96.88	33 C/G%64 A/G%155 A/G	gi|344010096|gb|AFSQ01019520.1|	31888	4.01e-57	AGCTCATTCAATGTGCAGGAATGGGATGATGGCAAGTTTCTCCTTCGCTTAGCACGTCTATGCAAGGTTATTTCGATCTCATTATCTTCTACTCTGAGATGAGTTATCATACCTGAGGTTTCAGCTTCCTAGTCCGAGTTTTACCAATGCGATCATGTTTTACTGTCTGCTGAGATTGAACGGTCATATATCGTTGGACTGCCGACCAAGAAAAGGCAGAAATGGAGAAGAAGAGACTTA_AGCTCATTCAATGTGCAGGAATGGGATGATGGGAAGTTTCTCCTTCGCTTAGCACGTCTATGCGAGGTTATTTCGATCTCATTATCTTCTACTCTGAGATGAGTTATCATACCTGAGGTTTCAGCTTCCTAGTCCGAGTTTTACCAATGCGATCGTGT…
Lu2	Lu2_566219	97.55	197 T/C	gi|344010094|gb|AFSQ01019522.1|	11757	4.01e-57	AGCTCGATCGGAGTTCCGTTGAGCTTGATGAGTCCCCTGCCGCGCTTGCAGTGGGTGACGGCCACCGCCGTCTTCTTGCGGCCGAAGCATTGGACGGACTCGACTGGGGAAGGCGCAGCATTGGAAGCGTATGAAACCTTAGGCTGCGTTGGTGTCTGCAAGATGGCGAAATGGCTCTCTTATAGTTTTATATGGCTGCTTGATTAGGGTTTAGGAGACAAATATTCATTTCGGTCATTA_AGCTCGATCGGAGTTCCGTTGAGCTTGATGAGTCCCCTGCCGCGCTTGCAGTGGGTGACGGCCACCGCCGTCTTCTTGCGGCCGAAGCATTGGACGGACTCGACTGGGGAAGGCGCAGCATTGGAAGCGTATGAAACCTTAGGCTGCGTTGGTGTCTG…
Lu2	Lu2_661426	98.3	18 C/G				AGCTCGTCGACAGAACACTCCTTGCCCAGTGCTCGACTTCCAGCGTGCCGTCTTCCTCTACGACCATTGATGTACCAGCCAGGTGAATATGGTTCGGGTGCACTAACTACTTGGGTTTTCTCAACCAAGACGAAGTCAGGTTGGCATTGGCTGAAATTATAATTTTGGATGAATTACCATTTCGGTTTGTTGAGAAGCAGGGGTTTAGAAATTTTATGGCTCGTTGTTGTCCAATGTTTA_AGCTCGTCGACAGAACAGTCCTTGCCCAGTGCTCGACTTCCAGCGTGCCGTCTTCCTCTACGACCATTGATGTACCAGCCAGGTGAATATGGTTCGGGTGCACTAACTACTTGGGTTTTCTCAACCAAGACGAAGTCAGGTTGGCATTGGCTGAAATT…
Lu2	Lu2_376798	99.5	185 T/C	gi|344002807|gb|AFSQ01026809.1|	34319	1.5e-59	AGCTCCCAGTCGGGATCTAGTCCTCCATGGCCGCAGAGATCGGAGCCTAAGCTTTTCGTCGATTTGAGAAGTTCAAACAAAATTTACGGTAATGGCAGACACGGAGAAGGAGGTTGCAGCATTGTCCGCCTTGGGATCTTCCTTATCTCGCACAGCCACCTCGTTAGGTACTACTCTCCCATTGTTCAGTGGATCGTACTTGCTGCACTGTTGAACCGGGTTTGAATGTTTGAATTATTA_AGCTCCCAGTCGGGATCTAGTCCTCCATGGCCGCAGAGATCGGAGCCTAAGCTTTTCGTCGATTTGAGAAGTTCAAACAAAATTTACGGTAATGGCAGACACGGAGAAGGAGGTTGCAGCATTGTCCGCCTTGGGATCTTCCTTATCTCGCACAGCCA…
Lu2	Lu2_17106	100.17	205 G/A				AGCTCAAAGAGACTGGCTTTTCCATGGCTACGAGGCAAAGAACCTTCCAGCAATGAGGAATGATCAGTCAGTTGATGATGTTCTTCATACATGTGTAAGTTTGCCAACAAAACCCTTATAATCTTGAACGAAATCCATATAATCATGTTCTACTTACTTGCAACAGGTGATTTTGAATGATGTCTCTGATAATTCTGCAGGGGGGAACCGGAAAGAATCATGTCAAAAATGACAACTTTA_AGCTCAAAGAGACTGGCTTTTCCATGGCTACGAGGCAAAGAACCTTCCAGCAATGAGGAATGATCAGTCAGTTGATGATGTTCTTCATACATGTGTAAGTTTGCCAACAAAACCCTTATAATCTTGAACGAAATCCATATAATCATGTTCTACTTACT…
Lu2	Lu2_720529	100.67	140 G/A				AGCTCTATGAGCCATAGCCATTCCATCTCCAGTAGCCACCTGCATGATCGATCAATAGAACGTGTAATCAACATACATATTAGTCTGAAACATTCATATAGTTTTACTGATTTGCTAACTGATAGATATGACCGGCTCCGCCTGATGCAAGTAATGTGACCCTGGAAATAAATCGAACCACCTGAAGTAGGTAAAATTGAAGATAATCAAAATCAATAAGATTCTAGGAGAAGAAATTTA_AGCTCTATGAGCCATAGCCATTCCATCTCCAGTAGCCACCTGCATGATCGATCAATAGAACGTGTAATCAACATACATATTAGTCTGAAACATTCATATAGTTTTACTGATTTGCTAACTGATAGATATGACCGGCTCCACCTGATGCAAGTAATGTG…
Lu2	Lu2_597057	101.31	124 T/C				AGCTCGCTAATGACGAGAAACCTGCTAACAGCCGTAGGTCAGCAGGATTCTTTCTCACGACAGCATTGCATCAACCTGAATTCGCCCAAACATGGCTGCTATCGTTGGATGGCCCGGTCACCATCGCCTCGAGACTCATCGCCACGATTGCAGGTATCGAACATCCCGAGAAACAGTGGCCCGAGTTGATCGGCTCGCTTTTATCGAATATCGATCACCAACAACTGCCTTCTCATGTTA_AGCTCGCTAATGACGAGAAACCTGCTAACAGCCGTAGGTCAGCAGGATTCTTTCTCACGACAGCATTGCATCAACCTGAATTCGCCCAAACATGGCTGCTATCGTTGGATGGCCCGGTCACCACCGCCTCGAGACTCATCGCCACGATTGCAGGTATC…
Lu2	Lu2_204329	101.95	55 A/G	gi|344008869|gb|AFSQ01020747.1|	41609	1e-51	AGCTCATCCTCAGCCACCGAAACCACATTGCTTCCGGTAACCTCCGCAACGGTCAACCCGGCGGCAGCCGCCGCCGGCAGATCGATGTGATCGGATCCGATTCCGGCGGTGAGAAGGAGCAGAAGGAGCTGCAGGTTCTTGGCCTTCTTGATCCGTTCAGCGGTGACGTAGGCGGGATGGAATGGTGTGGATATTAGAACGTGAAGATCGGGGATGTGCTTCTCCAGCTCTGCCAAATTA_AGCTCATCCTCAGCCACCGAAACCACATTGCTTCCGGTAACCTCCGCAACGGTCGACCCGGCGGCAGCCGCCGCCGGCAGATCGATGTGATCGGATCCGATTCCGGCGGTGAGAAGGAGCAGAAGGAGCTGCAGGTTCTTGGCCTTCTTGATCCGTTC…
Lu2	Lu2_589465	102.57	7 C/T	gi|344011970|gb|AFSQ01017646.1|	43837	1.52e-59	AGCTCGCCGGCGGCGGGGGGATGACTCGGATGCGGAAGGAGGTGGCCGGAGGGGTTACGGGAAGAAACGCCGGAGTTAGGGTCGACGAAGGAGAGCTGGTGGCGGGAATCGTCATTTACAGCTGGTGGCGGGAATCGTCATTTACATCGGCGACGGCGGAATAGGAAGGGTAATTGAGAACGGGGGATTCGCCGCCGGAGACGGAGGAGATAGCCCGTTTGGAGTTGACGCAGCCCATTA_AGCTCGTCGGCGGCGGGGGGATGACTCGGATGCGGAAGGAGGTGGCCGGAGGGGTTACGGGAAGAAACGCCGGAGTTAGGGTCGACGAAGGAGAGCTGGTGGCGGGAATCGTCATTTACAGCTGGTGGCGGGAATCGTCATTTACATCGGCGACGGCG…
Lu2	Lu2_209824	103.03	InDel_1%128 G/C	gi|344011970|gb|AFSQ01017646.1|	40581	2e-43	AGCTCATCTGACACCATTTATCCTTCCACGTTCAATATGGACAGAAGTTGATAACTAAGTTTGTTGGATATGACTTTTTTTTCAGGAGTTCATTGAGCAATCGGGAAAGGTCGAATTCTCGCCAGAAGATCGAGGTTGGATACAGGTAATGGCTGCTAGAATCATATACGTACATGGATTGATGAACTGTTCATCAGATTGGTTAGAAGTAACTGCAAAAATGTGGTTTGCAGAAATTTA_AGCTCATCTGACACCATTTATCCTTCCACGTTCAATATGGACAGAAGTTGATAACTAAGTTTGTTGGATATGACTTTTTTTTTCAGGAGTTCATTGAGCAATCGGGAAAGGTCGAATTCTGCCAGAACATCGAGGTTGGATACAGGTAATGGCTGCTA…
Lu2	Lu2_40225	103.52	36 A/C%InDel_3				AGCTCAACTGGAATACAAGCACGGCCGTACTACCAACAGGGCTGCAAATGCCAAAAGGTGACCACCAGCCTTATACTGATGGTCCTCCTGCACCTGCAATCACTGCATCAAGCGGCTTTGTCAAGTTCCCCAACTTGAATGCAGGACTTGAAGGAAAGCACAGTCACCACAAGGACTCCATATCGTTGCAGCAGCAGCAGCAGCAGAATCGTGTCGATGCACCATCTTCAGATTCGCTTA_AGCTCAACTGGAATACAAGCACGGCCGTACTACCACCAGGGCTGCAAATGCCAAAAGGTGACCACCAGCCTTATACTGATGGTCCTCCTGCACCTGCAATCACTGCATCAAGCGGCTTTGAGTTCCCCAACTTGAATGCAGGACTTGAAGGAAAGCAC…
Lu2	Lu2_173039	104.07	42 A/G	gi|344011969|gb|AFSQ01017647.1|	2850	5e-31	AGCTCAGGGATAGTCAAGAGTCCTTGTCGAAAGACTAGTCCAACGATGAGCGGGGCAGCGAATGCTTCGGAATTTATTTGCTGAGCTGAGAATACATGGAGTTCAAGAGAATTCGCTAACGACGATCACCGTCTAACCAACCAGCCACTTAGAATAACCAAGATAATCAACGCTCAGCCCGAAAATATCAACGTAATAATGTACTCAAATAGTGAAATTTCCCGGTAGCAGGAACCGTTA_AGCTCAGGGATAGTCAAGAGTCCTTGTCGAAAGACTAGTCCGACGATGAGCGGGGCAGCGAATGCTTCGGAATTTATTTGCTGAGCTGAGAATACATGGAGTTCAAGAGAATTCGCTAACGACGATCACCGTCTAACCAACCAGCCACTTAGAATAAC…
Lu2	Lu2_44638	104.77	18 A/G				AGCTCAAGAGCCAACTCAAATACTAGTTTGAGCATATAGCTCGTTAGTGATAGACTCAATAATGCAACATGTGTATGCTTCGAGTACCATATACAAAAAAATCATGTTATTTTGCGACTGAGTGGTACAAAAATTGGTAGACTCAATAATGCAACATGTTATTTTGCGACTGTACTCGTCGATAATTTTTAGAGTACAAGCTTCAAATTCAGCTCAAATTGGACACATCACCGGGTTTTA_AGCTCAAGAGCCAACTCGAATACTAGTTTGAGCATATAGCTCGTTAGTGATAGACTCAATAATGCAACATGTGTATGCTTCGAGTACCATATACAAAAAAATCATGTTATTTTGCGACTGAGTGGTACAAAAATTGGTAGACTCAATAATGCAACATG…
Lu2	Lu2_871775	105.46	193 G/A				AGCTCTTGCACCCCTTGCAGTGCTCGCGCATGGAATGTTTCAGGTCCTCCAAATCGGGAGCAATTATTGGATGGCTTGGGCAACTCCAGTATCAGAGGATGAAGAGCCTCCTGTTCCTCCAGCGATTGCGTACAAAACCGCTACTCTGCTCTTCAACAAGATGCATTTGAGCATTTTCCGTGCTCCCATGTCGTTTTTCGACTCTACTCCCAGTGGACGAATACTCAATCGTGTAAGTTA_AGCTCTTGCACCCCTTGCAGTGCTCGCGCATGGAATGTTTCAGGTCCTCCAAATCGGGAGCAATTATTGGATGGCTTGGGCAACTCCAGTATCAGAGGATGAAGAGCCTCCTGTTCCTCCAGCGATTGCGTACAAAACCGCTACTCTGCTCTTCAACA…
Lu2	Lu2_742630	105.99	47 A/C	gi|344011971|gb|AFSQ01017645.1|	31490	1.5e-59	AGCTCTCATTGGGGACACTGGTCCTAGATCCGGCAAAACTGCAGAAATCAAGACTATGAACATTCCGATCATGACGAAAAGCCATGCGTATATTGTCGGTCCATCCACTGATTCCCTTTTTTTGCCAGTAGGAAACTGTCGCAGCCATCCCCTCTTTAGGTGTTACCATCGGGACATATCCGAGTTCTTGCTTCGCCTTCAGGTACGAAAAGTAGTGCGTAACACCAACCTGGAAAATTA_AGCTCTCATTGGGGACACTGGTCCTAGATCCGGCAAAACTGCAGAACTCAAGACTATGAACATTCCGATCATGACGAAAAGCCATGCGTATATTGTCGGTCCATCCACTGATTCCCTTTTTTTGCCAGTAGGAAACTGTCGCAGCCATCCCCTCTTTA…
Lu2	Lu2_831935	106.56	161 T/A	gi|344011971|gb|AFSQ01017645.1|	31731	1.5e-59	AGCTCTGTGCCTCTTCTTCTTTAGGTCGATGTTGGTTCTTAGAATGGTAGCTTTGTCAGCAACAGCAGCACATGTATTGGAAGGCATGTACGCTTGGAAGCTGGCTAAGAAAGTGGATCCCTCGGTTTCTTTTCTCTACGTTTACTTTTGAAAAGAGCCATGAATGAGGCTTAGGTTCTGTAATTGCTGTAACATGAAAGTTCGAACTTTTCTTTGCTTATCTGAAATAAATGGTTATTA_AGCTCTGTGCCTCTTCTTCTTTAGGTCGATGTTGGTTCTTAGAATGGTAGCTTTGTCAGCAACAGCAGCACATGTATTGGAAGGCATGTACGCTTGGAAGCTGGCTAAGAAAGTGGATCCCTCGGTTTCTTTTCTCTACGTTTACTTTTGAAAAGAGC…
Lu2	Lu2_282240	107.24	86 C/G%183 C/T				AGCTCATGTTACATAACGATCCCGAAAGATGTTCGAAACAGTTGGTCAGGGAGGCACTCAAGCGCAACACTTGCGATAATCTAACCGCCATAGTAGTGTGCTTCTCGCAAGATCCCCCTCGATCCCTCAGACACGAGTTCGGAGAAGCATATCGCTCGAAGGTCTGAATTTGCTGAAGGGTGCGCTGGAGCTGGATGGCAATTCATAAGATGGGGGTATGAATCTCATTTGCTCTTGTTA_AGCTCATGTTACATAACGATCCCGAAAGATGTTCGAAACAGTTGGTCAGGGAGGCACTCAAGCGCAACACTTGCGATAATCTAACGGCCATAGTAGTGTGCTTCTCGCAAGATCCCCCTCGATCCCTCAGACACGAGTTCGGAGAAGCATATCGCTCG…
Lu2	Lu2_82963	107.9	18 C/T	gi|344003485|gb|AFSQ01026131.1|	44737	2.5e-49	AGCTCAATTAGAAACTTCGGCGGAAAATTTGTCAAGGGATTCTCATCCAGTTGTCTAGCAGCTGATCCATGTGGTTATTGCAGCAACTTGTCATGGTTCTCAATCAGTTTTATTTGTAGTTAATTTCATGCGTAGCAGTTTAGGCCCATTTTTTTACATCCCAGATTTATCTGATATTGATGCGTCAGTACTATATCCGACATGAACGATTCATTCTATTTTCTTTTTCTTGTAACTTTA_AGCTCAATTAGAAACTTTGGCGGAAAATTTGTCAAGGGATTCTCATCCAGTTGTCTAGCAGCTGATCCATGTGGTTATTGCAGCAACTTGTCATGGTTCTCAATCAGTTTTATTTGTAGTTAATTTCATGCGTAGCAGTTTAGGCCCATTTTTTTACA…
Lu2	Lu2_62714	108.51	193 G/A	gi|344012560|gb|AFSQ01017056.1|	22936	4e-57	AGCTCAAGGCGCGCTTCTGTTGTCGTTTTCTTCGGATTCTACTTCGAGAAGAAGATGTTTCAGGTTCAAGCGCTTAGTCGTGAACGCCGCAGCTTCGACGTCCGGTCGTGGCCGGAGAGTAGAGTCTATAAGCAGTCCCAAAGAGAGAGTTCTTTCGGCGGTGATCCTCCGGTGCAGCAGATTGCTTCGTTTGCGCTTCCCGCCGGCGTGGCCCTCGTGGCTAGCATCGGTATGGAATTA_AGCTCAAGGCGCGCTTCTGTTGTCGTTTTCTTCGGATTCTACTTCGAGAAGAAGATGTTTCAGGTTCAAGCGCTTAGTCGTGAACGCCGCAGCTTCGACGTCCGGTCGTGGCCGGAGAGTAGAGTCTATAAGCAGTCCCAAAGAGAGAGTTCTTTCGG…
Lu2	Lu2_605300	109.09	146 T/C				AGCTCGGAAGTTCGAGGAACATTCGGCTATGTGGATCCGGAGTATCAGAGGAACCACCACGTAAACGCGAAGGGAGATGTGTACAGCTTTGGAATCGTGCTGATGCAGCTTCTGTCTGGAGAAATGTTTTCCAGGCGTCGTTTCTTGCTGCGAATGGGAAAGTAGCGGAATTTGCAGATCCGAAACTCAACGGGGAGTATTCGGTGGAAGCTTTCGAGATAATATTCAAACTGGCAGTTA_AGCTCGGAAGTTCGAGGAACATTCGGCTATGTGGATCCGGAGTATCAGAGGAACCACCACGTAAACGCGAAGGGAGATGTGTACAGCTTTGGAATCGTGCTGATGCAGCTTCTGTCTGGAGAAATGTTTTCCAGGCGTCGTTTCTCGCTGCGAATGGG…
Lu2	Lu2_673579	109.62	221 T/C				AGCTCGTGCTCTGATATCAGGGTTGTCGACCAGTAAAGGTCTGTCCTTTTGCTATTGTCATAACACAAGATGCTCAGGATAATAAATTCTAACATTTCTATACGCTTTTCAGCAAAGCTCCTTTCATGTTGCTGAATACATAAAGAAGAGCAAAAGCTTGTTTTGGCTGAACTTGTACATGAATGACTTGGGAGACGAGGTAACAAAGTCACTGAGGGAGTATACCTTTTGTTTGCCTTA_AGCTCGTGCTCTGATATCAGGGTTGTCGACCAGTAAAGGTCTGTCCTTTTGCTATTGTCATAACACAAGATGCTCAGGATAATAAATTCTAACATTTCTATACGCTTTTCAGCAAAGCTCCTTTCATGTTGCTGAATACATAAAGAAGAGCAAAAGCT…
Lu2	Lu2_274206	110.29	231 T/G				AGCTCATGCAATGATGAACTTCTGAAGCTGTATGATGATCTGGAATTCCGCGAAACTGAGATCATGCGTCACAAGGACAAGTTACGGTCTACCCGAGCGAAGTTAGCAATTGAGGAAGGCCACCAGATGTATCTTTTCACTTATAATATTTTCTTTTCCTACTTCATCAGTGACGCACAAAGACTAGAAGAAGAGAAACGAAAAAGCGGAAGCAGTGCTTACAAGGCTCTTCAGCTTTTA_AGCTCATGCAATGATGAACTTCTGAAGCTGTATGATGATCTGGAATTCCGCGAAACTGAGATCATGCGTCACAAGGACAAGTTACGGTCTACCCGAGCGAAGTTAGCAATTGAGGAAGGCCACCAGATGTATCTTTTCACTTATAATATTTTCTTTTC…
Lu2	Lu2_854603	111.06	8 C/T				AGCTCTTCCAACACAAACAAGAATACATGTGAAGGAGGGTGACGATTGACCTCAAGTTGAAACGACCAACTCCTCATACTCCCAACCCCATTATTCCAAACAACGTTGCTGCTGCTCTCCGGACATGCCTCTCCCTCGATCGATCCGATCACTATCGAAACTAAAGTTCGATGATGAGAGCACGAATGTCGAACATTTTCAAGAAAGGAAGGGGAGCAGTTGGTCGTATTTATAACGTTA_AGCTCTTTCAACACAAACAAGAATACATGTGAAGGAGGGTGACGATTGACCTCAAGTTGAAACGACCAACTCCTCATACTCCCAACCCCATTATTCCAAACAACGTTGCTGCTGCTCTCCGGACATGCCTCTCCCTCGATCGATCCGATCACTATCGA…
Lu2	Lu2_658130	111.69	220 A/G%231 T/C	gi|344012561|gb|AFSQ01017055.1|	4676	2.5e-49	AGCTCGTCATTGGTGAGGAAGCTGTAGCTCCCGTTCTTCAGCCATGGCTCTAGGTCGGAATAGACGGAGGAAGCGCTGATGCTGGTGGTGGATTCGCCGGCGCAGGAGGGTTTGGGGATTCTGAAGAGGAAGTGGGAGTTAGAGATAGTGAGAGTGTTGCAGCTGCCGCCATTGGAGGAGGAAGAAGAATGGAAGTGTAGCAAGCTGAATGGGTGTTCGATTCTTTTTTTTTTTTGTTTA_AGCTCGTCATTGGTGAGGAAGCTGTAGCTCCCGTTCTTCAGCCATGGCTCTAGGTCGGAATAGACGGAGGAAGCGCTGATGCTGGTGGTGGATTCGCCGGCGCAGGAGGGTTTGGGGATTCTGAAGAGGAAGTGGGAGTTAGAGATAGTGAGAGTGTT…
Lu2	Lu2_455022	112.45	100 A/G	gi|344012560|gb|AFSQ01017056.1|	28118	1.5e-59	AGCTCCTCCCTAATCAGCTCACTCGTTTGGTATTCCTCATAAGCCAGCTCCGGGTTCTCGTGAATCCTCCGCCGTATCCCCTTTATCCAATCCACCGTCACTTTATCATTAGCCAGCTCCAGCAGGATGATTTGCGCCGCCGCCATGGCCGCCGGAGAGAGAATTCGTGGCGCGGGGAGGAAATGAAATCAATAAAAACAAAAACTAGGAATTGAGTATTGGACAATTGTGTGGGTTTTA_AGCTCCTCCCTAATCAGCTCACTCGTTTGGTATTCCTCATAAGCCAGCTCCGGGTTCTCGTGAATCCTCCGCCGTATCCCCTTTATCCAATCCACCGTCGCTTTATCATTAGCCAGCTCCAGCAGGATGATTTGCGCCGCCGCCATGGCCGCCGGAGA…
Lu2	Lu2_859966	113.04	141 G/A				AGCTCTTCGAGAAAATGGCAGCTGAGCAGAAGCCATCGACTGAGGACGTGAAGATGGATCTATTTGAGGACGATGATGAATTCGAGGAGTTCGACATCAACCAAGGTACAGTTGCTTCAATTAGTGTTCATGGAATTGGGGATAGGGCATGTTGTAGACAGTGGCTTGCGGAACCCTAGATTGAACATGATATGGAAGTTAGTAATATGGACAGAAAAGTATGGTTTGTTAGGTCAATTA_AGCTCTTCGAGAAAATGGCAGCTGAGCAGAAGCCATCGACTGAGGACGTGAAGATGGATCTATTTGAGGACGATGATGAATTCGAGGAGTTCGACATCAACCAAGGTACAGTTGCTTCAATTAGTGTTCATGGAATTGGGAATAGGGCATGTTGTAGA…
Lu2	Lu2_205897	113.85	InDel_1%195 A/C				AGCTCATCGAGGCGTTTGATCTACTAGCTTTGAACGACTTGGACGCCATGGGAACTAGCTATATAAATACTCCACTTGTCAAAACCTAATTCGTCTTTTTTTTCCTGTTTAGTAAACCAAGTCCGGAGAAAGAGAGGAGATCATCGGACGGCGGCGGTCTTTTTGAGGAAGAAGATGAGGAGACGGAGGGGTGAAGAAGGAGAGGGAAAATGATTTGTTTTTTATTTTTATATATTATTA_AGCTCATCGAGGCGTTTGATCTACTAGCTTTGAACGACTTGGACGCCATGGGAACTAGCTATATAAATACTCCACTTGTCAAAACCTAATTCGTCTTTTTTTTTCCTGTTTAGTAAACCAGTCCGGAGAAAGAGAGGAGATCATCGGACGGCGGCGGT…
Lu2	Lu2_659422	114.75	232 T/A	gi|344006844|gb|AFSQ01022772.1|	39061	1.5e-59	AGCTCGTCCCTCTCCTCCTGATCAGTGTAAGGATTTTTTCTGCCCTAGCTTGGACTATAAGAAACCGAAATTCTCGAGCTTTCTTTGACCGTTTTGACCGAAATTCTTCATGTGTTCCGCAATATATTGTATCGCTCCGCTCGATTCTTCCTACTCACTTGTATCCTCCACTGCATAGCTGCCCCCCTCTACAAGGTACCTAAATCTCGGCCCGGGATCCTAAATCCATCCTTGAAATTA_AGCTCGTCCCTCTCCTCCTGATCAGTGTAAGGATTTTTTCTGCCCTAGCTTGGACTATAAGAAACCGAAATTCTCGAGCTTTCTTTGACCGTTTTGACCGAAATTCTTCATGTGTTCCGCAATATATTGTATCGCTCCGCTCGATTCTTCCTACTCAC…
Lu2	Lu2_754507	115.49	29 A/G%63 G/T%87 A/G	gi|343998144|gb|AFSQ01031472.1|	2928	5e-50	AGCTCTCCTCTCCGGGACCGGTGCCGGAAAATCATGACTCCTCCTCCTCATCCTCCACCACCGTCGAGGACTACGACTATGACTACACATCTTCGTCGAGTAATGTTGAGGAGGGGGAGGGACACCTTCTCGAGGCGTCGGATGACGAGCTGGGGATACCGACGACGGTGGATAACGGGGAGATTGGGGTGGTGACGGAGGCGGTGACGGCGGTGGAGGAGGGAGATGGGTTTGGGATTA_AGCTCTCCTCTCCGGGACCGGTGCCGGAGAATCATGACTCCTCCTCCTCATCCTCCACCACCTTCGAGGACTACGACTATGACTACGCATCTTCGTCGAGTAATGTTGAGGAGGGGGAGGGACACCTTCTCGAGGCGTCGGATGACGAGCTGGGGATA…
Lu2	Lu2_127201	116.06	InDel_1				AGCTCACTTCAAACGGCGGCGGAAAAGCTCCGGCGAGAATCTGCTTGGTGAAATAAGCCCAAAATTTGAGGGGGTTGAACTATCGAAGCGGATACTGGAAATGGAAACTTGGGAAGAGCTACTCAGGCCCAGCCCACGAGCCCAGCCCAATGCTAGCCTTCAGTTTCATTGGGTAGAAAGTTTACTCAAAGTTATTACTTGGATTGCAAGCAGAAAAATAATGTATTTACCACAGTTTTA_AGCTCACTTCAAACGGCGGCGGAAAAGCTCCGGCGAGAATCTGCTTGGTGAAATAAGCCCAAAATTTGAGGGGTTGAACTATCGAAGCGGATACTGGAAATGGAAACTTGGGAAGAGCTAACTCAGGCCCAGCCCACGAGCCCAGCCCAATGCTAGCC…
Lu2	Lu2_445455	116.76	57 A/C				AGCTCCTACTTTTCGAGTCGGTATGCCTCTTGTTGTCCTCCTTATCCGAACCACCTACCGCTTTTTGCTTCTTCAGCATATCGCCAGCATGCCGGCGCCAGAGGATCTCCCTCTCCTTCCAAGGACTTGAAATCTTGCAGGCATCGCTTTTCATGGAAAAGACAACGGAAGAAACACACTGTTAGTGTCATTCAAGAATGTAATAAACTTTTGTGCCACAAAGTGTATTCTATTCTGTTA_AGCTCCTACTTTTCGAGTCGGTATGCCTCTTGTTGTCCTCCTTATCCGAACCACCTCCCGCTTTTTGCTTCTTCAGCATATCGCCAGCATGCCGGCGCCAGAGGATCTCCCTCTCCTTCCAAGGACTTGAAATCTTGCAGGCATCGCTTTTCATGGAA…
Lu2	Lu2_712112	117.53	139 T/C%164 T/C				AGCTCTAGGAATTTTACGTGTAATCATCGTACTCACCTTATTATCATACGAAATGATCAAATAAAATGATATTGCACGTAGATACCAAATGATCTACTATTTTTGGTTCCACACGTGGGGAGGGGAGTAGAACAACCATGAACAAGCTTGGAAATTCAAGTTTTAACATATGCTAAGAAATGGTTACAGGGAGAGAATGGGCGGGCCGGAGATCATAGCTAATTAGCGGGTTACAGGTTA_AGCTCTAGGAATTTTACGTGTAATCATCGTACTCACCTTATTATCATACGAAATGATCAAATAAAATGATATTGCACGTAGATACCAAATGATCTACTATTTTTGGTTCCACACGTGGGGAGGGGAGTAGAACAACCACGAACAAGCTTGGAAATTCA…
Lu2	Lu2_630692	118.05	InDel_2%130 G/T%145 T/C				AGCTCGGGATGAAGATGGACGATTGCGGAAGAAGACGACGAAGAGTTGCAGTTTGTGGATTTGGAAGAAGAGCGCGAAGGAGAGAGTGATGCGGCAAAGGGGAAGAAGAGCAGAGCAGCAAATTATCACGATCTCGCTCGACTATGAACAAACACCATGGTTCACATTTTTTGCCTAAATTTTATTTTTTTCCTTTTGCGGCAAATTTTTACTAAGGATTACTTATAATGAAAAAAATTA_AGCTCGGGATGAAGATGGACGATTGCGGAAGAAGACGACGAAGAGTTGCAGTTTGTGGATTTGGAAGAAGAGCGCGAAGGAGAGAGTGATGCGGCAAAGGGGAAGAAGAGCAGCAGGAGAAATTATCACTATCTCGCTCGACTACGAACAAACACCAT…
Lu2	Lu2_684510	118.7	57 A/C				AGCTCGTTGCTGTCAACGATCCTTTCATCCCTACCGATTACATGGTGATTGGCTGGATTAGTATGGGAATTGAGCTGGTTTGCTTGATAGATCTGTTGTGTTTTTTGACTTGTGGTGGTTCCCGGAAGAGATCCCATGGGGCTCAGTTGGTGCTGACTTCGTCGTTGAGTCTACTGGTGTGTTCACTGACAAGGACAAGGCAGCTGCTCACTTGAAGGTTTGTGCTATGGTTCTCAGTTA_AGCTCGTTGCTGTCAACGATCCTTTCATCCCTACCGATTACATGGTGATTGGCTGGCTTAGTATGGGAATTGAGCTGGTTTGCTTGATAGATCTGTTGTGTTTTTTGACTTGTGGTGGTTCCCGGAAGAGATCCCATGGGGCTCAGTTGGTGCTGACT…
Lu2	Lu2_307352	119.47	107 A/C%194 C/T%202 T/C%218 A/G	gi|344000617|gb|AFSQ01028999.1|	3008	1e-54	AGCTCCAACCTAAGCAATTGCGGTCCAGAAACCTTCAGACTAGTACCATCAAGTCTGAAGTCGTGCACGACCAGATCCTTCAAGCATGGAAATTTACTAAAAGGGTATGTGCTTTCCTACTGTTTTATCTACTGCATCATTTATAAAGCTTGCTCTCCAGTTGTGCTATTTTTTATGTTCATTTTCTTGATTACAATGCTATTATTGCGATTTTCATAATTGGATTCTACACTACTATTA_AGCTCCAACCTAAGCAATTGCGGTCCAGAAACCTTCAGACTAGTACCATCAAGTCTGAAGTCGTGCACGACCAGATCCTTCAAGCATGGAAATTTACTAAAAGGGTCTGTGCTTTCCTACTGTTTTATCTACTGCATCATTTATAAAGCTTGCTCTCC…
Lu2	Lu2_512164	120.13	219 T/A				AGCTCGAATAGCTCAACCAATAGTACTAGTGTCGGTAACTCTGCCAAATTGAACGATACGTCAAAGGTAAATCATCTCTCGCTCTTCAGAGATGACACCATTATGGTATAGAATGATAGACTCGAGGTGCAGAAAGGTTGCCACCGGGAATCATTGAAGCCGAATCCGACTTCAATTTGCGTCGTTTGTGGGGGAAACCCAGCGAGGTTAGTCAGAATTTTTTTTGCAGAAACAAACTTA_AGCTCGAATAGCTCAACCAATAGTACTAGTGTCGGTAACTCTGCCAAATTGAACGATACGTCAAAGGTAAATCATCTCTCGCTCTTCAGAGATGACACCATTATGGTATAGAATGATAGACTCGAGGTGCAGAAAGGTTGCCACCGGGAATCATTGAA…
Lu2	Lu2_87664	120.85	107 A/G	gi|344000295|gb|AFSQ01029321.1|	496	1.6e-59	AGCTCACAAACGGCTTGTAATGCACACTATCCTTATCTCGATCACGATCCTTCTCCTTGTTCTTGTTCAATTGGACTAAAGAATGAATCGACTGCTTACCAGACTGAACACTGATCTGATGGCCGAATCACATGCTCCCTAGCAAAGTAGTCCTGCGAAATTGGATCGTTCTCAGCCATCATTGCCACCAGTTTCGCCATCCATGTTTGAACCTTCATTGGAGAATCAGCCAGCGCTTTA_AGCTCACAAACGGCTTGTAATGCACACTATCCTTATCTCGATCACGATCCTTCTCCTTGTTCTTGTTCAATTGGACTAAAGAATGAATCGACTGCTTACCAGACTGGACACTGATCTGATGGCCGAATCACATGCTCCCTAGCAAAGTAGTCCTGCGA…
Lu2	Lu2_154836	121.75	69 C/T				AGCTCAGAGTAGGCGACATACTGATGAAATTTGATGTCTTCCAAGTCAATAGCTTTCCCCTTAGTTGCCCGACCTTGAGCTTCCAGCAATACTCTATCATTTAGGCCAAGCTTGCACTCATGGAAAGAAGAGCCGGGATTAGTCAGCTAAAAAATATCTGTAGCTCCAGTCACTCTGATACAAGTAGATTATAACCAGTTATAGAATGCATTCTGCAGTACTAAGGGAATATAAATGTTA_AGCTCAGAGTAGGCGACATACTGATGAAATTTGATGTCTTCCAAGTCAATAGCTTTCCCCTTAGTTGCTCGACCTTGAGCTTCCAGCAATACTCTATCATTTAGGCCAAGCTTGCACTCATGGAAAGAAGAGCCGGGATTAGTCAGCTAAAAAATATC…
Lu2	Lu2_336777	122.44	16 A/C%111 G/T%132 T/A	gi|344000612|gb|AFSQ01029004.1|	594	1e-42	AGCTCCAGAGAACTCAACCAATTTCGTCAGTAAATCTGTATACAAAAAAAGTAGAATCAATTAGCAAAAAATAGTAAATTCCTGAATACCCATTACAGAAACTGTGAGATGTGGTGTGGGCTTGGATATGGTGGAATTTTGATGAGAGGAATTAGACTTGACTGCTTGAAGCCTAATTCTGGCGTTGAGTTCATCCTCCGCATTTATAGGAAGAAGAAGAAGAAGGAAATTGAATCTTTA_AGCTCCAGAGAACTCCACCAATTTCGTCAGTAAATCTGTATACAAAAAAAGTAGAATCAATTAGCAAAAAATAGTAAATTCCTGAATACCCATTACAGAAACTGTGAGATTTGGTGTGGGCTTGGATATGGAGGAATTTTGATGAGAGGAATTAGACT…
Lu2	Lu2_19592	123.03	187 G/C				AGCTCAAAGGTGATTGATTCGAAAGACACTTACGATCCAATGGCGAGCGGAGAGTGGATTGCAGTCGCGCATTGCTTGCAATTCGGTCCTGAGAAGTTCCTCTTCAGGGTAGAATGCATTGGCTCTTCAACTTTGACGTTCATTTCAACAACCTTAGAATTGACGGAACCCAAAAAGCACATCAGCGTCATGATGAACAGTCAATAATAGGCTTTCTTTACAGCATAGTTTACCTGATTA_AGCTCAAAGGTGATTGATTCGAAAGACACTTACGATCCAATGGCGAGCGGAGAGTGGATTGCAGTCGCGCATTGCTTGCAATTCGGTCCTGAGAAGTTCCTCTTCAGGGTAGAATGCATTGGCTCTTCAACTTTGACGTTCATTTCAACAACCTTAGA…
Lu2	Lu2_831876	123.9	171 G/A	gi|343981981|gb|AFSQ01047586.1|	68	1.5e-59	AGCTCTGTGCCAAATTCTGCTATGGCATCACAATCACACTGAGTGCATACAACATTGTGTCAGCAAGGTGTGCAGCTGAGTACCTCCAGATGACCGAGGACGCCGAAAAGGGTAACTTGACTTTATGGTCGGAGGATCTCGGAATCACATCCCGGTGTATCGATGCTGTCGCTTCAAAGATTCTCAGCAACCCTTCGAAAGTCAGCCTTTCACATAGCTACTCAAGAAGGGGAGGAATTA_AGCTCTGTGCCAAATTCTGCTATGGCATCACAATCACACTGAGTGCATACAACATTGTGTCAGCAAGGTGTGCAGCTGAGTACCTCCAGATGACCGAGGACGCCGAAAAGGGTAACTTGACTTTATGGTCGGAGGATCTCGGAATCACATCCCGGTGT…
Lu3	Lu3_470592	0	#N/A				#N/A
Lu3	Lu3_25546	3.51	199 G/A%229 T/C	gi|344019341|gb|AFSQ01010275.1|	2777	3e-61	AGCTCAACATCACCGATTCCGACAAAATCAAACTCCCCCAGTTCACATCATCCCTCTCCGGCCGAACCCCGCCGGTGAAAACCCTGCTCTCCATCGGCGGCGCTTTCCCGATCTCCATCGATTGACTGGGAATATCCAGTCAGCTCCGTCGAGATGCGAAACTACGCCGTCTTGCTCAGAGAATGCCGGCGGGCTGTAGAATTCGAATCTGTAATCACCGCAAGGCCTTCCCTGCTTTTA_AGCTCAACATCACCGATTCCGACAAAATCAAACTCCCCCAGTTCACATCATCCCTCTCCGGCCGAACCCCGCCGGTGAAAACCCTGCTCTCCATCGGCGGCGCTTTCCCGATCTCCATCGATTGACTGGGAATATCCAGTCAGCTCCGTCGAGATGCG…
Lu3	Lu3_728917	5.17	92 C/T%144 A/T				AGCTCTCAAAGGCCTTGGGGATGGCCCACGCGCTCATAGTTTGTTACTCAGTGCACATTTCCAACGGTACCAGTATAACATGCAAAGTCTCCGGCCATCAAACACTTCTTATGGAGGAGCTCTCGGCTATTGCTCAAGCTGCTACTGATTCTTTGTCAATCTTCGGTAAAGAGCCAGCATATACTTCTGAGCTTGTGATGTGGGCTACTAAGCAAACAGAGTCGTTTGCTGTTCTTATTA_AGCTCTCAAAGGCCTTGGGGATGGCCCACGCGCTCATAGTTTGTTACTCAGTGCACATTTCCAACGGTACCAGTATAACATGCAAAGTCTCTGGCCATCAAACACTTCTTATGGAGGAGCTCTCGGCTATTGCTCAAGCTGCTTCTGATTCTTTGTCA…
Lu3	Lu3_397295	6.16	121 T/G%198 G/A				AGCTCGAATGTGGTGGGTTTGAGCAGGAGGAAGGCGTAGTATACGTGGGTGAAGTGAGAAGTGTTGATTGAAGAGGCCGGGAAGTCGGAGAACGATTCCCAGTAAGCTGCTCTGATTATGTTGGAGGGATGGTTTGGGAATTGGTGTTGAGCATGGCGTTGAAGAAGAAGAGAAGAATGATTGAAAACGTCAGTGTGGAGGATGCCATGGTGATTGGAGGAGGAAGTTGAGAGAGTTTTA_AGCTCGAATGTGGTGGGTTTGAGCAGGAGGAAGGCGTAGTATACGTGGGTGAAGTGAGAAGTGTTGATTGAAGAGGCCGGGAAGTCGGAGAACGATTCCCAGTAAGCTGCTCTGATTATGGTGGAGGGATGGTTTGGGAATTGGTGTTGAGCATGGCG…
Lu3	Lu3_757635	6.28	76 C/T%126 A/G%160 A/T	gi|344012179|gb|AFSQ01017437.1|	13823	1e-61	AGCTCTCGAAGTTTCCGATCTCACAGATGGTTAGGCTGAAATTCCTTTGCTTGTTCAGAAGCATGGACGTGGTCCCTGGCAATGCACGAAATCCAAGACTTCCCCAAATTCATCATAACCTACCCATCCTCGATTCCCTCTTCGCCATCTTCCCTCCAAATCACCCAATCCGCCCTCTCAGCCTAATGCTCGACCAAATGATCACTCCAAACCCTAACAGCAACAACAACAATAACCTTA_AGCTCTCGAAGTTTCCGATCTCACAGATGGTTAGGCTGAAATTCCTTTGCTTGTTCAGAAGCATGGACGTGGTCCTTGGCAATGCACGAAATCCAAGACTTCCCCAAATTCATCATAACCTACCCGTCCTCGATTCCCTCTTCGCCATCTTCCCTCCA…
Lu3	Lu3_592944	7.04	94 G/T	gi|344020988|gb|AFSQ01008628.1|	4084	1e-61	AGCTCGCGAATTGGCCGTGGGAATAGGACGGACGATCCATGGAGTGGTTGTGAGGTCTGGGCATTTAGTGTTTGTGGAAGTCAAGGATGCGCTGTTGCATTTGTACGGTGTGTGTGGGGAATTGATGATGCACGCAGGCTGTTCGACGAAATGCTCGAGAGGAATGATTGGGTCTCGTGGAACATTTTGATGGTAGCTTCTCCGCCGGATATGGCCATGGGATTGTTCAAGGAGATGTTA_AGCTCGCGAATTGGCCGTGGGAATAGGACGGACGATCCATGGAGTGGTTGTGAGGTCTGGGCATTTAGTGTTTGTGGAAGTCAAGGATGCGCTTTTGCATTTGTACGGTGTGTGTGGGGAATTGATGATGCACGCAGGCTGTTCGACGAAATGCTCGA…
Lu3	Lu3_560411	7.71	228 T/A				AGCTCGAGTTGAAAGATGTAATTATCTGATCAAACTCCCTATCTTGAATTTCACGGTTTAGATGAAAATTCAACATGAGCGTATGGAGTCCCTAGAGTAAAGCATGTCTTAGGATCTGCGCAATGTCCATACTCCATAGTGAAATTCTTTTTGAAAAGTTAGTTATCTGCAAAGTTGTGCTGGGTCCGTATTATACTTGTATTACTCTGGTGATTACCTTTCCGTCTTTTTTCGTAGTTA_AGCTCGAGTTGAAAGATGTAATTATCTGATCAAACTCCCTATCTTGAATTTCACGGTTTAGATGAAAATTCAACATGAGCGTATGGAGTCCCTAGAGTAAAGCATGTCTTAGGATCTGCGCAATGTCCATACTCCATAGTGAAATTCTTTTTGAAAAG…
Lu3	Lu3_212262	8.22	186 G/A				AGCTCCAAACTAAAAAGGCTATGGCTACGATGAAATATAAATTGTGCAGAGTGTCTGCTTCATGAGAACGGAGGTTACCTCCCACGTCGTGCAAATTATTCTCTTCCTCAATCACTTGAGGGGTCATCAACATGATGATGCTACTAGATGGTAGTACAGAAATATCGCTATTAGACAAGAATCACGTGATGGCATATAATTGTAATTATTTGCCATTAGGATAGTATGATGGCATATTTA_AGCTCCAAACTAAAAAGGCTATGGCTACGATGAAATATAAATTGTGCAGAGTGTCTGCTTCATGAGAACGGAGGTTACCTCCCACGTCGTGCAAATTATTCTCTTCCTCAATCACTTGAGGGGTCATCAACATGATGATGCTACTAGATGGTAGTACA…
Lu3	Lu3_409422	8.62	202 T/A	gi|344012180|gb|AFSQ01017436.1|	56088	5e-61	AGCTCCGATTTCAATCCCAAGGTCGACGATAGTGTCGATTCCAGAAATTGGAGCCGTTCAATTGGTAGGTCGGAGTTTGCGGACGACGACGAAGTTGATGATTATGACGACGACGATGAGGAAGATATCTAAGCGAGCGAGGAAGGCCGTGCGCTCTGTTTTGCCAGCTATCATCCCCTCCAAATTGGTAATTACATAGAGTAACTACATAGATCAAACTTATCCTAGTTTTGGCTTTTA_AGCTCCGATTTCAATCCCAAGGTCGACGATAGTGTCGATTCCAGAAATTGGAGCCGTTCAATTGGTAGGTCGGAGTTTGCGGACGACGACGAAGTTGATGATTATGACGACGACGATGAGGAAGATATCTAAGCGAGCGAGGAAGGCCGTGCGCTCTG…
Lu3	Lu3_448375	9.27	InDel_1				AGCTCGCAGATATGGCTGAAACAAAGACAAAAGTCAGTTTTTAGTTGTTCAGTGGATGGCTATGATTTTGGAATTCTAAAAAAAAACGAGGCTTGTTCCTGTTGGTTGTTTCCACCAACTAATTTACTTCATACGTAGAAAATTTTCCCATGATAAATAAAATCGTCAAGGTCTTAGTCTGTTTCTTTTGGCATGTGTTATTTACAGATTCAAGCTGCAAAGGGCTTCCTGGGAGTATTA_AGCTCGCAGATATGGCTGAAACAAAGACAAAGTCAGTTTTTAGTTGTTCAGTGGATGGCTATGATTTTGGAATTCTAAAAAAAAACGAGGCTTGTTCCTGTTGGTTGTTTCCACCAACTGAATTTACTTCATACGTAGAAAATTTTCCCATGATAAAT…
Lu3	Lu3_508118	9.75	168 T/C	gi|344011894|gb|AFSQ01017722.1|	29834	2.5e-24	AGCTCGAACTGCTTGAGAGATATGGTTGGAAAAGATATGATCTGATCAGCTGGAGTATTACTAGCCTTTTTGAGGCTGTCCATCCAATCATCCCCAGCATCAAGGCCTTTGGTAGCAGTATTCTTAGTAGTGCCATCCAAGCCAATGTGTGTTACATGCTTTACATCTGTTGGGAATCCAATCTCCATCTCCTTTTCCTCTTCTAACTCTTCCTCCTCCTCTCCACTTTGCTTGTAATTA_AGCTCGAACTGCTTGAGAGATATGGTTGGAAAAGATATGATCTGATCAGCTGGAGTATTACTAGCCTTTTTGAGGCTGTCCATCCAATCATCCCCAGCATCAAGGCCTTTGGTAGCAGTATTCTTAGTAGTGCCATCCAAGCCAATGTGTGTTACATG…
Lu3	Lu3_290260	10.53	69 C/T%124 T/C	gi|344008789|gb|AFSQ01020827.1|	16225	3e-61	AGCTCATTGCATGATATGCATACCACCTGATGTGCACAAGGGAGGAACACCACTGACATCGCCTCTGACAGGCACATCACACACTCCCTTTCTCGCTCAACTCCTCCATTCTCCGAGTAGCGATCCCCCTCCGAAGTGCAGCAATCTTTGATGAGTCAACCTTCAGTCTGAGCTTGGATATCTCTTTCTCAAGCTTCTGTATATCATCTTTGTACTTTTCAAGACTGTTTGCTGCCTTTA_AGCTCATTGCATGATATGCATACCACCTGATGTGCACAAGGGAGGAACACCACTGACATCGCCTCTGATAGGCACATCACACACTCCCTTTCTCGCTCAACTCCTCCATTCTCCGAGTAGCGACCCCCCTCCGAAGTGCAGCAATCTTTGATGAGTCA…
Lu3	Lu3_291531	10.62	124 G/A%230 T/C	gi|344003614|gb|AFSQ01026002.1|	7053	5.1e-59	AGCTCCCTCCCGTCGACAGCGACGTGGGGCTTCGACCAAGTTCGGGATCTTTGACCCCCTCTCATGAAGCAGAAAAACCTGCCTCCGCATTAGGGTCCACTCCCCCGACTTCGCAGCAGGGATGCCATGATTGGCTCCCCTTGGTTGCTGCCGAGTGATACAGAGGAAGTCCTGGGGAGAAAGGGAGAATGTTTTGGGATTTCTTGATGATTATTCGGAATAGTCGATTTTTAGGAATTA_AGCTCCCTCCCGTCGACAGCGACGTGGGGCTTCGACCAAGTTCGGGATCTTTGACCCCCTCTCATGAAGCAGAAAAACCTGCCTCCGCATTAGGGTCCACTCCCCCGACTTCGCAGCAGGGATACCATGATTGGCTCCCCTTGGTTGCTGCCGAGTGA…
Lu3	Lu3_188241	11.17	9 C/T%42 C/T	gi|344011895|gb|AFSQ01017721.1|	8718	5e-56	AGCTCATACATTTCACCTTCTTTGTTTTCGTCTACTTCCTTCCCGAGACTCTCCGCAGATTGATCTGACGATCCTCTGATTTCTGCTCAAACAATCAGCTCAACAACACACGGTATGCATCTTTGTCTCTTTGATTGTTTTGTTTCCTCACGAGCTTGTGTCTCCGATCGATGAATCGGGTATTGATCTCGAATATGTTTTTGCAGATTGAGAAACAGTCGCGTACTCTCTTTTTTTTTA_AGCTCATATATTTCACCTTCTTTGTTTTCGTCTACTTCCTTTCCGAGACTCTCCGCAGATTGATCTGACGATCCTCTGATTTCTGCTCAAACAATCAGCTCAACAACACACGGTATGCATCTTTGTCTCTTTGATTGTTTTGTTTCCTCACGAGCTTG…
Lu3	Lu3_154548	11.31	75 A/T%146 A/T	gi|344003637|gb|AFSQ01025979.1|	18910	1e-61	AGCTCATCTTACCAAAATGCATATGGAAGCTTGGTGGTGGTGGGTGGCTTGGATGCATGTCTATCCCTTTATTTATAGCAATTAGCAAGCAGATCCATGATGGATTGAAATAGGAGCGGCTGGATGCATGTCTATCCCTTTATTTATAGCAATTAGCAAGCAGATCCATGATGGATTGAAATAGGAGCGGCAGATGAATTCTTTGAAAATTGCAAGTTTGGGGGTTTTCGTGCCTGATTA_AGCTCATCTTACCAAAATGCATATGGAAGCTTGGTGGTGGTGGGTGGCTTGGATGCATGTCTATCCCTTTATTTTTAGCAATTAGCAAGCAGATCCATGATGGATTGAAATAGGAGCGGCTGGATGCATGTCTATCCCTTTATTTTTAGCAATTAGCA…
Lu3	Lu3_1988	12.43	16 A/T%37 A/G%231 C/T				AGCTCAAAACAGGACAAGAGTGGAAGAGTAAAAGGCAAAGGCTTCTGCTTGTCGATATGATATCAAAAAAGGAGACGAAGAATTGCTCATCATTTCGATTCCTCTGTAAGCCAAAATTTAATCAGCCAAAATTATTCACTTTTTTTATTCTGGTCAATAACTCCTAACACATTACCTTCAACCATAAACATAAAAAGAAAATAATACTAATCATAATTTTCGAAAAAATTCGAAGTATTA_AGCTCAAAACAGGACTAGAGTGGAAGAGTAAAAGGCGAAGGCTTCTGCTTGTCGATATGATATCAAAAAAGGAGACGAAGAATTGCTCATCATTTCGATTCCTCTGTAAGCCAAAATTTAATCAGCCAAAATTATTCACTTTTTTTATTCTGGTCAAT…
Lu3	Lu3_694205	12.53	60 C/G%114 A/T%232 A/G	gi|344003636|gb|AFSQ01025980.1|	5781	5.4e-22	AGCTCTTCTGAACTTCCTCACTTTGAACAGATCCATCGGAAGACTACTAACACTCCTTTCTTCCTTCTTCTTTTTTCTTCAATTTATTCAAAACCAACAAGTCTTGCCAGGAGACAGAGACAAGCCAAAAAGAAAGGAATATAAAAACAGAGATACAAAAAAGAATCCAAGGAGATCTGGAGAAAAATCTCAACAACCAAAATGGTTGAAAATTCTTGAACAATAAAAAACAAATTTTTA_AGCTCTTCTGAACTTCCTCACTTTGAACAGATCCATCGGAAGACTACTAACACTCCTTTGTTCCTTCTTCTTTTTTCTTCAATTTATTCAAAACCAACAAGTCTTGCCAGGAGTCAGAGACAAGCCAAAAAGAAAGGAATATAAAAACAGAGATACAA…
Lu3	Lu3_443557	12.75	34 A/G%118 G/C%151 G/C				AGCTCGATTGACTACCTTCGAAGATTCAGAGAAAGAAAGCGAGTATGGATACGTCCGGAAGGTACTTTTGTTTGTTTTCCATTTTGCTCATTGTTCTTTGTGGCATTTCGATTTCAAGTTTCATTGTTCTTTGTGGCATTTCGATTTCAAGTTATGCAGTGAGATCGATTTGATCTACTGCAATTCGATGTACCGTAGTTTGACGGCAATCAGATCGATTTTGCGATATGTTTCCTCTTA_AGCTCGATTGACTACCTTCGAAGATTCAGAGAAGGAAAGCGAGTATGGATACGTCCGGAAGGTACTTTTGTTTGTTTTCCATTTTGCTCATTGTTCTTTGTGGCATTTCGATTTCAACTTTCATTGTTCTTTGTGGCATTTCGATTTCAACTTATGCA…
Lu3	Lu3_205053	13.26	24 A/G%166 A/C				AGCTCATTGTAGTAGTATTTTATAGCGTGAGAGTGGTATTTTATGATGTCTTCCTGTCAACAATGCCAGATAATTAGATGTGCCTAATACATCGTAGTAGTTTTTTTATGGTGTGGGAGTTATGGTGTGGGAGTGGTATTTTATGGTATCTTCCCATCAGCAACAATAGATAGTTAGAGGAGTCAACTACAGTGTAGGGGTACCTTATGGTATCTTCCTGCCAGCAACGTCAAATAGTTA_AGCTCATTGTAGTAGTATTTTATGGCGTGAGAGTGGTATTTTATGATGTCTTCCTGTCAACAATGCCAGATAATTAGATGTGCCTAATACATCGTAGTAGTTTTTTTATGGTGTGGGAGTTATGGTGTGGGAGTGGTATTTTATGGTATCTTCCCATC…
Lu3	Lu3_679525	13.93	46 A/C				AGCTCTTCAAGAAAGTAATGCCTTTTGTGGTCATCAAAGCTGTTGATACCTCTTGGGCCTTGACTTCCTGAGTAGAGGCCTGCATTTCTGTTTGAAGCCTGGGGATACCTTCCTTCACTTGCAAAATGATTCCCTGTCGCCCCTGGGGAAGAAGGCAATACAGGACTAGGAAGAGGTGAGGCTGGGAACTGGGACATCACACCCATAGTTCCAGGCCCCCCATAGTAGCTATTACCATTA_AGCTCTTCAAGAAAGTAATGCCTTTTGTGGTCATCAAAGCTGTTGCTACCTCTTGGGCCTTGACTTCCTGAGTAGAGGCCTGCATTTCTGTTTGAAGCCTGGGGATACCTTCCTTCACTTGCAAAATGATTCCCTGTCGCCCCTGGGGAAGAAGGCAA…
Lu3	Lu3_563533	14.06	12 A/G	gi|344020963|gb|AFSQ01008653.1|	3568	4.05e-60	AGCTCGATATGAGCGACATTAGGGATTAGCAAGAGTGCATACCCTAGCTCCAACAAAGGAGGTGACCATATGTTCCAAGGGTTCCAATCAAAGGGTGGGAATAGAGTCCCAAGGAGTGGGAAGAGTTGTTCCAAGATGATGATGAAGCTTTTGTCATGAATGTGCAGAGCCATAGATAGAAAGAGTTGTTGTTTCTTTCCTTTTTCTTGTGATGAGTGTACATATAAAGTGGTAATGTTA_AGCTCGATATGGGCGACATTAGGGATTAGCAAGAGTGCATACCCTAGCTCCAACAAAGGAGGTGACCATATGTTCCAAGGGTTCCAATCAAAGGGTGGGAATAGAGTCCCAAGGAGTGGGAAGAGTTGTTCCAAGATGATGATGAAGCTTTTGTCATG…
Lu3	Lu3_345571	14.3	18 A/G%129 T/C				AGCTCCTCGCACTCTTGATGTGTAGTGAAAGACATAAGCTTCCACTTGTCCTCGTCTGCAGGACCTATGTTCTCCTCACCTACACAATGTAAGTTACATCATTATATGACCATTCTGCCTGTAACCTTTCTGACAATGTTATCATTATATCACTATTCTGACTTTTGTTGTTCTTATATCACCATTCTGACTATGTTACAATACCGTGAAGGAAATTTTGTCCTACCAGTAAACGCATTA_AGCTCCTCGCACTCTTGGTGTGTAGTGAAAGACATAAGCTTCCACTTGTCCTCGTCTGCAGGACCTATGTTCTCCTCACCTACACAATGTAAGTTACATCATTATATGACCATTCTGCCTGTAACCTTCCTGACAATGTTATCATTATATCACTATTC…
Lu3	Lu3_280896	14.86	22 C/G	gi|344020958|gb|AFSQ01008658.1|	4694	1e-61	AGCTCATGTATGTTTGCGATGCTTGCTTATGATGCTTTTGTTTTGGGGTGTGACAAGTTGATATTGAAGGAAATACGGAAATAGTGTTTTTCAAACTCTCTCTCATTCTGTATATTGTTATTTCTGATGGCGTGCACACGATTGCAGGTGCAGGTGGTCCGGCGAGGGGCCAACAAAGTTATTCATCGTGTAACGAGATAAATTTTTTCAAATCTTCCAAATCAGATAGAAACTGATTTA_AGCTCATGTATGTTTGCGATGGTTGCTTATGATGCTTTTGTTTTGGGGTGTGACAAGTTGATATTGAAGGAAATACGGAAATAGTGTTTTTCAAACTCTCTCTCATTCTGTATATTGTTATTTCTGATGGCGTGCACACGATTGCAGGTGCAGGTGGT…
Lu3	Lu3_158253	14.95	51 A/G				AGCTCATGAGAACATCAACATTCTTCTTATCCTTTATCTTCCTTCGCTTGAACATCAATCGGGAGTTGAACTGAATGTACACTAGTTGATTGAGGCGATTTGTTGTAAGCCTATTCCTTCCTATGACCTTGCATCTAATATCCACTTCTCCACAATAGCAATGACATTAGATAGAGATTTGAAGACTAACCGACTCAAAAGTGCTCCAATTTCTCTCACAAGCGGAAGAACTTGAGGTTA_AGCTCATGAGAACATCAACATTCTTCTTATCCTTTATCTTCCTTCGCTTGGACATCAATCGGGAGTTGAACTGAATGTACACTAGTTGATTGAGGCGATTTGTTGTAAGCCTATTCCTTCCTATGACCTTGCATCTAATATCCACTTCTCCACAATAG…
Lu3	Lu3_706764	15.67	64 C/T%71 A/C%195 T/C	gi|344003634|gb|AFSQ01025982.1|	19226	1e-61	AGCTCTTGGATTTAGAGGAATTCACTGTCGCGCATAATGTGATGACGATAAAGTTTGTGATCTCGCCTGCAGCAACTAAGTTGAAATCGATGATGTCTTACTCCATGACGAGGATAATTAATTATGGTTGAAGGTCGGAACACTATGCTACCACCACCATCCCTCACTATCGTAGTCATTTCCCGTCTACAATCTGATCGAATCCCGAATCTGAAGAATCTGAAAAACTTGACTGAATTA_AGCTCTTGGATTTAGAGGAATTCACTGTCGCGCATAATGTGATGACGATAAAGTTTGTGATCTTGCCTGCCGCAACTAAGTTGAAATCGATGATGTCTTACTCCATGACGAGGATAATTAATTATGGTTGAAGGTCGGAACACTATGCTACCACCACC…
Lu3	Lu3_703717	15.71	49 C/T%174 T/C%219 T/G				AGCTCTACCTTCGAGCTTCTGAGCTTCAGAAGGAAGGAAAGAAGGTTTCTTTTCATCATCCAACTTGAGTTTGATTCTCTGTTCATTCATGTTTGTTCTTGATTGATTAGGTTCTGAAACACTTACTTTTCCTCGCCAGGTAAAATACCATAATGCAATTGCTGTAAGATCGTTGTCTGGCTTATGAACCTAGCTTATCAACTGCCAATAACTCGAGTTGTTGAAAGAGGCTCATAATTA_AGCTCTACCTTCGAGCTTCTGAGCTTCAGAAGGAAGGAAAGAAGGTTTTTTTTCATCATCCAACTTGAGTTTGATTCTCTGTTCATTCATGTTTGTTCTTGATTGATTAGGTTCTGAAACACTTACTTTTCCTCGCCAGGTAAAATACCATAATGCAA…
Lu3	Lu3_93185	16.54	62 A/G	gi|344003607|gb|AFSQ01026009.1|	4734	1.52e-59	AGCTCACTAATGTGGGCGCTGCCGATTCTGCATACGAGGTGGTTGTAACCACTCCTCGATCAGTGACTGCAACAGTGAAGCCTACCAAGCTTGTTTTCAAGAAAGTTGGGGACAAGTTGAGTTCTATAGTTTGGAAAAATGTTGCGCACCAAGTGAGGAGCCCGGTTGCATTTTCATGGTCTGAGTTATAAGCTTAGTCCCGCAACTCTGCAGTCTAGCAGTTGGGTTGTTGTTTAGTTA_AGCTCACTAATGTGGGCGCTGCCGATTCTGCATACGAGGTGGTTGTAACCACTCCTCGATCGGTGACTGCAACAGTGAAGCCTACCAAGCTTGTTTTCAAGAAAGTTGGGGACAAGTTGAGTTCTATAGTTTGGAAAAATGTTGCGCACCAAGTGAGG…
Lu3	Lu3_228160	16.91	232 T/C				AGCTCCAATATCCCAATCCTCTCAGGCCACAGCTTGGGAGAAATAGCTCTGAGATCGCTCGAGTAGTAAGTCGGTTCGTCAAACACGTGGTATACACCATCGAGGAAAGCCCTCAAATGTTGATCCATTTCTCTCCGGTGGCCGGAACGGGCACCAACCTCCTCTCCAAGCTCTCGAGAGGGATCACCGACCTGCCGATGTTGCTTCCACCGCTGATTCGATCCTCCACAATCAAGATTA_AGCTCCAATATCCCAATCCTCTCAGGCCACAGCTTGGGAGAAATAGCTCTGAGATCGCTCGAGTAGTAAGTCGGTTCGTCAAACACGTGGTATACACCATCGAGGAAAGCCCTCAAATGTTGATCCATTTCTCTCCGGTGGCCGGAACGGGCACCAAC…
Lu3	Lu3_306154	17.3	230 T/G				AGCTCCGATGACCAAAAACAAAACTTGCTAAATATTGTGACCATTTGTGTCGAGTTCATAGTAGAATTACATAGAGACTCTTCAACTTGAGAACCCAATTTATATAAGTGCACACACAGCTTTCACTGTTTGATTGATGTGTTCATACACGTAGATTATGCTGATTGGACATGGGAAGAATTCCAAATGAAAAAGCTAGGAGCTGCACAAAACTGCTCTGCCACCAGGATGGGCAATTTA_AGCTCCGATGACCAAAAACAAAACTTGCTAAATATTGTGACCATTTGTGTCGAGTTCATAGTAGAATTACATAGAGACTCTTCAACTTGAGAACCCAATTTATATAAGTGCACACACAGCTTTCACTGTTTGATTGATGTGTTCATACACGTAGATTA…
Lu3	Lu3_96782	18.66	61 A/C				AGCTCACTGCCACTGCCCACTGTCCACTGTCACTAAGCAACATTCAAAGGTTCACTGTCAATAAGCATCATTCAAAAATTACTAAGAAACATGAACTTGATTGAGCCACATTTCAGCTCATAAGCATCATTCAAAAATTACTAAGAAACATGAACTTGATTGAGCCACATTTCATTTCACTGCCACTGCACACTGTCCACTGCTGCACTGCAACATTCAAAAGTGGAAAACAAAGTGTTA_AGCTCACTGCCACTGCCCACTGTCCACTGTCACTAAGCAACATTCAAAGGTTCACTGTCACTAAGCATCATTCAAAAATTACTAAGAAACATGAACTTGATTGAGCCACATTTCAGCTCATAAGCATCATTCAAAAATTACTAAGAAACATGAACTTG…
Lu3	Lu3_588788	18.8	32 A/C%120 A/C	gi|344020567|gb|AFSQ01009049.1|	12940	5e-59	AGCTCGCCGCTTGGCTCATGACCAGGCAACAAGGCTGCACATATCGGTTGATGGCAGGTCAAGGCTGAACCCGCCAATTCCTTCAGGGTATTTTGGTAATGTGATCTTTCATGCAACACATGGATGATGAGAACCTAAGATCAGCAATTGATTACTTGGAGAACCCTAATGACCCAACTAGCATGATGCAAGTCCCTGGGACTTCTCAGTCCCTAAACCTGAATATCATAAGCTGGATTA_AGCTCGCCGCTTGGCTCATGACCAGGCAACACGGCTGCACATATCGGTTGATGGCAGGTCAAGGCTGAACCCGCCAATTCCTTCAGGGTATTTTGGTAATGTGATCTTTCATGCAACACCTGGATGATGAGAACCTAAGATCAGCAATTGATTACTTG…
Lu3	Lu3_815305	19.79	InDel_1	gi|344020567|gb|AFSQ01009049.1|	13253	4e-57	AGCTCTGCTTACGCAGCGCCAAATGTGCGCGTCAGGATCTGGTATGTGCTGTACCTTGATCCGGATTCATTGTTGTTGCTTGGGTTTTCCTTTGCTCTAAGGGCATTTAGTTGCCTTGCTGAGTCATACTCAATGTGATGAAATTTGGAAGAGGGTGGAGTGCTCGGTCGGAGTAAAGTGCGGTCCAAGAATGGTAAGACCGTCGGGGGAAGACCACGGGCCATGTTTGACCACGCGTTA_AGCTCTGCTTACGCAGCGCCAAATGTGCGCGTCAGGATCTGGTATGTGCTGTACCTTGATCCGGATTCATTGTTGTTGCTTGGGTTTTCCTTTGCTCTAAGGGCATTTAGTTGCCTTGCTAGTCATACTCAAATGTGATGAAATTTGGAAGAGGGTGG…
Lu3	Lu3_627400	20.75	213 T/C	gi|344006386|gb|AFSQ01023230.1|	51236	2.5e-58	AGCTCTCTTGGCACGCTCAGCTTCCCTCCTGAGCTTTCCGAGAGCCCTGTTGTCCTTGCTGATGTCCTTCCCGTGCTTCTTCTTGATCAACTTGATGAAGTACTCCATGATTCTCTGATCACTTGATGAAGTACTCCATGATTCTCTGATCGAAGTCCTCACCTGATAGCAAATTGATGGAATCAGAGGTTATGATTCTGAATTCAGAAAGCTATGGTGCTTGAATACGGAAAAGTCTTA_AGCTCTCTTGGCACGCTCAGCTTCCCTCCTGAGCTTTCCGAGAGCCCTGTTGTCCTTGCTGATGTCCTTCCCGTGCTTCTTCTTGATCAACTTGATGAAGTACTCCATGATTCTCTGATCACTTGATGAAGTACTCCATGATTCTCTGATCGAAGTCC…
Lu3	Lu3_591285	21.12	72 A/G	gi|344020573|gb|AFSQ01009043.1|	966	1e-57	AGCTCGCCTCGAATCGCAACACAATTGCTCTCTTCCATGACCTTCAGATTTCGGAACACTACTTCAGCTCAATCCCTGAGCCCAGGAGCTTCCCCAACAGCGTGAAGCTTCAGTGCTGGGGACCCGGCCCGGTGGCGACGCGACCCGCTCGGTAACATTGTGTTCAGGAAGCTCGTTGGTTGTCCTGGCTGTTTGTGTCATGATTATGACCACATTGTGCCCTACTCCAAGGTATGATTA_AGCTCGCCTCGAATCGCAACACAATTGCTCTCTTCCATGACCTTCAGATTTCGGAACACTACTTCAGCTCAGTCCCTGAGCCCAGGAGCTTCCCCAACAGCGTGAAGCTTCAGTGCTGGGGACCCGGCCCGGTGGCGACGCGACCCGCTCGGTAACAT…
Lu3	Lu3_591911	21.87	114 C/T				AGCTCGCCTTCAACCAGCGATGCGGCTGGGGATCGCCGTCGGGGGGATGTGTCGGAGGAGGGGAAATCGGCGGTGGGTTTCGGTGATCTAGCCGGCGAAGAATGACGGTTGCGCCTCTTGTGGTTGGCTTCATCTGGTCGTTGTCAGAGTTGGGGTTTAGGATAGCGTTGGGGAAAGTAAAGGCTGCGAATTTGGTTCTGGTTGAACTCGGGTTCGAAGTGGAAACCGATTCGGATATTA_AGCTCGCCTTCAACCAGCGATGCGGCTGGGGATCGCCGTCGGGGGGATGTGTCGGAGGAGGGGAAATCGGCGGTGGGTTTCGGTGATCTAGCCGGCGAAGAATGACGGTTGCGTCTCTTGTGGTTGGCTTCATCTGGTCGTTGTCAGAGTTGGGGTTT…
Lu3	Lu3_248354	22.76	191 T/G				AGCTCCAGCGCCGCCATTGATTTAGTTGATTGATTTTTCAGAGGCAGAGAGAGAGAGCGGCTGAAGCGTCAAAATGTTCTAACGAGGGTTTGGAATCCTGTAATAGTGCGTGAGGGTCACGGGTCACGTTCTAGAAGGTTGCTGCCGTGGCAATGTGTTATTGGCTGATGGACTTATTTGACTTATTTTTTACGATAAAAAGATGATAAATTTTTATCCCGTCGAAAGCAGGTGGGCTTA_AGCTCCAGCGCCGCCATTGATTTAGTTGATTGATTTTTCAGAGGCAGAGAGAGAGAGCGGCTGAAGCGTCAAAATGTTCTAACGAGGGTTTGGAATCCTGTAATAGTGCGTGAGGGTCACGGGTCACGTTCTAGAAGGTTGCTGCCGTGGCAATGTGT…
Lu3	Lu3_734537	23.18	213 T/G	gi|344009582|gb|AFSQ01020034.1|	11984	1.5e-59	AGCTCTCAGAGGAAGAAGAGACTCGTCGTGCAGAAAGAAATTGTGAGCGTTTTTCAGTGCCAAACAAAATATTTCAAACGACTGTGAAAGGTTTTCGTGACAATGGCGCCAGGGATTCCCAAACTTCAAAATTCAAATCATGAAGAAGAAACCACGCGAAATGGGAATTGCGATTTCTCCCGGGAAGCGGGCCCCACCCTGCGTCATCACTCTCCTCGCCTACTCGTAACTCTCGCGTTA_AGCTCTCAGAGGAAGAAGAGACTCGTCGTGCAGAAAGAAATTGTGAGCGTTTTTCAGTGCCAAACAAAATATTTCAAACGACTGTGAAAGGTTTTCGTGACAATGGCGCCAGGGATTCCCAAACTTCAAAATTCAAATCATGAAGAAGAAACCACGCG…
Lu3	Lu3_666418	23.35	28 A/T				AGCTCTGTTTCATCAAATGAACTGTGAACTGGGGCGAGCAAGGAAGCATAATAAAACAACCAGTGGTTCATCTTCATGGCTTACCAAAGTAGCATGCATCTCTCCCTTTGTTCATTTATTTGGCTTACCAAAGTAGCATGCATCTCTCCCTTTGTTCATTTATTCTTCTTATTCTCATACTTTTACCAGCTGTTGCAGATCACAGATTGATCAAGGCTAATTATTGGCGATGTAGTATTA_AGCTCTGTTTCATCAAATGAACTGTGATCTGGGGCGAGCAAGGAAGCATAATAAAACAACCAGTGGTTCATCTTCATGGCTTACCAAAGTAGCATGCATCTCTCCCTTTGTTCATTTATTTGGCTTACCAAAGTAGCATGCATCTCTCCCTTTGTTCA…
Lu3	Lu3_96295	23.49	10 A/T%50 G/A%81 T/C				AGCTCACTGAAATTATTCTATAGTTTGGTTGAGATTGTGTCAATTTTTCGCTATTTGCTACTTATTTGATCTTGACATTTTGTAGGATTTATGGCAAGGAATTGACTTTTCACGTTCTAAAGGATTTATGGCAAGGAATTGACTTTTCACGTTCTAAAGCTGAAGCTCGGGTTGATGTGAGTTACTAAGGATATTACTTCTGCACATTGCGACTATGGCTAAATCCTTGCCTATTTCTTA_AGCTCACTGTAATTATTCTATAGTTTGGTTGAGATTGTGTCAATTTTTCACTATTTGCTACTTATTTGATCTTGACATTTCGTAGGATTTATGGCAAGGAATTGACTTTTCACGTTCTAAAGGATTTATGGCAAGGAATTGACTTTTCACGTTCTAAA…
Lu3	Lu3_30034	23.86	235 G/A				AGCTCAACAGCCATGGTTTGCTCAGAGAAGCTCTGTTACAGATCATTCATTCATATTGTTCTTCCCGTAAACAGTTCATCTGTTCACTCAACTTGCTTACCAGCTGAGTTCGTTTCTCCGTTCCTTTTCCAGGTCGTCGCGCAGAAGGTGAAGGAAGCGGAGATCACTGAGCAGGACTCCCTTCTACTGGTAACAGATTCTGATCCTTTAGCTTGTAGCTTCCTTTGTAGTCTCGAATTA_AGCTCAACAGCCATGGTTTGCTCAGAGAAGCTCTGTTACAGATCATTCATTCATATTGTTCTTCCCGTAAACAGTTCATCTGTTCACTCAACTTGCTTACCAGCTGAGTTCGTTTCTCCGTTCCTTTTCCAGGTCGTCGCGCAGAAGGTGAAGGAAGC…
Lu3	Lu3_329838	24.13	42 G/T	gi|344013073|gb|AFSQ01016543.1|	12279	5e-35	AGCTCCGTTTCGGACCTCTTCCTCAGGTTATACTCCGATCTGTAGGGACATTGTCTGTCAGGCCATCATCACTGCGTGCAGAATACAACTGGCAAGGCTCAGAACTCAATTTTCAGCGGAAGGCTCAGAACTCAATTTTCAGCGGAGTTATTCAATAATGGTGTGTGTGTTGTGTTTCAAAATTGTTTCTAAAGGAGGGTTGGAACTTTCGTGTAGGGTTTGTTTGATCATCCAATTTTA_AGCTCCGTTTCGGACCTCTTCCTCAGGTTATACTCCGATCTTTAGGGACATTGTCTGTCAGGCCATCATCACTGCGTGCAGAATACAACTGGCAAGGCTCAGAACTCAATTTTCAGCGGAAGGCTCAGAACTCAATTTTCAGCGGAGTTATTCAATAA…
Lu3	Lu3_489925	24.71	232 G/A	gi|344006373|gb|AFSQ01023243.1|	3325	1.5e-59	AGCTCGGCTCCGACCCGGATGTCGAAGTTGCGGCGCTCATCGGGTCGCTTGGAGGATCCGTAAGGATTGTTGTTGGTGTTGCTGCTGCTGCTCCAGATCGAGTCGTTGAGAGAAAGGTTACTCCAGATCGAGTCGTTGAGAGAAAGGTTAGCCAAGTTGGAGTTGTGCAGCCTTAGCTGGTCGCTGAACTGGTAGAACGACGACTGCTGATTGTTGTTGTTATCCATCGCCGAAGAATTA_AGCTCGGCTCCGACCCGGATGTCGAAGTTGCGGCGCTCATCGGGTCGCTTGGAGGATCCGTAAGGATTGTTGTTGGTGTTGCTGCTGCTGCTCCAGATCGAGTCGTTGAGAGAAAGGTTACTCCAGATCGAGTCGTTGAGAGAAAGGTTAGCCAAGTT…
Lu3	Lu3_338327	24.73	20 A/T%66 T/G%76 C/T%128 A/G%148 C/A%149 A/T				AGCTCCAGATTGCTTAGCCAAGTATCATCTAGTTTGTGTACCTTCTTTCTCTTTTAGTTTTAGTGTAGGAGTTTTCAGCAGTTACTGGGGTATTCGAAACTCAGTGTTCACCGTATGTTGTATGTTGAGATTTATTAGTAGATTCTTCATGCCTGATACAGATGAAGCACATCACTTCAGATTAGGTTTAGGCGCTCTTTCTTCTGTTCGCCTATGGGAAACTTTTGGGGGATTTGGTTA_AGCTCCAGATTGCTTAGCCTAGTATCATCTAGTTTGTGTACCTTCTTTCTCTTTTAGTTTTAGTGGAGGAGTTTTTAGCAGTTACTGGGGTATTCGAAACTCAGTGTTCACCGTATGTTGTATGTTGGGATTTATTAGTAGATTCTTATTGCCTGATA…
Lu3	Lu3_24379	25.28	9 A/T%14 C/T%118 C/A%158 G/C	gi|344006373|gb|AFSQ01023243.1|	3531	3e-61	AGCTCAACACCCCCGCCCCCAAGATCGGGTCCGATTGGAACGGGTTCAACGACGGATGGAAGGTCGGAGTCGGGTCGCCTGCTGGGTCGATGATGAATAACAACAACAATAACATGACCAGTTCGTCCGTGATGGGTGGATCTCATCAGATGAACGTGGGGCTGAACGGCGGGTTCAACAAGGGAATCTACTCGAAAGGCGGTGGGCTGGTGAACAACGGCGGCGGAGGGTTCAATTTTA_AGCTCAACTCCCCTGCCCCCAAGATCGGGTCCGATTGGAACGGGTTCAACGACGGATGGAAGGTCGGAGTCGGGTCGCCTGCTGGGTCGATGATGAATAACAACAACAATAACATGAACAGTTCGTCCGTGATGGGTGGATCTCATCAGATGAACGTC…
Lu3	Lu3_308457	25.52	194 G/A	gi|344009588|gb|AFSQ01020028.1|	1499	4e-57	AGCTCCAACCTTGCTCTACTTCACGTCCATAGCTTCATAACCAGACCACCTATCTCTAGAGTACCTGTGGACAACAAATACTACAAAGAAACACATCAAATGGACCGAAACGGTCCAAATGCATATAAGGATAGATAATTGCTACAAATTATAGCCTAATCACCTTACCTTTCCAACTAATATGATATTGTCCGCTTGTTTTTTAGTTGCTTCCTAAAAGCCATCATACAATTTTGATTA_AGCTCCAACCTTGCTCTACTTCACGTCCATAGCTTCATAACCAGACCACCTATCTCTAGAGTACCTGTGGACAACAAATACTACAAAGAAACACATCAAATGGACCGAAACGGTCCAAATGCATATAAGGATAGATAATTGCTACAAATTATAGCCTA…
Lu3	Lu3_628006	25.6	82 A/G				AGCTCTCTTTCTTGATCACTGAACAGCATAAGAGAACTGGCATTACAAGCAGCAGCTGCAGGATCATAGCCATCTCAATACAAAAATGCAAAATGCTGCAGCTGCCGGGTTTAGTTTCCTTCATCCATGAGTGGTATGCTTCCAGGGTTGTCCTCTTCCAGTAGAAGGGTTAGTCGAGTGTGTTGAGGGTAATTCGTCAAGATGTACTCAATTGCCTCGCCTTTGATCTCCTCGTGGTTA_AGCTCTCTTTCTTGATCACTGAACAGCATAAGAGAACTGGCATTACAAGCAGCAGCTGCAGGATCATAGCCATCTCAATACGAAAATGCAAAATGCTGCAGCTGCCGGGTTTAGTTTCCTTCATCCATGAGTGGTATGCTTCCAGGGTTGTCCTCTTC…
Lu3	Lu3_144574	26.01	214 G/A				AGCTCATCAGAGCTGCATAGCGTGGGGAGCTTCCATCGAAACAAAAATGGCGTTCCCTTTGGTCTCAGTTCCAACGCATCATCCTCACACTCCCAAACTAACCTGGCTCCGTACCCCGCACTCTCCAATCGGAAACTCCAATCCAAGATTCAGCCACCAAACCGTTTTCTCTCAGGTACACAAATCCTCCTCCTTCATTCCTCCCTTCTCTAGGAATTGACGGAAGCAAAAGCTGATTTA_AGCTCATCAGAGCTGCATAGCGTGGGGAGCTTCCATCGAAACAAAAATGGCGTTCCCTTTGGTCTCAGTTCCAACGCATCATCCTCACACTCCCAAACTAACCTGGCTCCGTACCCCGCACTCTCCAATCGGAAACTCCAATCCAAGATTCAGCCACC…
Lu3	Lu3_248347	26.51	191 T/G				AGCTCCAGCGCCGCCATTGATTTAGTTGATTGATTTTTCAGAGGCAGAGAGAGAGAGAGCGGCTGAAGCGTCAAAATGTTCTAACGAGGGTTTGGAATCCTGTAATAGTGCGTGAGGGTCGGGTCACGTTCTAGAAGGTTGCTGCCGTGGCAATGTGTTATTGGCTGATGGACTTATTTGACTTATTTTTTACGATAAAAAGATGATAAATTTTTATCCCGTCGAAAGCAGGTGGGCTTA_AGCTCCAGCGCCGCCATTGATTTAGTTGATTGATTTTTCAGAGGCAGAGAGAGAGAGAGCGGCTGAAGCGTCAAAATGTTCTAACGAGGGTTTGGAATCCTGTAATAGTGCGTGAGGGTCGGGTCACGTTCTAGAAGGTTGCTGCCGTGGCAATGTGT…
Lu3	Lu3_535810	26.61	198 G/A				AGCTCGAGATTCACATCTGAACTTCGGTTAGGACAGGGACGAAGGCTGGAAGCTGAAATCAAAGGGTGAGATGATTTGAGGCCATGGTTTGGTCCTTGCAGTTTTGGTAATGGTGGAGTTCCTTGCATTGGGGGTTCAACCTGACGGAAGAAATCCACATTTTCAATCAGTAAACTTAGACAAATTGATGTTCTTGGGAGATGAAGGTTTCCATATAATAGTATCTAACAGGAATCCTTA_AGCTCGAGATTCACATCTGAACTTCGGTTAGGACAGGGACGAAGGCTGGAAGCTGAAATCAAAGGGTGAGATGATTTGAGGCCATGGTTTGGTCCTTGCAGTTTTGGTAATGGTGGAGTTCCTTGCATTGGGGGTTCAACCTGACGGAAGAAATCCAC…
Lu3	Lu3_698026	27.47	214 G/A	gi|344024285|gb|AFSQ01005331.1|	23250	1.5e-59	AGCTCTTGAAATTGTTTATGCTGCTACCTTACCCAAAGCATCCAAACCTTTTGTTTACATGTCTATCAAACTTCCACCTGAGCATGTCGATGTGAATGTCCATCCAACAAAAAGAGAGGTTTTACATGTCTATCAAACTTCCACCTGAGCATGTCGATGTGAATGTCCATCCAACAAAAAGAGAGGTAATACTTGTGGCAGTTGAGGCCAGTGGCCGGACAATACATTATTTACCAATTA_AGCTCTTGAAATTGTTTATGCTGCTACCTTACCCAAAGCATCCAAACCTTTTGTTTACATGTCTATCAAACTTCCACCTGAGCATGTCGATGTGAATGTCCATCCAACAAAAAGAGAGGTTTTACATGTCTATCAAACTTCCACCTGAGCATGTCGAT…
Lu3	Lu3_637922	29.26	InDel_6	gi|344006055|gb|AFSQ01023561.1|	11620	2.5e-49	AGCTCTGATGTTGTTCTTCAGCCCACCTAACCACATTGAGGAATGCACCCCGGTATGTGTCCCCGAGCTTCCGAGTTCGGTATCAGCAGGGTCCGACATTGTGCGGTCAGCAGTCCTCCGTTGATGAAAAAGAGGTAGAAAAGGTCCACAATTGAGGTTGAACTTGTATGAAGAAGTATAGGTTTGTATATCCAAAGGAAAAAAAGAAGTTGATACTAATGAGAATGGCTCAAGTACTTA_AGCTCTGATGTTGTTCTTCAGCCCACCTAACCACATTGAGGAATGCACCCCGGTATGTGTCCCCGAGCTTCCGAGTTCGGTATCAGCAGGGTCCGACATTGTGCGGTCAGCAGTCCTCCGAAAAAGAGGTAGAAAAGGTCCACAATTGAGGTTGAACT…
Lu3	Lu3_693423	29.33	20 A/C%102 C/T%127 C/T%161 G/T	gi|344016778|gb|AFSQ01012838.1|	1239	1e-61	AGCTCTAACTTTGTCCATTACAAGTTCACATCTCAATAGTGTCTTTTGAGTATCATCTAGGTGGAACCGGCTATCCCTTTCTACATCGCTATTTACAGAATCGGCCGAATTGGTGCAACCCAGAATCGGCCGAATTGGTGCAACCAAATCTCGATTCGTAGCGGGGGACTTTGGCATCAAGCAATTGTAGAGTGATAGAGAAAGGAGAGGAAGTGAAAAGAGAGAACACAATAGTATTTA_AGCTCTAACTTTGTCCATTCCAAGTTCACATCTCAATAGTGTCTTTTGAGTATCATCTAGGTGGAACCGGCTATCCCTTTCTACATCGCTATTTACAGAATTGGCCGAATTGGTGCAACCCAGAATTGGCCGAATTGGTGCAACCAAATCTCGATTCG…
Lu3	Lu3_15472	29.55	38 C/G%76 A/G				AGCTCAAAGAACCAGGTGATTGAAGCATAGAAACCACCATGATTGCAGGGAAATGTTTCAAACCTATGCAATTCAACATGAACTAAGATACCGATAAAAACGAGCTTTCATATTCAATGTTGAACTAAGATACCGATAAAAACGAGCTTTCATATTCAATGTGAAGTCTAATGAAATTCTCTGCAAATGAAAGATCAAACTGTTTACTTTAGACTGTCAATTCAAAAAGGGAGCGAATTA_AGCTCAAAGAACCAGGTGATTGAAGCATAGAAACCACGATGATTGCAGGGAAATGTTTCAAACCTATGCAATTCAGCATGAACTAAGATACCGATAAAAACGAGCTTTCATATTCAATGTTGAACTAAGATACCGATAAAAACGAGCTTTCATATTCA…
Lu3	Lu3_393640	29.79	52 A/C%InDel_1	gi|344020884|gb|AFSQ01008732.1|	5991	1e-61	AGCTCCCTCTGTAGAACAAGACTAACAACAGCTTGTGATCCTGGAATATGCAACGTCACCATCAGAAATGGAAGAAGCAAGGGAAAAATGCACGAGTAAGAGAAGAGAGACCACACACCACACAGTAACAGGGCTTTTATCTGATTTGGATTGAACATCTGACTGCATCAGAGCCTTCTGCACCTTCTGTATAAACCACCAGCTGATTGATTGCCAGGATTGGGAACATAGGATTTTTTA_AGCTCCCTCTGTAGAACAAGACTAACAACAGCTTGTGATCCTGGAATATGCCACGTCACCATCAGAAATGGAAGAAGCAAGGGAAAAATGCACGAGTAAGAGAAGAGAGACCACACACCAACAGTAACAGGGCTTTTATCTGATTTGGATTGAACATC…
Lu3	Lu3_35314	30.17	205 T/C				AGCTCAACGACTACGACAATGCCCGAGGCGTCGCGAAGACCTTTCGGTTGAAGGAGGCTTTGTAATGTAAATGTAACCAAATGGAAAGGAACGACGAGAGTTTGAATAGAGAAAAGGATGGATTACTTTTACGTGTATGTAGGGCTTACACGGTAGTTGCACGACAGTGTAAGATTAGTTACATGATCGTGTTGAGTTACACGATTGTGTAAGATGAGTCTTACATGGCCGTGTAAGTTA_AGCTCAACGACTACGACAATGCCCGAGGCGTCGCGAAGACCTTTCGGTTGAAGGAGGCTTTGTAATGTAAATGTAACCAAATGGAAAGGAACGACGAGAGTTTGAATAGAGAAAAGGATGGATTACTTTTACGTGTATGTAGGGCTTACACGGTAGTT…
Lu3	Lu3_53647	30.57	77 C/T				AGCTCAAGTGCGAAGGTGAAATAGGAAACGAGATGCTGTCATTCATCCATGCTCAAGTAGGGTTCCAGTTACTGTTCGACTTGCATTTTGAGGACGCTGTTGAGCACTTTTTGCGATCGGCGAGATATTCCCATTTATATTGCGTGACCCCAACCGGTGGTCATTGCTGGTAAGTTCTCTTGTTTAGTTCATATGAAAATTGTACACGCTCTAGTGGATTTTATGATTTCCCCTTTCTTA_AGCTCAAGTGCGAAGGTGAAATAGGAAACGAGATGCTGTCATTCATCCATGCTCAAGTAGGGTTCCAGTTACTGTTTGACTTGCATTTTGAGGACGCTGTTGAGCACTTTTTGCGATCGGCGAGATATTCCCATTTATATTGCGTGACCCCAACCGGT…
Lu3	Lu3_434865	30.6	172 G/A	gi|344000666|gb|AFSQ01028950.1|	13459	1e-61	AGCTCCGGTTCGTCGCCACGTCGGCTCGGACACGTGTCATGTTCTACAGCTCGTTCTATCATATGAGGAGCGACGACTTCTCTTCGCTGTGTGGGCCCGTCGTTGACGACGTCAAGCTTCCGACGACTTCTCTTCGCTGTGTGGGCCCGTCGTTGACGACGTCAAGCTTCTGAGCGTCCGTAAACCTACGCGCCGCGTGTAGACGGCGTTCTTCATTGTCGTTATGCCGTTGATCGGTTA_AGCTCCGGTTCGTCGCCACGTCGGCTCGGACACGTGTCATGTTCTACAGCTCGTTCTATCATATGAGGAGCGACGACTTCTCTTCGCTGTGTGGGCCCGTCGTTGACGACGTCAAGCTTCCGACGACTTCTCTTCGCTGTGTGGGCCCGTCGTTGACG…
Lu3	Lu3_108315	31.11	90 C/T%213 A/G	gi|344000666|gb|AFSQ01028950.1|	6072	3e-61	AGCTCACCTCTACTGATTAGATCGAGTTGTTGGGATGTAATTGTTGAAATTCTTTTTATTGTTGGTTGTATGTAACAAAGTGAAAATTTCGATGTGATTTGGACATTTTTCGAAACATTGCTTAGTTTCATATCGTGCAAAAGCATTGAGTTGATTAGCGGATGCTTTGGATTTTGTACCCATCAGTAACATGATTTCACATCCTTGTCAAGAAAATCCGCGTCGATCGTATCGTGATTA_AGCTCACCTCTACTGATTAGATCGAGTTGTTGGGATGTAATTGTTGAAATTCTTTTTATTGTTGGTTGTATGTAACAAAGTGAAAATTTTGATGTGATTTGGACATTTTTCGAAACATTGCTTAGTTTCATATCGTGCAAAAGCATTGAGTTGATTAG…
Lu3	Lu3_89260	31.27	17 C/T%113 G/C%206 T/C				AGCTCACGATTCTTCACTTCCTCCTGGCCGCTTGCATGTGGGTGGTAAGCGATGATCAATCGATTAGCCGTCCCAATGAGTTGGGAAACTCATTTGAAAACACTCTGAAACTGAGTACCCGGCATTGGATGAACTTTACCAGCACCTTTGCATCATTAGCATTCTCCTTCTATAATCGTGTGCTTTCATATGCATGGAACTTGTATTGCTCCAACTCAAGAAAATGGCACTTTCTTTTTA_AGCTCACGATTCTTCATTTCCTCCTGGCCGCTTGCATGTGGGTGGTAAGCGATGATCAATCGATTAGCCGTCCCAATGAGTTGGGAAACTCATTTGAAAACACTCTGAAACTCAGTACCCGGCATTGGATGAACTTTACCAGCACCTTTGCATCATTA…
Lu3	Lu3_495746	31.77	109 C/G%206 T/G				AGCTCCTTTGTGCAGCTAATACGATCACTATCTTTCTGACTGCCAATAATAAACCTCCTACCAAAATAGGAATCACATTTCTCTAAATCAGGTGGAATATCAGCAAACCCTTTCCCACCATAGATCTTATCAAACCTTCGCAACAAACTTGCTTCACGTTGAGGTACCACATGCGGCGAAGTGAAGACGAGGGGAGGAGAACTGATGTGTGCATATCCTTGTGATATTCGAGAACTCTTA_AGCTCCTTTGTGCAGCTAATACGATCACTATCTTTCTGACTGCCAATAATAAACCTCCTACCAAAATAGGAATCACATTTCTCTAAATCAGGTGGAATATCAGCAAACGCTTTCCCACCATAGATCTTATCAAACCTTCGCAACAAACTTGCTTCACG…
Lu3	Lu3_413917	32.22	147 T/G%194 G/A				AGCTCCGCGACAGTCCTTCAGGGTGTGTTGACGAGTACTTATCAGAAGCAGTGGATGCAGAGTGTGCAGACTGCGTTGATTCAACCGGCCTGATCAGGGAGACATCTGCTGATCTGATTGCTGACACTGGACACGACAGAAGTACCTGTCTACCACCATCCGATGACTGCAATAATAGCACGTCACAAATGCAGTTGGACCTTGTTTCTAATGAAGTGCAATCAGGAAATTGCTCCGTTA_AGCTCCGCGACAGTCCTTCAGGGTGTGTTGACGAGTACTTATCAGAAGCAGTGGATGCAGAGTGTGCAGACTGCGTTGATTCAACCGGCCTGATCAGGGAGACATCTGCTGATCTGATTGCTGACACTGGACACGACAGAAGTACCGGTCTACCACCA…
Lu3	Lu3_73830	32.75	55 C/T%76 T/A	gi|344019484|gb|AFSQ01010132.1|	8088	3e-61	AGCTCAATAGAAGAAAAACTTCAAGAAATGAACTAGCCATCAAACAAATGAAAACTCCAAATAAAGTCAGAAAATTACCTTCAGAAGGATGCTCAAACCCAGAATCTACAATAGCCCGAAGTAGCTCTGGCTTCAAAAGGAAGTCTCTGAATCCCGAACTGTGTATCCCAACATATCCCCTGAAAATAAAAATCGCACATTTGAGAAATCCCAATCCAACTGAAGACCAATAAATAATTA_AGCTCAATAGAAGAAAAACTTCAAGAAATGAACTAGCCATCAAACAAATGAAAATTCCAAATAAAGTCAGAAAATAACCTTCAGAAGGATGCTCAAACCCAGAATCTACAATAGCCCGAAGTAGCTCTGGCTTCAAAAGGAAGTCTCTGAATCCCGAA…
Lu3	Lu3_844799	33.26	66 G/T%189 G/T				AGCTCTTAGCATTATCACAAAAAAAATTACCAAATTCCGTCATTGAAACATAAAATGGATAGCATGTCCGGAACATTTATTCAGTTGGGAAAAGGCGATCAATCAAAGGCGCATAAGTGTGCGCATAAGTGTAACACATTGAAAAGGACGACAAGAAGATGTATCTAAAGAACAAAGGTCGCAGAAGAGTGTTCAACTGTAATGTACATAACTCAACCGAACGGAGCACGTGCCGAATTA_AGCTCTTAGCATTATCACAAAAAAAATTACCAAATTCCGTCATTGAAACATAAAATGGATAGCATTTCCGGAACATTTATTCAGTTGGGAAAAGGCGATCAATCAAAGGCGCATAAGTGTGCGCATAAGTGTAACACATTGAAAAGGACGACAAGAAG…
Lu3	Lu3_642161	33.68	119 C/T%208 A/T				AGCTCGGTGAGGTGTCACCGATTTTGAAGGCCTTTGCTGACTATGTTGATAGCCTTTCTGGAACTCCTTACCCTGTTGAATATGAAGTGTGGGTGGAAAGATTGAGTAGAGCCACCAACGTCAAGAAACTGATTTGTGGCTGTAGGTGTTTTCTGTAAATTGCCATTTGATTGCTGTTGAATTGTCTTTTGTTTGTTTCTTATGCACAGAATTTCTGAGTTCTTTTGACATGATAGTTTA_AGCTCGGTGAGGTGTCACCGATTTTGAAGGCCTTTGCTGACTATGTTGATAGCCTTTCTGGAACTCCTTACCCTGTTGAATATGAAGTGTGGGTGGAAAGATTGAGTAGAGCCACCAATGTCAAGAAACTGATTTGTGGCTGTAGGTGTTTTCTGTAA…
Lu3	Lu3_828995	34.25	50 A/G%67 C/A%224 A/G				AGCTCTGTATTGTCGGATCTCTCCTCACCAAGAATAAATCACCACACAAAAAAGGGAGAATTGCATCTGTTGTAACTTCCAATGAAGTGCTCAAAGCGCTTGGTCTGCCTCTCTGATTCACGTGTTTTTTAGACTGTCTCGTTATTTCCTTTGGTTATTTTTGTTTTTCGTTGCGGTTGATCTCAATATTGGAGAGAAAGGAGTGAGGTCACTTATTCATAAAAACCCACATTTCATTTA_AGCTCTGTATTGTCGGATCTCTCCTCACCAAGAATAAATCACCACACAAGAAAGGGAGAATTGCATATGTTGTAACTTCCAATGAAGTGCTCAAAGCGCTTGGTCTGCCTCTCTGATTCACGTGTTTTTTAGACTGTCTCGTTATTTCCTTTGGTTAT…
Lu3	Lu3_646311	34.63	74 C/T%218 A/C				AGCTCGGTTTCTTCACTCCTCCAGGCGCACCTTCCAAGAACCGTTACTTGGGAATTTGGTACAGAAACATAGCCGTTAGAAAATTCGTTTGGGTTGCCAATCGAGAAGATCCATCCACAGTAGTACTAAGAGATCGAAACGATGAAAATCGCAATAACTACTTTTGGCAGAGCTTTGATCACCCATGTGACACGATGTTACAAGGGATGAAGATTGGATGGGATTCCAAAACGAGACTTA_AGCTCGGTTTCTTCACTCCTCCAGGCGCACCTTCCAAGAACCGTTACTTGGGAATTTGGTACAGAAACATAGCTGTTAGAAAATTCGTTTGGGTTGCCAATCGAGAAGATCCATCCACAGTAGTACTAAGAGATCGAAACGATGAAAATCGCAATAAC…
Lu3	Lu3_193362	34.93	222 T/C	gi|344003825|gb|AFSQ01025791.1|	2608	3e-61	AGCTCATATGAATTTTGGTTTCATTGTAACCAAAACTGGTCCAATGAAGAAAAAATCAAGGAAGGCCTAATGTTCGTGTAGGGTATCAAATAATACCAACTTACTTCACGCACAGTGTAAGTAATCTGATGACTACTGAAATTGCATCTCCACGTGTATAATTTTTGGCGTAAATTTTAGTGTTCGATCCATTGATCGACTAATCTAATTGACGATGGTCTTGATTTTATTTCTCTTTTA_AGCTCATATGAATTTTGGTTTCATTGTAACCAAAACTGGTCCAATGAAGAAAAAATCAAGGAAGGCCTAATGTTCGTGTAGGGTATCAAATAATACCAACTTACTTCACGCACAGTGTAAGTAATCTGATGACTACTGAAATTGCATCTCCACGTGTA…
Lu3	Lu3_622996	35.28	32 C/T%164 G/A				AGCTCGGCCTCTCTTTGCCGACATCTAGCTTCCGATGGCCGGACATCGACCTCTCGTGGCGGCGGTGGAGCCAGCCTAGCTTACGGTGGCTGGAGTTCTCGATCGACGAGGTGCTGTGGAGTGACGGCGGTTGAATCCATCGCTCTCGTAACTATGCTCTGCTGCTTCTTCGTCTTCTGTGGATGCACTCTGTGACCCGAATCCAATTCGCTTCTGTAAATACTAAATATATACTAATTA_AGCTCGGCCTCTCTTTGCCGACATCTAGCTTTCGATGGCCGGACATCGACCTCTCGTGGCGGCGGTGGAGCCAGCCTAGCTTACGGTGGCTGGAGTTCTCGATCGACGAGGTGCTGTGGAGTGACGGCGGTTGAATCCATCGCTCTCGTAACTATGCT…
Lu3	Lu3_705706	35.52	InDel_2%189 C/T	gi|344018360|gb|AFSQ01011256.1|	19831	1e-23	AGCTCTTGGAGAGAGCTAGGGTTCCTGATCATTCATTCTACACATATTTTCAAGCTCTTAGAGAGAGAGAGAGAGTCAAGATATTGAAGTGATAAATAATTATCGATTGGCGAAGGAGGGGAGTTCTCGACGGATCATGGTGTCTTTCCGGGTATTTCTCATTTCTTTTTCCCTTCTTACTTCCCGAACGATGAGTACCTAAAATTTTTGTGTTGTTCGGATGAGATGAAGCTTTAGTTA_AGCTCTTGGAGAGAGCTAGGGTTCCTGATCATTCATTCTACACATATTTTCAAGCTCTTAGAGAGAGAGAGAGTCAAGATATTGAAGTGATAAATAATTATCGATTGGCGAAGGAGGGAAGAGTTCTCGACGGATCATGGTGTCTTTCCGGGTATTTC…
Lu3	Lu3_60879	35.62	122 T/G				AGCTCAAGGAAGCTTTGGAGAGCAGGATGAGAGCTAATAACAGAGTAACGGAAAGCGGAATAGAGGAAGCTTTGGAGAACACAAGGAATCGAAGTTACGGAGAGTGGAATCGGTACAAACTTTGTTGATGTATCTCCGGCGATCACAGCTCAGCTCAGCACTTCACACTATCAGAAGCTTTACACCTAAAAAACCCTAAGCCCTTACAAGTATATATACCAAGTATCGGGGCCGGTTTTA_AGCTCAAGGAAGCTTTGGAGAGCAGGATGAGAGCTAATAACAGAGTAACGGAAAGCGGAATAGAGGAAGCTTTGGAGAACACAAGGAATCGAAGTTACGGAGAGTGGAATCGGTACAAACTGTGTTGATGTATCTCCGGCGATCACAGCTCAGCTCAG…
Lu3	Lu3_209050	35.92	188 C/A%216 A/G%231 G/A				AGCTCATCTCCATCACTCCATTCATGGATCTGAGCCTTGATTATTTCAAGTGGGTTCTTATTCTTGTTGATCAAATCCCACAGTTTGAAGTTCTTCCTGGGCAACAGGAAATCAGATTCCTTCTTCTTTTGCTATGGATGCTTGGATTCTCTCCACTATCAACCCCTGGCCCAAAACAAAAACCCCACCCAATGGTATGGTCGGTGACGGTTAGTACATATTTATCGCCTGATCGCTTTA_AGCTCATCTCCATCACTCCATTCATGGATCTGAGCCTTGATTATTTCAAGTGGGTTCTTATTCTTGTTGATCAAATCCCACAGTTTGAAGTTCTTCCTGGGCAACAGGAAATCAGATTCCTTCTTCTTTTGCTATGGATGCTTGGATTCTCTCCACTA…
Lu3	Lu3_496124	36.24	71 A/G%79 C/A%135 C/T	gi|344020884|gb|AFSQ01008732.1|	5547	5e-59	AGCTCCTTTTCGTAAGACAATGACGACATTGAAGTGGCGGATGAAGAAACAGACGGTGGTTGGCGACGGCAACGGCGGCGAGAAAGAGAAAGCGTTGACGGCGGTGTTAGTACCCCGGCGTATTTGATATTTCTCCTCAACTCCAGCTGGGAACATCCACCTCTGCAAATTTTGTAGCGAAACAGAGAGGAAAATGACCAGCTGGGAACATCCATCTTGAATTCCAAGCTCTGATTCTTA_AGCTCCTTTTCGTAAGACAATGACGACATTGAAGTGGCGGATGAAGAAACAGACGGTGGTTGGCGACGGCGACGGCGGAGAGAAAGAGAAAGCGTTGACGGCGGTGTTAGTACCCCGGCGTATTTGATATTTCTTCTCAACTCCAGCTGGGAACATCC…
Lu3	Lu3_367216	36.53	27 A/G%183 C/G	gi|344000563|gb|AFSQ01029053.1|	2297	3e-61	AGCTCCCACCCTACCTTTTCTTACTCACTCTGTGGGCTTTTTCCAAATGATGAAGAAAATGAAGAAAGAAAACAAACAAGTGTTTATCAAATTCTGGAATGAGACACACCGTCTCATCTGATCTGACGCTAAACCTTTCTGACGATTCCCCCAAAACCACGACTTTACCAGAGATTTGCAAACGAACACAAAGTATAGTAGTAACATTGTCACAGAATCACATAACCAAATTCAATTTTA_AGCTCCCACCCTACCTTTTCTTACTCGCTCTGTGGGCTTTTTCCAAATGATGAAGAAAATGAAGAAAGAAAACAAACAAGTGTTTATCAAATTCTGGAATGAGACACACCGTCTCATCTGATCTGACGCTAAACCTTTCTGACGATTCCCCCAAAACC…
Lu3	Lu3_455615	36.62	120 A/T%139 G/A%157 G/A%160 T/C				AGCTCGCCGCCATCTCCATCGCCAACACCGTCATCGTCGGCTTCAATTTCGGCCTCCTCGTACGTCACTATCCCTCCCTTCCACTTTCAATTTCAATTTTTTTGTCAAACAGGTTGTAAAACAGGTTGTAATGGAGTGGTCGTAGCACCTGATTTTGTTTCGTAAAATCCTAAATTTGAAACCCAGAATGCACAATCACTTGGCGAAGTTCTTCGTATAAAAAAATTTCAAACTTTTTTA_AGCTCGCCGCCATCTCCATCGCCAACACCGTCATCGTCGGCTTCAATTTCGGCCTCCTCGTACGTCACTATCCCTCCCTTCCACTTTCAATTTCAATTTTTTTGTCAAACAGGTTGTAATACAGGTTGTAATGGAGTGATCGTAGCACCTGATTTTAT…
Lu3	Lu3_131939	36.9	34 A/G%127 T/C				AGCTCAGAAGCTCCCTCTCATTCTTGTTCCACAACAATGCACACACCTGGGATCCAGTGTCCACCGAGTTCAAGCACGCGCCAGTATGAGTGTTCCAGAACTTGATAGTTCTGTCTCCTCCTGAAGTTGACCATTTCAGTCCACAGACTTCTTGCGTGTGGCCTCTGTATGTTTCAACTATGTGTTTTCTGATTCGGACATCGTTGTTTATAATCCTTCCATCCATTCCTCCAGTGGTTA_AGCTCAGAAGCTCCCTCTCATTCTTGTTCCACAGCAATGCACACACCTGGGATCCAGTGTCCACCGAGTTCAAGCACGCGCCAGTATGAGTGTTCCAGAACTTGATAGTTCTGTCTCCTCCTGAAGCTGACCATTTCAGTCCACAGACTTCTTGCGTG…
Lu3	Lu3_705699	36.91	InDel_2%189 T/C				AGCTCTTGGAGAGAGCTAGGGTTCCTGATCATTCATTCTACACATATTTTCAAGCTCTTAGAGAGAGAGAGAGAGTCAAGATATTGAAGTGATAAATAATTATCGATTGGCGAAGGAGGGGAGTTCTCGACGGATCATGGTGTCTTTCCGGGTATTTCTCATTTCTTTTTCCCTTCTTACTTCCCGAATGATGAGTACCTAAAATTTTTGTGTTGTTCGGATGAGATGAAGCTTTAGTTA_AGCTCTTGGAGAGAGCTAGGGTTCCTGATCATTCATTCTACACATATTTTCAAGCTCTTAGAGAGAGAGAGAGTCAAGATATTGAAGTGATAAATAATTATCGATTGGCGAAGGAGGGAAGAGTTCTCGACGGATCATGGTGTCTTTCCGGGTATTTC…
Lu3	Lu3_811665	37.48	141 C/A%181 C/T%211 G/A	gi|344016783|gb|AFSQ01012833.1|	9374	3e-61	AGCTCTGCCTCTAGAGATATGATTTTGTAGATAAAGTCTATAGCTTCATCATTACTAGGAAGCCAAGGGGAAAAAGAATGTTGGGGAACCAACCGGATCAGACTCGAAACCGGATTATCGTAAATGGTATGGTCATCGAACTTTATATAAATTTATGGTGATATGAGTTCGATTGTTACGCATTGATGATGAGGAGTCGGAATTTTTCTAGACACGAGATCTTTTATGACTGATGGGTTA_AGCTCTGCCTCTAGAGATATGATTTTGTAGATAAAGTCTATAGCTTCATCATTACTAGGAAGCCAAGGGGAAAAAGAATGTTGGGGAACCAACCGGATCAGACTCGAAACCGGATTATCGTAAATGGTATGGTCATCGAAATTTATATAAATTTATGG…
Lu3	Lu3_7771	37.66	131 T/A				AGCTCAAACATCTATGCTGCTAGACTGGATGAAAATAAATCGGGTATCACCTCATGCCAGATAGTTTACCCTTCATCGAGTTCCCTCAACATTATGTTTGGGAGAAACTGAACAAAAAATTATTATTGTCTACCAGCTGTAGAAGAGAGATTCTATTTGAGAATGTTACTTCATGTTGTCAAAGGTTGCAGGAGTTATGAAGACATCAAACCTATAAATGGTTTCGTGCATGAGTCCTTA_AGCTCAAACATCTATGCTGCTAGACTGGATGAAAATAAATCGGGTATCACCTCATGCCAGATAGTTTACCCTTCATCGAGTTCCCTCAACATTATGTTTGGGAGAAACTGAACAAAAAATTATTATTGTCAACCAGCTGTAGAAGAGAGATTCTATTT…
Lu3	Lu3_696319	37.93	137 T/A	gi|344027253|gb|AFSQ01002363.1|	1330	1.5e-59	AGCTCTTCTTCTCCATGTCCTAGTGAGTTGGTTTTTCGTTTACAAGATGCGTGTTGGGATCGTCGGGACTGCTATCACTCTCGATTTCTCTTGGTGGATTACTGTCTTGGCCATGTTTCTCCGAATGCTGGACTGGTTTCTCTGCTCAAGCTTTTGTTGGACTTTGGGACTTCTTCAAACTTGCTGTAGCCTCTGGGGTTATGCTTACGTAAGTCTATTATATGCTTTATTACATAATTA_AGCTCTTCTTCTCCATGTCCTAGTGAGTTGGTTTTTCGTTTACAAGATGCGTGTTGGGATCGTCGGGACTGCTATCACTCTCGATTTCTCTTGGTGGATTACTGTCTTGGCCATGTTTCTCCGAATGCTGGACTGGATTCTCTGCTCAAGCTTTTGTT…
Lu3	Lu3_860141	37.96	204 G/A	gi|344016795|gb|AFSQ01012821.1|	79879	5e-61	AGCTCTTCGAGCTTTGCGACGTAAACCCCTTTGGTTTCATCTTCTCCATCTTCGTACAACCAGTCCTCTACCAGCTGTAGTTTGCTCAAGAACTCTTCCTTATCTGGCTCGGTAACGAAGGTTTCCTCCATCACACGATCTTGTAAAGCCATCTCAAACTCCTTTTCTACTGCTTTCTGAAGATCGGCAGAAGGCATTCCACCGTGGACGAGTTCAGAAACCGGAAGGTTGGATTTCTTA_AGCTCTTCGAGCTTTGCGACGTAAACCCCTTTGGTTTCATCTTCTCCATCTTCGTACAACCAGTCCTCTACCAGCTGTAGTTTGCTCAAGAACTCTTCCTTATCTGGCTCGGTAACGAAGGTTTCCTCCATCACACGATCTTGTAAAGCCATCTCAAA…
Lu3	Lu3_489983	38.44	56 A/T%71 T/C%228 C/T				AGCTCGGCTCCGGCGAGCCTTGAATCACTAACCAAACTCAGTCAAACTCGGATCGAAGGATACGTAAGGCTTCGTCTCGATAATACGAAGTCAACAAAGGTATTTAGAGGTCTTGGGTTGTAGAGGTCTTGGGTTGGTCTAGAACTTGCCGACGCAAGTCGACGTCGGAGAAGGAAACGGAGAAGACGGGAACATAGTTTCAGACTTGCTCCCCTTCGATACTGACTCTGGATGGTTTTA_AGCTCGGCTCCGGCGAGCCTTGAATCACTAACCAAACTCAGTCAAACTCGGATCGTAGGATACGTAAGGCCTCGTCTCGATAATACGAAGTCAACAAAGGTATTTAGAGGTCTTGGGTTGTAGAGGTCTTGGGTTGGTCTAGAACTTGCCGACGCAAG…
Lu3	Lu3_603781	39.03	127 A/C%220 G/A	gi|344027255|gb|AFSQ01002361.1|	3313	1e-61	AGCTCTCCGGGATCTGCGACGGGATCTTGAAATTGCTCGACACCAGGCTCATACCTTCCGCTGCTTCCGGTGACTCGAAGGTCTTCTACTTGAAGATGAAGGGTGATTATCACAGGTACCTATTGTAGTCTTACGGATCTCACCTCCACAATTCTTAGATCTGCTCCCTAGTAGTCTCGATTCGTGAATTCTCGGCCCTGATTCATCTGATTTGTTACTGTTTAGAAATCATCTTCATTA_AGCTCTCCGGGATCTGCGACGGGATCTTGAAATTGCTCGACACCAGGCTCATACCTTCCGCTGCTTCCGGTGACTCGAAGGTCTTCTACTTGAAGATGAAGGGTGATTATCACAGGTACCTATTGTCGTCTTACGGATCTCACCTCCACAATTCTTAG…
Lu3	Lu3_699698	40.41	209 T/C				AGCTCTTGAGACAGAGCCTTAGTGAGAACATCAGCTGTTTGTTGCCTAGACGGTACATAGCTGATTTCCACTATTCCAGTTTCAACCTTTTCTGTTATGAAATGCCTGTCTATCTCGACACTGTCTATCTCGACATGCTTTGTTCTATCGTGATGGATAGGATTCTTGACTATACTTAGTGCCGATTGACTGTCACTGAACAGTGACGTTTTTCCTTGTCCTAGAAGATCGAGTTCTTTA_AGCTCTTGAGACAGAGCCTTAGTGAGAACATCAGCTGTTTGTTGCCTAGACGGTACATAGCTGATTTCCACTATTCCAGTTTCAACCTTTTCTGTTATGAAATGCCTGTCTATCTCGACACTGTCTATCTCGACATGCTTTGTTCTATCGTGATGGAT…
Lu3	Lu3_703149	40.76	95 C/T	gi|344015019|gb|AFSQ01014597.1|	1832	1e-61	AGCTCTTGCTCTAAAACACACTCAGAATCCAATTATTGGATTCCTGAAAACCTATTGCAGTTCTACACTTATAAGCAGAAAAGTAATCCTAACCCCCACCTCTGATATGCTCTCCTGGTATTATATGACATACAAAGATCAATTATAGGATTGCAATCCTGAAACTCCAAATCCCTAAACTATCAGGATTTTCCTATAGGGGTTTCCAATCAAAAGGATTGAGATAGAGAAAGAAGATTA_AGCTCTTGCTCTAAAACACACTCAGAATCCAATTATTGGATTCCTGAAAACCTATTGCAGTTCTACACTTATAAGCAGAAAAGTAATCCTAACCTCCACCTCTGATATGCTCTCCTGGTATTATATGACATACAAAGATCAATTATAGGATTGCAATC…
Lu3	Lu3_117770	41.09	66 A/C%103 C/A%113 C/A%123 C/G%140 C/T%160 T/C				AGCTCACGATTCTTCATTTCCTCCTGGCCGCTTGCATGTGGGTGGTAAGCGATGATCAATCGATTAGCCGTCCCAATGAGTTGGGAAACTCATTTGAAAACACTCTAAAACTCAGTACCCGGCATTGGATGAACTTTACCAGCACCTTTGCATCATTAGTATTCTCCTTCTATAATCGTGTGCTTTCATATGCATGGAACTTGTACTGCTCCAACTCAAGAAAATGGCACTTTCTTTTTA_AGCTCACGATTCTTCATTTCCTCCTGGCCGCTTGCATGTGGGTGGTAAGCGATGATCAATCGATTCGCCGTCCCAATGAGTTGGGAAACTCATTTGAAAACAATCTAAAACTAAGTACCCGGGATTGGATGAACTTTACTAGCACCTTTGCATCATTA…
Lu3	Lu3_90095	41.61	195 G/A				AGCTCACGATTCTTCAGTTACTCCTGGTCGCTTGTATGTGGGTGGTAAGCGATGATCAATCGATTAGATGTCCCAATGAAATGGGAAACTCGTTTGAAAACACTCTGAAAGTTAGTATGCTCAATCGATTAGATGTCCCAATGAAATGGGAAACTCGTTTGAAAACACTCTGAAAGTTAGTATGCCGATCGCTTGTGGGTGAGTGACGGGCGTCGAAACGTGTGAAAAGGCATTGCATTA_AGCTCACGATTCTTCAGTTACTCCTGGTCGCTTGTATGTGGGTGGTAAGCGATGATCAATCGATTAGATGTCCCAATGAAATGGGAAACTCGTTTGAAAACACTCTGAAAGTTAGTATGCTCAATCGATTAGATGTCCCAATGAAATGGGAAACTCGT…
Lu3	Lu3_7577	41.63	140 C/G%166 C/A%186 C/A				AGCTCAAAATTCTTCACTTCCTCCTGGCCGCATGCATGCGGGTGGTAAGTGATGATCAATCGATTAGCTGTCCCAATGAGTTTTCAAACTCATTTGAAAACACTCTGAAACTGAGTACCCTTGCATCATTAGCATTCTCCTTCTATAATCGTGTGCTTTCATATGCACGGAACTTGTACTACTCCCACTCAAGAAAATGGCACTTTCTTTCTAAAGCGACAAGCCTAGCATCCATATTTA_AGCTCAAAATTCTTCACTTCCTCCTGGCCGCATGCATGCGGGTGGTAAGTGATGATCAATCGATTAGCTGTCCCAATGAGTTTTCAAACTCATTTGAAAACACTCTGAAACTGAGTACCCTTGCATCATTAGCATTCTCGTTCTATAATCGTGTGCTT…
Lu3	Lu3_120751*	41.97	113 G/A	gi|344001669|gb|AFSQ01027947.1|	1095	1.6e-44	AGCTCAGGATTCTTCACTTCCTCCTGGCCGCTTGCATTTGGGTGGTAAGCGATGATCAATCGATTAGCCGTCCCAATGAGTTGGGAAACTCATTTGAAAACACTCTGAAACTGAGAACCCGGCATTGGATGAACTTTACCAGCACCTTTGCATCATTAGCATTCTCCTTCTATAATCGTGTGCTTTCATATGCATGGAACTTGTACTGCTCCAACTCAAGAAAATGGCACTTTCTTTTTA_AGCTCAGGATTCTTCACTTCCTCCTGGCCGCTTGCATTTGGGTGGTAAGCGATGATCAATCGATTAGCCGTCCCAATGAGTTGGGAAACTCATTTGAAAACACTCTGAAACTAAGAACCCGGCATTGGATGAACTTTACCAGCACCTTTGCATCATTA…
Lu3	Lu3_753607	44.92	102 G/T	gi|344006124|gb|AFSQ01023492.1|	5286	1e-61	AGCTCTCCGTTGATGAATCCCAACTTCTTCTTTGCCTTCAGAGCCAGGCGCATGGATCTGCTCCATAGGTGATAATTTGTGCCATCGAGTTTCACCGCTGTGATTGCCTGAGACAAGTTCTTGGCCATGGCGGCAACCCAAGGTGATGGATGAGCTTACTGCTCTTATACCATGTGAACAGAGATGATCGAGAGAAGGAGAGGAGCAATGAAGAATGGAGAAGAATTCTTACTTCCATTA_AGCTCTCCGTTGATGAATCCCAACTTCTTCTTTGCCTTCAGAGCCAGGCGCATGGATCTGCTCCATAGGTGATAATTTGTGCCATCGAGTTTCACCGCTGTTATTGCCTGAGACAAGTTCTTGGCCATGGCGGCAACCCAAGGTGATGGATGAGCTTA…
Lu3	Lu3_120424	46.14	135 C/A				AGCTCACGTCGGCGTCAGGCCGGCAAACAGCTCGGTAACGGCGGTGTTGGTGTTTGGAGACTCGACGGTGGACGCCGGGAATAACAACTTTGTGAAGACTCCTTTCAAGGGAAACTTCCCTCCTTATGGCCAGGCTTTTGTCGGCGGCCAGCCCACCGGCCGGTTCAGCAACGGCCGGCTCACCACCGATTTCATAGGTCAGTAGTGTTGGTTATACGTTCAATTGTTCATATTCATTTA_AGCTCACGTCGGCGTCAGGCCGGCAAACAGCTCGGTAACGGCGGTGTTGGTGTTTGGAGACTCGACGGTGGACGCCGGGAATAACAACTTTGTGAAGACTCCTTTCAAGGGAAACTTCCCTCCTTATGGCCAGGATTTTGTCGGCGGCCAGCCCACCG…
Lu3	Lu3_52366	46.4	61 C/T%105 C/G%151 G/A%210 T/A				AGCTCAAGATTCTTCACTTCCTCCTGGCCGCATGCATGTGGGTGGTAAGCGATGATCAATCGATTAGCTGTCCCAATGAGATGGCAAACTCATTTGAAAACACTCTGAAACTGAGAACCCGCCATAAACTACTCGAAAATGAGGAGTGCTGATAAGAGTCTTGAACGCAATTTGAGAGGCCCAAACAGACTCATCGACCGTGATTCACCTGTCCTTCCGAGATTGATCGATTGGTTTTTA_AGCTCAAGATTCTTCACTTCCTCCTGGCCGCATGCATGTGGGTGGTAAGCGATGATCAATTGATTAGCTGTCCCAATGAGATGGCAAACTCATTTGAAAACACTGTGAAACTGAGAACCCGCCATAAACTACTCGAAAATGAGGAGTGCTAATAAGAG…
Lu3	Lu3_52439	46.83	89 C/T%167 A/G	gi|344001669|gb|AFSQ01027947.1|	578	2e-40	AGCTCAAGATTCTTCACTTCCTCCTGGCCGCATGCATGTGGGTGGTAAGCGATGATCAATCGATTAGCTGTCCCAATGAGATGGCAAACTCATTTGAAAACACTCTGAAACTGAGAACCCTGCCATAAACTACTCAAAATGAGAAGTGCCGATAGGAGTCTTGAACACAATTTGATAGGCCCAAACAAACTCATCGAGCATGATTCACCAGTCCTTCCGAGATTGATCGATTGGTTTTTA_AGCTCAAGATTCTTCACTTCCTCCTGGCCGCATGCATGTGGGTGGTAAGCGATGATCAATCGATTAGCTGTCCCAATGAGATGGCAAATTCATTTGAAAACACTCTGAAACTGAGAACCCTGCCATAAACTACTCAAAATGAGAAGTGCCGATAGGAG…
Lu3	Lu3_54678	47.29	118 C/G	gi|344001669|gb|AFSQ01027947.1|	936	3.2e-30	AGCTCAAGATTCTTCACTTCTTCCTACCCGCATGCATGTGGGTGGTAAGCGATGATCAATCGATTAGTTGTTCCAATGAGTTGGCAAACTCATTTGAAAACACTCTAAAAGTGAGTACCCTGGAACTTGTACTGCTCCAACTCAAGAAAATGGCACTTTCTTTCTAAAGCGAAAACCCTAGCATCCATATTTAGTTGCTTGATCCCTCACAATATGCCTTATTCTCAAGCATGACCTTTA_AGCTCAAGATTCTTCACTTCTTCCTACCCGCATGCATGTGGGTGGTAAGCGATGATCAATCGATTAGTTGTTCCAATGAGTTGGCAAACTCATTTGAAAACACTCTAAAAGTGAGTAGCCTGGAACTTGTACTGCTCCAACTCAAGAAAATGGCACTT…
Lu3	Lu3_117580	47.45	105 A/C%128 A/C				AGCTCACGATTCTTCAGTTCCTCCTGGCCGCTTGCATGTGGATGGTAAGCGATGATCGATTGATTAGCTATCCCAATGAGTTGGCAAACTCATTTGAAAACACTATGAAAGTGAGTACCCAAACACTATGAAAGTGAGTACCCTAATCGCATATGACTGAGTGACGGGCGTCGAAACGTGTGAAAAGACATTGGATGAACTTTACCAGCACCTTTGCATCATTAGCATTCTCCTTCTTTA_AGCTCACGATTCTTCAGTTCCTCCTGGCCGCTTGCATGTGGATGGTAAGCGATGATCGATTGATTAGCTATCCCAATGAGTTGGCAAACTCATTTGAAAACACTCTGAAAGTGAGTACCCAAACACTCTGAAAGTGAGTACCCTAATCGCATATGACT…
Lu3	Lu3_115726	47.72	103 C/G	gi|344001669|gb|AFSQ01027947.1|	944	2.5e-27	AGCTCACGATTCTTCACTTCCTCCTGGCCGCATGCATTTGGGTGGTAAGCGATAATCAATCGATTAGCTATTCCAATGAGTTGGGAAAGTCATTTGAAACCACTCTAAAACTCAGTACCCCTTGTACTGCTCCAACTCCAGAAAATTGCACTTTCTTTCTAAATCGACAAGCCTAGCATCCATATTTACTTGCTTCATCCCGCACAATATGCCTTATTCTCAAGCATGACATATAAATTA_AGCTCACGATTCTTCACTTCCTCCTGGCCGCATGCATTTGGGTGGTAAGCGATAATCAATCGATTAGCTATTCCAATGAGTTGGGAAAGTCATTTGAAACCAGTCTAAAACTCAGTACCCCTTGTACTGCTCCAACTCCAGAAAATTGCACTTTCTTT…
Lu3	Lu3_54037	48.12	96 A/C	gi|344001669|gb|AFSQ01027947.1|	578	1e-29	AGCTCAAGATTCTTCACTTCCTCCTGGCCGTATGCATGCGGGTGGTAAGTGATGATCAATCGATTAGCTGTCCCAATGAGTTGGCAAACATTTGAAAACACTGTGAAACTTAGTACCCAAGCCATAAACTACTCGAAAATGAGAAGTGCCGATAGGAGTCTTGAACGTAATTTGATAGGACCAAACAGACTCATCGAGCGTGATTCACCAGTCCTTCCGAGATTGATCGATTGGTTTTTA_AGCTCAAGATTCTTCACTTCCTCCTGGCCGTATGCATGCGGGTGGTAAGTGATGATCAATCGATTAGCTGTCCCAATGAGTTGGCAAACATTTGACAACACTGTGAAACTTAGTACCCAAGCCATAAACTACTCGAAAATGAGAAGTGCCGATAGGAG…
Lu3	Lu3_67217	48.38	111 A/G				AGCTCAAGTGGATTCTTGAAAACATTATCGATCAATCTTTGAAGGACTTGTCCATCTAGCTCGATGTACTTCACAAACACACAATTATTGGAGGTAGTTCTTGCATACCCATGGTTGAACAACCCAGATAGGCTCTTACTCAATCTTCACACACCGTCTTCTAGTGGGATTCGACATCTAAGCAGTTTCATCTTTGATTATCAACCTAATATCGTGCAGTCTTGCAACCCGTTTACCTTA_AGCTCAAGTGGATTCTTGAAAACATTATCGATCAATCTTTGAAGGACTTGTCCATCTAGCTCGATGTACTTCACAAACACACAATTATTGGAGGTAGTTCTTGCATACCCGTGGTTGAACAACCCAGATAGGCTCTTACTCAATCTTCACACACCGTC…
Lu3	Lu3_67353	48.69	17 G/T%21 C/A%184 A/C%210 T/G%235 G/C				AGCTCAAGTGGATTTTGTGACAACCAATCGATCAATCTAGGAAGGACTGGTGAATCACGCTCGATGAGTCTGTTTGGGCCTATCAAATTGCATTCAAGACTCCTATCGGCACTTCTAGTTTCATCCAATGCCTTTTCACACGTTTCGACGCCCGTCACTCAGTCATAAGCGATTAGGGTACTCAGTTTCAGAGTGTTTTCAAATGAGTTTTGCCAACTCATTGGGACAGCTAATGAATTA_AGCTCAAGTGGATTTTTTGAAAACCAATCGATCAATCTAGGAAGGACTGGTGAATCACGCTCGATGAGTCTGTTTGGGCCTATCAAATTGCATTCAAGACTCCTATCGGCACTTCTAGTTTCATCCAATGCCTTTTCACACGTTTCGACGCCCGTCAC…
Lu3	Lu3_91087	48.99	153 T/G	gi|344001669|gb|AFSQ01027947.1|	578	2e-31	AGCTCACAATTCTTCACTTCCTCCTGGCCGCATGCATGCGGGTGGTAAGTGATGATCAATCAATTAGGTGTCCCAATGAGTTGGCAAACTCATTTGAAAACACTCTGAAACTGAGTACCCGCCATAAACTACCCGAAAATGAGAAGTGCCGATAGGAGTCTTCAACGCAATTTGATAGGCCCAAACAGACTCATCGACCGTGATTCACCAGTCCTTCAGAGATTGATCGATTGGTTTTTA_AGCTCACAATTCTTCACTTCCTCCTGGCCGCATGCATGCGGGTGGTAAGTGATGATCAATCAATTAGGTGTCCCAATGAGTTGGCAAACTCATTTGAAAACACTCTGAAACTGAGTACCCGCCATAAACTACCCGAAAATGAGAAGTGCCGAGAGGAG…
Lu3	Lu3_449722	49.1	167 G/C	gi|344014843|gb|AFSQ01014773.1|	7715	3e-61	AGCTCCTCAACAGGCATGCAGAGCGTATCTTCCTGGTGGACGAGCCCTCTTATGAGGTGCTCACGCTTGACTTCTTTAGGATGCTGTATGTGGACCTCAATGTCGGGTGGACCCGACTAGTCGACGAGCTGAACATTGTTTGTGGCTTCTACGCCGAGGAGGATAAGGCTACATACTAGTTCCAAAGCCTGATCTCCTTTGCTGCTATCCATTCTGCTACTCAATACTAGATCCAACTTA_AGCTCCTCAACAGGCATGCAGAGCGTATCTTCCTGGTGGACGAGCCCTCTTATGAGGTGCTCACGCTTGACTTCTTTAGGATGCTGTATGTGGACCTCAATGTCGGGTGGACCCGACTAGTCGACGAGCTGAACATTGTTTGTGGCTTCTACGCCGAG…
Lu3	Lu3_866190	50.35	137 T/A				AGCTCTTCTTCTCCATGTCCTAGTGAGTTGGTTTTTCGTTTACAAGATGCGTGTTGGGATCGTCGGGACTGCTATCACTCTCGATTTCTCTTGGTGGATTACTGTCTTGGCCATGTTTCTCCGAATGCTGGACTGGTTTCTCTGCTCAAGCTTTTGTTGGACTTTGGGACTTCTTCAAACTTGCTGTAGCCTCTGGGGTTATGCTTACGTAAGTCTATTATATGCTTTATTACATAATTA_AGCTCTTCTTCTCCATGTCCTAGTGAGTTGGTTTTTCGTTTACAAGATGCGTGTTGGGATCGTCGGGACTGCTATCACTCTCGATTTCTCTTGGTGGATTACTGTCTTGGCCATGTTTCTCCGAATGCTGGACTGGATTCTCTGCTCAAGCTTTTGTT…
Lu3	Lu3_392995	51.55	176 T/G				AGCTCGAAGGAGGAAGAACAAGTTTGATTTACGGCCTTGACATCGCTGCCGACAGAAGCTCGAAGGAGGAAGAAGAACTCGGATTTGCACAGATTTGGCCGCACTGGTGGTGGTTTGGATGTGGTTTGGACTCAAACGACGATCGGTGCTCGTTTGAGGCGACGACGGTAATGGTTGCTGGAGGTCTAAGTATTGGTGGTGGTGGTTGCAATAATCGTCTGGAGATGATAAGGTAGATTA_AGCTCGAAGGAGGAAGAACAAGTTTGATTTACGGCCTTGACATCGCTGCCGACAGAAGCTCGAAGGAGGAAGAAGAACTCGGATTTGCACAGATTTGGCCGCACTGGTGGTGGTTTGGATGTGGTTTGGACTCAAACGACGATCGGTGCTCGTTTGAG…
Lu3	Lu3_238953*	51.56	142 G/C	gi|344004986|gb|AFSQ01024630.1|	8061	5e-59	AGCTCCACCGTGAACCTTGATGTAAGTTCGTAAAAAATAGTCGAGCAAAGAAGGACCTAACAAAAGAAATATCACAACCCTGCTCTGATGAGATATATGTCGAATCGGAAATTACCTCTCGACAACTCTATGATTTCATCGGCGAGAATTCGGCTAATTAGCATTAGGCGGCCGTAAGTTTCAATTTTTTATAAACCCATCTCATATCTTTGAAAAATCAAATACGTCCTGAACTTTTTA_AGCTCCACCGTGAACCTTGATGTAAGTTCGTAAAAAATAGTCGAGCAAAGAAGGACCTAACAAAAGAAATATCACAACCCTGCTCTGATGAGATATATGTCGAATCGGAAATTACCTCTCGACAACTCTATGATTTCATCGCCGAGAATTCGGCTAAT…
Lu3	Lu3_380157	51.86	28 C/T	gi|344026368|gb|AFSQ01003248.1|	1042	1e-61	AGCTCCCCACCGCCGCCAATCTTTTTTCTCGTTGCAAGTCCTCACCGCCATACCGTCCCCATTGTTTACTAGGCTACCCTAGTTGTCTAGTTGCCCTCTCATAAGAGAGTAGGTTGCACTCCGCCACCGCCTCGTCTTCACCCATCAAGAAACAAATTGTTGGCCTCGCTAATGTCATCCCAGCTTGGAAGAACTTATCGCATTCCAATAAGGACCGTGCAATGTTCGTAGCTAGGTTTA_AGCTCCCCACCGCCGCCAATCTTTTTTTTCGTTGCAAGTCCTCACCGCCATACCGTCCCCATTGTTTACTAGGCTACCCTAGTTGTCTAGTTGCCCTCTCATAAGAGAGTAGGTTGCACTCCGCCACCGCCTCGTCTTCACCCATCAAGAAACAAATT…
Lu3	Lu3_89301	51.96	7 C/T%61 C/T%81 T/C%157 C/T%206 T/C				AGCTCACGATTCTTCACTTCCTCCTGGCCGCTTGCATGTGGGTGGTAAGCGATGATCAATCGATTAGCCGTCCCAATGAGTTGGGAAACTCATTTGAAAACACTCTGAAACTGAGTACCCGGCATTGGATGAACTTTACCAGCACCTTTGCATCATCAGCATTCTCCTTCTATAATCGTGTGCTTTCATATGCATGGAACTTGTATTGCTCCAACTCAAGAAAATGGCACTTTCTTTTTA_AGCTCATGATTCTTCACTTCCTCCTGGCCGCTTGCATGTGGGTGGTAAGCGATGATCAATTGATTAGCCGTCCCAATGAGCTGGGAAACTCATTTGAAAACACTCTGAAACTGAGTACCCGGCATTGGATGAACTTTACCAGCACCTTTGCATCATTA…
Lu3	Lu3_329095	52.17	142 G/C				AGCTCCACCGTGAACCTTGATGTAAGTTCGTAAAAAATAGTCGAGCAAAGAAGGACCTAACAAAAGAAATATCACAACCCTGCTCTGATGAGATATATGTCGAATCGGAAATTACCTCTCGACAACTCTATGATTTCATCGGCGAGAATTCGGCTAATTAGCATTAGGCGGCCGTAAGTTTCAATTTTTTATAAACCCATCTCATATCTTTGAAAAATCAAATACGTCCTGAACTTTTTA_AGCTCCACCGTGAACCTTGATGTAAGTTCGTAAAAAATAGTCGAGCAAAGAAGGACCTAACAAAAGAAATATCACAACCCTGCTCTGATGAGATATATGTCGAATCGGAAATTACCTCTCGACAACTCTATGATTTCATCGCCGAGAATTCGGCTAAT…
Lu3	Lu3_471586	52.34	90 C/T%145 C/T	gi|344022632|gb|AFSQ01006984.1|	11562	3e-61	AGCTCGGAATCGGCGAAGTAATCAAGCCGACAAATAAAGTTCTTTGGGAAGATCGGAAAAATTAGGTTTTTCATAATTCTTTGTGTAAACCTAGAATCAATGTGTTTTTCTTCTTATTCTGTTTTTCATAATTCTTTGTGTAAACCTAGAATCAATGTGTTTTTCTTCTTATTCTGATTTGTCTATCAAGATTATGAGTGGCTAAACTTCTCTTACTTAGATTAGATGAACCCTAGGTTA_AGCTCGGAATCGGCGAAGTAATCAAGCCGACAAATAAAGTTCTTTGGGAAGATCGGAAAAATTAGGTTTTTCATAATTCTTTGTGTAAATCTAGAATCAATGTGTTTTTCTTCTTATTCTGTTTTTCATAATTCTTTGTGTAAATCTAGAATCAATGT…
Lu3	Lu3_710946	52.49	188 T/C				AGCTCTAGCGCAACTTTCTTGTGAAATTATTTGGTTGAAACAACTACTTGAAGACCTTGGAATGCAGCACTCAGAACCACTTCAGTTATACTGTGATAATCAGTCTGCAATATATATAACGCTAGGAGTCACGAATATATACGCTCCTTAGCTTGAAGGGGGGTTTGAAGATATATGCCCACTGCTGTTTGAAGAAGCTACAACGGAGCTGACTCTCCTTTGGTTGGACGATGTCGTTTA_AGCTCTAGCGCAACTTTCTTGTGAAATTATTTGGTTGAAACAACTACTTGAAGACCTTGGAATGCAGCACTCAGAACCACTTCAGTTATACTGTGATAATCAGTCTGCAATATATATAACGCTAGGAGTCACGAATATATACGCTCCTTAGCTTGAAG…
Lu3	Lu3_171715	53	57 A/G				AGCTCAGGCCGGTATTCGCAGCATAAAGATGCCCTGAAAGAGAGAGTAGTACTCCCATGGTTTAGTGATGGCTCGACTACGACTTTGACTTCGTCGTTGTCCATTGGAATGAGGTGACCCCCCATATACAAGTCACAGCATGGCCAGTGTTCAAGTCAAACCATATCAAGCTATCCATGATGATCAATCATCCTATCGACCATAACCTTCCGACCATAACCTTCGTTTATGAACCGTTTA_AGCTCAGGCCGGTATTCGCAGCATAAAGATGCCCTGAAAGAGAGAGTAGTACTCCCGTGGTTTAGTGATGGCTCGACTACGACTTTGACTTCGTCGTTGTCCATTGGAATGAGGTGACCCCCCATATACAAGTCACAGCATGGCCAGTGTTCAAGTCA…
Lu3	Lu3_709483	53.28	InDel_1				AGCTCTAGATCGAAGAAGTGGAGAATATAATTTGATGATGTGATGATCATGCAACCAAGCTTTTAGTGCACACCATTCATTCGTTGAGCGGCACACAAAATTAGATTCACACTTCATGAAGCACACAAAATTAGATTCACACTTCATGAAAAAAATAAAAGTTATAACGTTGACATCTCAGGAATCAACCTAATCTACTACCCATTTCTCCACAAACACACAAAAAGCTACAATATTTTA_AGCTCTAGATCGAAGAAGTGGAGAATATAATTTGATGATGTGATGATCATGCAACCAAGCTTTTAGTGCACACCATTCATTCGTTGAGCGGCACACAAAATTAGATTCACACTTCATGAAGGCACACAAAATTAGATTCACACTTCATGAAAAAAATA…
Lu3	Lu3_111773	53.48	209 T/C				AGCTCACGATTCATCACTTCCTCCTGGCCGCATGCATGTGGGTGATGATCAATCGATTAGCTATTCCAATGAGTTGGGAAACTCATTTGAAACCACTCTGAAACTGAGTACCCCAATCGGGCCATAAACTACTCGAAAATGAGAAGTGCCGATAGGAGTCTTGAATGCAATTTGATAGACCCAAACAGACTCATCGAGCGTGATTCACTAGTCCTTCCGAGATTGATCGATTGGTTTTTA_AGCTCACGATTCATCACTTCCTCCTGGCCGCATGCATGTGGGTGATGATCAATCGATTAGCTATTCCAATGAGTTGGGAAACTCATTTGAAACCACTCTGAAACTGAGTACCCCAATCGGGCCATAAACTACTCGAAAATGAGAAGTGCCGATAGGAG…
Lu3	Lu3_282106	53.68	152 G/A	gi|344013246|gb|AFSQ01016370.1|	53179	1e-61	AGCTCATGTGTGATGCAACTGACTATGCCGTTGGAGCGATATTGGGGCATAGAATGAAGAACCAATTTCATCCGATCTACTATGATGCTGAACGGAACTACACCATTATGGAGCAGGAGCTCTATAAACTAAGGTATTCATGAATCTCGCCGCAATCAAGTATCTCATGTCCATAGAGGACGCAAAGCCTCGGTTGCTTCGATGGATACTCTTGCTTCAAGAGTTTGACATCAAAATTTA_AGCTCATGTGTGATGCAACTGACTATGCCGTTGGAGCGATATTGGGGCATAGAATGAAGAACCAATTTCATCCGATCTACTATGATGCTGAACGGAACTACACCATTATGGAGCAGGAGCTCTATAAACTAAGGTATTCATGAATCTCGCCACAATCA…
Lu3	Lu3_866615	53.99	InDel_9				AGCTCTTCTTGAAAAATCACCAATCATGCCCCACTGGTATGGCTCCATTTCCGGAAGCCAACGCGACAAATGATCACCATTTTGATTGATATCGTGGTCGTGGTCATGGTTGTGGTGGTGCGAATGAATGAAGAACGGGTTGAGCCTAGCAACAGAACTATGTGTACTAGATGTGGCGGCAATCATTGGACACACACTTGTCGTATACCTAGATATCTTATCAATCTTTACCAAGAATTA_AGCTCTTCTTGAAAAATCACCAATCATGCCCCACTGGTATGGCTCCATTTCCGGAAGCCAACGCGACAAATGATCACCATTTTGATTGATATCGTGGTCGTGGTCATGGTTGTGGTGGTGGAAGAACGGGTTGAGCCTAGCAACAGAAACCTTCAAAC…
Lu3	Lu3_83033	54.51	44 G/T	gi|344013243|gb|AFSQ01016373.1|	17254	5e-31	AGCTCAATTAGCATCACAGGGAGGATCAGCACTACCAGGAGCAGATGACATACCTACAAAGCATTCACCATCACCTCTCTGGCATGGATAGGCCATTTCCACCTTTCTGACCTCGCCTCATATTTATTTCTTTTTGAATCATATATCCACTTTATTATGTGTGGGACTTGGACACTTGTCCTTGTCCCTTTTTACTTTTATTTTTGGTTTTGTGTGTCTTTGAGTGTTTTTCAAGAGTTA_AGCTCAATTAGCATCACAGGGAGGATCAGCACTACCAGGAGCATATGACATACCTACAAAGCATTCACCATCACCTCTCTGGCATGGATAGGCCATTTCCACCTTTCTGACCTCGCCTCATATTTATTTCTTTTTGAATCATATATCCACTTTATTAT…
Lu3	Lu3_678989	55.01	49 C/T				AGCTCGTGTTTTAGCAGCAGCATGTCGTCCATGCTCCATGGTCCGCTGCTGATTACGTGGGATACATCGATGTAGTGGTTGAAGGGGAAGAGGAAAAGTCCCCTTTCCAAAGCATCAATTAACAACATTGAGGTTCACCTTCTTTTTGGTGAGGAAAGAGCCGACCACGCATAATTGATATTCTCAGGTCGAAGGCTCCTTGATCAGGTGGGTGAGAGCCATCGCCGACAGTGGTAGTTA_AGCTCGTGTTTTAGCAGCAGCATGTCGTCCATGCTCCATGGTCCGCTGTTGATTACGTGGGATACATCGATGTAGTGGTTGAAGGGGAAGAGGAAAAGTCCCCTTTCCAAAGCATCAATTAACAACATTGAGGTTCACCTTCTTTTTGGTGAGGAAAG…
Lu3	Lu3_898420	55.49	InDel_3%InDel_4	gi|344026364|gb|AFSQ01003252.1|	28934	1e-61	AGCTCTTTGTCTACCTTAGGAGGAGAGTCCTCCTACTGTCTTTGCAAGAATCGTTGGAACATTTGTTCTAGTCTTTGAGTAGAGGCCACCAAGGCAGCGTTGCTGGTTTGTAACATCTCCCTCTGAATACCAATTGCAATGTCCTTGACTGCTAGGGTTCCGGCGGAAGAGTAGAATGGGAGGATAGGAATGAGAAGAGAGGATTGAGAGAAATTAGCTGCAAAACTTTGTGATTCATTA_AGCTCTTTGTCTACCTTAGGAGGAGAGTCCTCCTACTGTCTTTGCAAGAATCGTTGGAACATTTGTTCTAGTCTTTGAGTAGAGGCCACCAAGGCAGTGCTGGTTTGTAACATCTCCAAGGAATACCAATTGCAATGTCCTTGACTGCTAGGGTTCCG…
Lu3	Lu3_526833	55.86	45 A/T%153 T/C%209 G/A				AGCTCGACGAGGAAGAAGAGGTTGAACCGGAACCGCGGGATCCAACAGGGAGAATTCCACAATCTACCATCGAAAATGCAAAAGGCAAAGCTGCAGAACGCAGAGATTGGGAACGTGATTTGTTTTTTCCGTTGCCAAACCTGCTACCGCTGTATATTTTGGGTCTCCAATTGTTGTGTTATAAGTCGGTCGATTCGGAACGTGATTCGGAACGTCGATTGGGAACATGATGTTACATTA_AGCTCGACGAGGAAGAAGAGGTTGAACCGGAACCGCGGGATCCATCAGGGAGAATTCCACAATCTACCATCGAAAATGCAAAAGGCAAAGCTGCAGAACGCAGAGATTGGGAACGTGATTTGTTTTTTCCGTTGCCAAACCTGCTACCGCTGCATATT…
Lu3	Lu3_823102	56.22	19 A/G%27 G/A%InDel_1	gi|344004986|gb|AFSQ01024630.1|	6876	1e-61	AGCTCTGGGGACGGCGTGAACGTTTGGAGAAGCAAATTTGTTGACAGTGGCAGTAAATGCCATCAAAACGCTTTGGGAAACAAGTGAACTGGTACTCATGATGGCTATTTTGCAGTTTATCTACTGGTTTTCTGGAGGTTTGATTGAGATGATGTATTGTGTAAGCTTATCCTCTTATCATTTCTCATCACTTACTGTCTACCTTTCACTTGTGTCCAAATATATCGACCGTCGCTTTTA_AGCTCTGGGGACGGCGTGGACGTTTGAAGAAGCAAATTTGTTGACAGTGGCAGTAAATGCCATCAAAACGCTTTGGGAAACAAGTGAACTGGTACTCATGATGGCTATTTTGCAGTTTATGCTACTGGTTTTCTGGAGGTTTGATTGAGATGATGTAT…
Lu3	Lu3_311252	56.99	31 C/T%138 A/G	gi|344027507|gb|AFSQ01002109.1|	411	4.01e-57	AGCTCCAAGACATAGAGGTCAAGGAGGCCTCAATATGTTTGTCTCATTGTCTGCAAGGGCATGGACAACCAATGATATGTAATGGGCCATGTTGGTGGGGACGGGTCCGTACAGGAGAGCAGAGAATGTATATAGCGACACAGGGGCCGATAGATTCACTCAAGAAGAGAGAATGCATATGGGTGTCCATTGTGGGGTGTAATTAGATTCGAACCCAGGACCCCTAGGTTATCACAATTA_AGCTCCAAGACATAGAGGTCAAGGAGGCCTTAATATGTTTGTCTCATTGTCTGCAAGGGCATGGACAACCAATGATATGTAATGGGCCATGTTGGTGGGGACGGGTCCGTACAGGAGAGCAGAGAATGTATATAGCGGCACAGGGGCCGATAGATTCA…
Lu3	Lu3_475278	57.58	159 G/A	gi|344026222|gb|AFSQ01003394.1|	20839	1.5e-59	AGCTCCTGGCCTTCCGTGATGGATGCGCTTAGTGACTTCGTAAGGTGCCTGGCAATTTCGTCTAGAGGGGGACGCGGAGGCTTTGCATTTACGTATCACTAAGTGGTCCTCTCGATTTGTAGTTTCTTTCCTATATGGCGGCTTGTCCTCACTTTCGGGTTCTGGTGGTGCTCCGTGCTGCTAATGGAGTTTCCCATAAAGTGGTCCACCAAACTCTTTTATATCTCCCAGCTTGTGTTA_AGCTCCTGGCCTTCCGTGATGGATGCGCTTAGTGACTTCGTAAGGTGCCTGGCAATTTCGTCTAGAGGGGGACGCGGAGGCTTTGCATTTACGTATCACTAAGTGGTCCTCTCGATTTGTAGTTTCTTTCCTATATGGCGGCTTGTCCTCACTTTCGG…
Lu3	Lu3_115480	58.21	28 C/T%52 T/A%54 A/C				AGCTCACGATTCTTCACTTCCTCCTGGCCGCATGCATGTGGGTGATGATCATTAGATTAGCTATTCCAATGAGTTGGGAAACTCATTTGAAACCACTCTGAAACTGAGTACCCCAATCGCGCCATAAACTACTCGAAAATGAGAAGTGCCGATAGGAGTCTTGAACGCAATTTGATAGGCCCAAACAGACTCATCGACCGTGATTCACCAGTCTTTCCAAGATTGATCGATTGGTTTTTA_AGCTCACGATTCTTCACTTCCTCCTGGTCGCATGCATGTGGGTGATGATCAATCGATTAGCTATTCCAATGAGTTGGGAAACTCATTTGAAACCACTCTGAAACTGAGTACCCCAATCGCGCCATAAACTACTCGAAAATGAGAAGTGCCGATAGGAG…
Lu3	Lu3_497515	58.53	184 G/A	gi|344012080|gb|AFSQ01017536.1|	1	3.55e-48	AGCTCGAAAAATATGTGTATAATGAAGTATATGTCGTCCATGGGGGTCTTGGGGGTATTTATAGGCTTCTGGACCAAGTTGGAGAAGGAAAAGGACTTGAAAACCCGTCTGGGGGTGGGACCCGTCTGGGGGTGGGACACGACATGCTCCATATGGAACACGCCGTGTTCCTGGCCGTGTTCGGCCCCTGTAACTTTCTCGGGCAATTTCAGCGGAGGAACACGCCGTGTTCCTTCATTA_AGCTCGAAAAATATGTGTATAATGAAGTATATGTCGTCCATGGGGGTCTTGGGGGTATTTATAGGCTTCTGGACCAAGTTGGAGAAGGAAAAGGACTTGAAAACCCGTCTGGGGGTGGGACCCGTCTGGGGGTGGGACACGACATGCTCCATATGGAA…
Lu3	Lu3_116647	59.06	134 G/A				AGCTCACGATTCTTCACTTCCTCCTGGCCGCTTGCATGTGGGTGGTAATCGATGATCAATCTATTAGCTATCCCAATGAGTTGGCAAACTCATTTGAAAACACTCTGAAACTGAGTACCCTATTCTCAAACATGACATATAAATGAAAAGAGTTTTCATAAACTACTTGAAATTGAGAAGTGCCGATAGGAGTCTTGAACGCAATTTGATAGGTCCAAAGAGGCTCATCGAGCACGATTA_AGCTCACGATTCTTCACTTCCTCCTGGCCGCTTGCATGTGGGTGGTAATCGATGATCAATCTATTAGCTATCCCAATGAGTTGGCAAACTCATTTGAAAACACTCTGAAACTGAGTACCCTATTCTCAAACATAACATATAAATGAAAAGAGTTTTCA…
Lu3	Lu3_197091	59.68	145 T/C				AGCTCATCAATCACTCATGGTGCTGTCATCAATATGTCCAAGGCCTGAGATCGAGTCCTCTACCCACCACGAAGGTGCACGACTCACTAAGCCCATTACTGTTTTCTTTGTTGATTCAAAGAATTGACATAGTCAAGACTCTAGTCTAAAGGATGAAGAGGACTTGCCTAGCAAGGTTCTCTTCTAACCCTATTTCTTAGCATTTTCAGTAGCAAATTCGGCCACTCTTCTTCTCTATTA_AGCTCATCAATCACTCATGGTGCTGTCATCAATATGTCCAAGGCCTGAGATCGAGTCCTCTACCCACCACGAAGGTGCACGACTCACTAAGCCCATTACTGTTTTCTTTGTTGATTCAAAGAATTGACATAGTCAAGACTCTAGCCTAAAGGATGAAG…
Lu3	Lu3_51183	60.21	62 A/G%105 T/C	gi|344001669|gb|AFSQ01027947.1|	535	1e-29	AGCTCAAGATTCTTCACTTCCTCCTGGCCGAATGCATGTGGGTGGTAAGTGATGATCAATCAATTAGGTGTCCCAATGAGTTGGCAAACTCATTTGAAAACACTTTGAAACTGAGTACCCTATTCTCAACCAAGACATATAAATGAAAAGAGTTGCCATAAACTTCTCGAAAATGAGAAGTGCCGATAGGAGTCTTGAACGCAATTTGATAGGCCCAAACAGACTCATCGACCGTGATTA_AGCTCAAGATTCTTCACTTCCTCCTGGCCGAATGCATGTGGGTGGTAAGTGATGATCAATCGATTAGGTGTCCCAATGAGTTGGCAAACTCATTTGAAAACACTCTGAAACTGAGTACCCTATTCTCAACCAAGACATATAAATGAAAAGAGTTGCCA…
Lu3	Lu3_116198	60.53	7 C/T				AGCTCACGATTCTTCACTTCCTCCTGGCCGCTTGCATGTGGGTGGTAAGCGATAATCCATTGATTAGCTATCCCAATGAGTTGGCAAAACACATTTGAAAACACTCTGAAACTGAGTACCCGGGCGTCGAAACGTGTGAAAAGGCATTGGATGAACTTTACCAGCACCTTTGCATCATTAGCATTCTCCTTCTATAATCGCGTGCTTTCATATGCATGGATCTTGTACTGCTCCAAGTTA_AGCTCATGATTCTTCACTTCCTCCTGGCCGCTTGCATGTGGGTGGTAAGCGATAATCCATTGATTAGCTATCCCAATGAGTTGGCAAAACACATTTGAAAACACTCTGAAACTGAGTACCCGGGCGTCGAAACGTGTGAAAAGGCATTGGATGAACTT…
Lu3	Lu3_52544	60.91	68 C/T%97 C/A%121 G/T%146 G/A%219 A/G	gi|344001669|gb|AFSQ01027947.1|	578	3e-36	AGCTCAAGATTCTTCACTTCCTCCTGGCCGCATGCATGTGGGTGGTAAGCGATGATCAATCGATTAGCTGTCCCAATGAGATGGCAAACTCATTTGCAAACACTCTGAAACTGAGAACCCGCCATAAACTACTCGAAAATGAGAAGTGCCGATAGGAGTCTTGAACGCAATTTGATAGGCCCAAACAGACTCATCGAGCGTGATTCACCAGTCCTTCCAAGATTGATCGATTGGTTTTTA_AGCTCAAGATTCTTCACTTCCTCCTGGCCGCATGCATGTGGGTGGTAAGCGATGATCAATCGATTAGTTGTCCCAATGAGATGGCAAACTCATTTGAAAACACTCTGAAACTGAGAACCCTCCATAAACTACTCGAAAATGAGAAATGCCGATAGGAG…
Lu3	Lu3_61595	61.43	18 C/T	gi|344022966|gb|AFSQ01006650.1|	2523	1e-61	AGCTCAAGGAGATGTTCCTGGAGCTGCTAGAGAAGGGTTTCATCTACACTAGTGTGTCACCCTGAGGTGTGCCAGTGTTGTTCGTGAAGAAGAAGGATGTTTCTATGTGGATGTGCATAATTGAATCAGGTGACAGTCAAGAACAAGTAACCTCTTCCATGGATTGATGACTTGTTCAATCAACTACAGAGAGCGAAAGTGTTCTCTAAGATTGTTCTGAGGTTGGGGTATCAATAGTTA_AGCTCAAGGAGATGTTCTTGGAGCTGCTAGAGAAGGGTTTCATCTACACTAGTGTGTCACCCTGAGGTGTGCCAGTGTTGTTCGTGAAGAAGAAGGATGTTTCTATGTGGATGTGCATAATTGAATCAGGTGACAGTCAAGAACAAGTAACCTCTTCC…
Lu3	Lu3_648640*	62.09	211 C/G	gi|344021468|gb|AFSQ01008148.1|	1	1.5e-38	AGCTCTGGAATATTTATTGATGTGGGACACGGTCTCGAGCCATCGTAGAGAAGCCAACCGACCTACCAGTTTTTAGGAGATGGTGATCATAAAACCCAACCACTTCACAAAACTCATATGTGATAGGAGACTAAAACTACTCCTACCAAGGGTGAAAGAGAGACAAATCAGACATGTGGATGTATTAGACCAAATCTGCAGAGTGAATAACAATTATCTTGCGGTAGGCGAGAAGCTTTA_AGCTCTGGAATATTTATTGATGTGGGACACGGTCTCGAGCCATCGTAGAGAAGCCAACCGACCTACCAGTTTTTAGGAGATGGTGATCATAAAACCCAACCACTTCACAAAACTCATATGTGATAGGAGACTAAAACTACTCCTACCAAGGGTGAAAG…
Lu3	Lu3_303739	62.74	43 G/T				AGCTCCAACAATGGTAGCGATCCAGAATAAGACTCGAGCTAGGCAAGAGCTTTCGCTTGTGCCCTCTGCTCTATGTCGTCCATCAAATCTTCATATATACCTTTTATAGCACATACATATCTTAGAATATTTCATTCCATATTTTAGGGGAAAGGTGACTTCGTCCAGTCCTACTTTCAAATTAGACACCCTTTCAAACATCTATCACCGCTTCAGTTGTTGCTAAGAATGGACATCTTA_AGCTCCAACAATGGTAGCGATCCAGAATAAGACTCGAGCTAGTCAAGAGCTTTCGCTTGTGCCCTCTGCTCTATGTCGTCCATCAAATCTTCATATATACCTTTTATAGCACATACATATCTTAGAATATTTCATTCCATATTTTAGGGGAAAGGTGA…
Lu3	Lu3_203265	63.37	78 G/T	gi|344012242|gb|AFSQ01017374.1|	6936	1.5e-59	AGCTCATCCCTACTCGGACAGTCACTAGATGGAGAGTGTGTATTGATTATAGGTGCATCAAGGATGCTACAAAGCAAGACCACTTTCCACTCCCTTTCATTGATCAAATGTTGGAGCACCTTATTTCCTAATCCCAATCCAGCCAGATGACCAAGAGAAGACGAATTTCACATGTCCCTTCGGCACATTTGCGTATAAGGGCGTCCCTTTCGGTATGTGAAATCCACCCATGACGTTTTA_AGCTCATCCCTACTCGGACAGTCACTAGATGGAGAGTGTGTATTGATTATAGGTGCATCAAGGATGCTACAAAGCAATACCACTTTCCACTCCCTTTCATTGATCAAATGTTGGAGCACCTTATTTCCTAATCCCAATCCAGCCAGATGACCAAGAGA…
Lu3	Lu3_54732	63.83	105 A/C%145 A/C	gi|344001669|gb|AFSQ01027947.1|	1095	5e-41	AGCTCAAGATTCTTCACTTTCTCCTGGCCGCATGCATGTGGGTGGTAAGTGATGATCAATCGATTAGCTGTCCCAATGAGTTGGCAAACTCATTTGAAAACACTATGAAACTGAGTACCCTTGGCAAACTCATTTGAAAACACTATGAAACTGAGTACCCAATCGCTTATGACTGACTGATGGGCGTCGAAACGTGTGAAAAGGCATTGGATGAACTTTACTAGCACCTTTGCATCATTA_AGCTCAAGATTCTTCACTTTCTCCTGGCCGCATGCATGTGGGTGGTAAGTGATGATCAATCGATTAGCTGTCCCAATGAGTTGGCAAACTCATTTGAAAACACTCTGAAACTGAGTACCCTTGGCAAACTCATTTGAAAACACTCTGAAACTGAGTAC…
Lu3	Lu3_51644	64.03	76 A/C%167 A/G%186 A/C	gi|344001669|gb|AFSQ01027947.1|	578	5e-34	AGCTCAAGATTCTTCACTTCCTCCTGGCCGCATGCATGCGGGTGGTAAGTGATGATCAATCGATTAGCTGTCCCAATGAGTTTGCAAACTCATTTGAAAACACTGTGAAACTGAGTACCCGCCATAAACTTATCGAAAATGAGAAGTGCCGATAGGAGTCTTGAACACAATTTGATAGGCCCAAAAAGACTCATCGACCGTGATTCACCAGTCCTTCCGAGATTGATCGATTGGTTTTTA_AGCTCAAGATTCTTCACTTCCTCCTGGCCGCATGCATGCGGGTGGTAAGTGATGATCAATCGATTAGCTGTCCCACTGAGTTTGCAAACTCATTTGAAAACACTGTGAAACTGAGTACCCGCCATAAACTTATCGAAAATGAGAAGTGCCGATAGGAG…
Lu3	Lu3_68520	64.58	40 C/G%91 A/C%92 T/G				AGCTCAAGTGGATTTTTTGAAAACAAATCGATCAATCTCCGAAGGACTGGTGAATCACGCTCGATGAGTCTGTTTGGGCCTATCAAATTGATTTCAAGACTCCTATCGGCACTTCTCATTTGCTTGAGAATAAGGCATATTGTGCGGGGTGAAGCTACTAAATATGGATGCAAGGCTTGTCGCTTTAGAAAGAAAGTGCCTTTTTCTTGAGTTGGAGCAGTACAAGTTCCATGCATATTA_AGCTCAAGTGGATTTTTTGAAAACAAATCGATCAATCTCGGAAGGACTGGTGAATCACGCTCGATGAGTCTGTTTGGGCCTATCAAATTGCGTTCAAGACTCCTATCGGCACTTCTCATTTGCTTGAGAATAAGGCATATTGTGCGGGGTGAAGCTAC…
Lu3	Lu3_117110	64.85	85 A/C%221 A/C				AGCTCACGATTCTTCACTTCCTCTTGGCCGCTTGCATGTGGGGGGTAAGCGATGATCAATTGATTAGCTGTCCCAATGAGTTGGAAAACTCATTTGAAAACACTATAAAACTGAGTACCCTTTGCATCATTAGCATTCTCCTTCTATAATCGTGTGCTTTCATATGCATGGAACTTGTACTGCTACAACTCAAGAAAATGGCACTTTCTATCTAAAGCGAAAAGCCTAGCATCCATATTA_AGCTCACGATTCTTCACTTCCTCTTGGCCGCTTGCATGTGGGGGGTAAGCGATGATCAATTGATTAGCTGTCCCAATGAGTTGGCAAACTCATTTGAAAACACTATAAAACTGAGTACCCTTTGCATCATTAGCATTCTCCTTCTATAATCGTGTGCT…
Lu3	Lu3_268952	65.09	144 C/A%183 T/G				AGCTCATGATTCTTCACTTCCTCCTGGCCGCTTGCATGTGGGTGGTAAGCGATGATCAATTGATTAGCTGTCCCAATGAGTTGGCAAAACTCATTTGAAAACACTCTGAAACTGAGTACCGCATTGGATGAACTTTCCCAGAACCTTTGCATCATTAGCATTCTTCATCTATAATCATGTGCTTTCATATGCTTGGAACTTGTACTGCTCCAACTCAAGAAAATGGCACTTTCTTTCTTA_AGCTCATGATTCTTCACTTCCTCCTGGCCGCTTGCATGTGGGTGGTAAGCGATGATCAATTGATTAGCTGTCCCAATGAGTTGGCAAAACTCATTTGAAAACACTCTGAAACTGAGTACCGCATTGGATGAACTTTCCCAGAAACTTTGCATCATTAG…
Lu3	Lu3_116547	65.73	184 G/A				AGCTCACGATTCTTCACTTCCTCCTGGCCGCTTGCATGTGGGTGGTAAGCGATGATCAATTGATTAGCTGTCCCAATGAGTTAGCAAACTCATTTGAAAACACTCTGAAACGGAGTACCCCTTGTACTGCTCCAACTCAAGAAAATGGCACTTTCTTTCTAAAATGACAAGCCTAGCATCCATGTTCAGTTGCTTCATCTCGCACAATATGCCTTATTCTCAAGCATGACATATAAATTA_AGCTCACGATTCTTCACTTCCTCCTGGCCGCTTGCATGTGGGTGGTAAGCGATGATCAATTGATTAGCTGTCCCAATGAGTTAGCAAACTCATTTGAAAACACTCTGAAACGGAGTACCCCTTGTACTGCTCCAACTCAAGAAAATGGCACTTTCTTT…
Lu3	Lu3_53984	66.19	184 G/A				AGCTCAAGATTCTTCACTTCCTCCTGGCCGCATGTATGTGGGTGGTAAGCGATGATCAATCGATTAGCTGTCCCAATGAGTTGGCAAACTCATTTGAAAACACTCTGAAACTGAGTACCCGCTTTCGTATGCATGGAACTTATACTGCTCCAACTCAAGAAAATGGCACTTTCTTTCTAAAGCGAAAACCCTAGCATCCATATTTAGTAGCTTCATCCCTCACAATATGCCTTATTCTTA_AGCTCAAGATTCTTCACTTCCTCCTGGCCGCATGTATGTGGGTGGTAAGCGATGATCAATCGATTAGCTGTCCCAATGAGTTGGCAAACTCATTTGAAAACACTCTGAAACTGAGTACCCGCTTTCGTATGCATGGAACTTATACTGCTCCAACTCAA…
Lu3	Lu3_111709	66.55	114 A/T	gi|344000071|gb|AFSQ01029545.1|	133	2e-40	AGCTCACGATTCATCACTTCCTCCTAGCCATTTGCATGTTGCTGGTAAACGATGATCAATCGATTACCTGTCCTAATGACTTAGGAAACTCGTTTGAAAACACTCTAAATATGAGTACCCGCCTAACATTCATATTTAGTACCTTCACCCCCACGATATGCCTTATTTTCAAGCGTGACATATAAATGAAAAGCGTTGCCATAAACTACTCCACAATGAGAAGTGCCGATAGGAGTCTTA_AGCTCACGATTCATCACTTCCTCCTAGCCATTTGCATGTTGCTGGTAAACGATGATCAATCGATTACCTGTCCTAATGACTTAGGAAACTCGTTTGAAAACACTCTAAATATGTGTACCCGCCTAACATTCATATTTAGTACCTTCACCCCCACGATA…
Lu3	Lu3_115802	67.17	105 C/G	gi|344001669|gb|AFSQ01027947.1|	1095	2e-37	AGCTCACGATTCTTCACTTCCTCCTGGCCGCTTGCATGCGGGTGGTAAGCGATGATCAATCGATTAGCCGTCCCAATGAGTTGGGAAACTCATTTGAAAACACTCTGAAACTGAGTACCCGGCATTGGATGAACTTTACCAACACCTTTGCATCATTAGTATTTTCCTTCTATAATCGTGTGCTTTCATATGCATGGAACTTGTACTGCTCCAACTCAAGAAAATGGCACTTTCTTTTTA_AGCTCACGATTCTTCACTTCCTCCTGGCCGCTTGCATGCGGGTGGTAAGCGATGATCAATCGATTAGCCGTCCCAATGAGTTGGGAAACTCATTTGAAAACACTGTGAAACTGAGTACCCGGCATTGGATGAACTTTACCAACACCTTTGCATCATTA…
Lu3	Lu3_105445	67.75	136 G/A	gi|344027491|gb|AFSQ01002125.1|	25842	1.52e-59	AGCTCACCGATTCAAGCATACAAGTGTTCAGCTTCTGAGATTACTTTACAATTGATATTGGTCTTTCGTCACTATTACTTTGTGTGAAAATTGATAGGTAATGAGTTAGAAGTAAGAGTGTGTCACATTGATGCGGTTTGAAGGTATTGTCACTTCATGTTTATGAAAATACGTTATTTTATTTATGATAATAATATAACTTCTGAGATAACTATTTTCCAAACGTAAGCATCATTTTTA_AGCTCACCGATTCAAGCATACAAGTGTTCAGCTTCTGAGATTACTTTACAATTGATATTGGTCTTTCGTCACTATTACTTTGTGTGAAAATTGATAGGTAATGAGTTAGAAGTAAGAGTGTGTCACATTGATGCGATTTGAAGGTATTGTCACTTCAT…
Lu3	Lu3_40402	67.84	143 T/C				AGCTCAAGATTCTGCACTTCCTCCTGGCCGCATGCATGTGGGTGGTAAGCGATGTTCAATTGATTAGCTGTCCCAATGAGTTGGTAAACTCATTTGAAAACACTCTGAAACTGAGTACCCTTGCATCATTACCATTCTCCTTTTATAATCGTGTGCTTTCATATGCATGGAACTTGTACTGCTCCAACTCAAGGAAATGGCACTTTCATTCTAAAGCGACAAGCCTAGCATCCATATTTA_AGCTCAAGATTCTGCACTTCCTCCTGGCCGCATGCATGTGGGTGGTAAGCGATGTTCAATTGATTAGCTGTCCCAATGAGTTGGTAAACTCATTTGAAAACACTCTGAAACTGAGTACCCTTGCATCATTACCATTCTCCTTCTATAATCGTGTGCTT…
Lu3	Lu3_808113	68.05	31 A/G%46 T/C	gi|344027537|gb|AFSQ01002079.1|	8838	1.5e-56	AGCTCTGCAATTCCAGGCTGGTCTTCCTCTACAGTTTTGGAGTGCTTGTGTTCTTCATGCAGTGCACCTGATAAACAGAATGCCTACCCCTGTCTTGGATAATCACTCCCCGTTTGAAAGTCATTTCTTACCTCCGAGTGTTTGGTTGCCTATGCTATGCGTCTACCTTAGCTAGTCATAGGACTAAATTCCAGCCTAGAGCCCGTCAATGTATATTTTTAGGAATTCCAGCAGGGGTTA_AGCTCTGCAATTCCAGGCTGGTCTTCCTCTGCAGTTTTGGAGTGCCTGTGTTCTTCATGCAGTGCACCTGATAAACAGAATGCCTACCCCTGTCTTGGATAATCACTCCCCGTTTGAAAGTCATTTCTTACCTCCGAGTGTTTGGTTGCCTATGCTAT…
Lu3	Lu3_42169*	68.21	111 C/T%170 C/T	gi|344001669|gb|AFSQ01027947.1|	1095	1e-39	AGCTCAAGATTCTTCACTTCCTCCTGGCCGCATGCATGTTCGTGGTAAGCGATGATCAATCGATTAGCTGTCCCAATGAGTTGGCAAACTCATTTGAAAACACCCTGAAACTGAGTACCCGATTAGCTGTCCCAATGAGTTGGCAAACTCATTTGAAAACACCCTGAAACTGAGTACCCCAATCGCTTATGACTAACTGACGGGCATCAAAACGTGTGAAAAGGCGTTGGATGAACTTTA_AGCTCAAGATTCTTCACTTCCTCCTGGCCGCATGCATGTTCGTGGTAAGCGATGATCAATCGATTAGCTGTCCCAATGAGTTGGCAAACTCATTTGAAAACACCCTGAAATTGAGTACCCGATTAGCTGTCCCAATGAGTTGGCAAACTCATTTGAAA…
Lu3	Lu3_112652	68.31	206 C/T	gi|344001669|gb|AFSQ01027947.1|	578	4.5e-29	AGCTCACGATTCTTCACTTCCACCTGGCCGCATGCATGTGGGTGGTAAGCGATAATCAATCGATTAGCTATTCCAATGAGTTGGGAGAGTCATTTGAAACCACTCTGAAACTGAGTACCCGCTATAAACTACTCGAAAATGAGAAGTGCCAATAGGAGTCTTGAACGCAATTTGATAGTCCCAAACAGACTCGTCGAGCGTGATTCACCAGTCCTTCAGAGATTGATCGATTGGTTTTTA_AGCTCACGATTCTTCACTTCCACCTGGCCGCATGCATGTGGGTGGTAAGCGATAATCAATCGATTAGCTATTCCAATGAGTTGGGAGAGTCATTTGAAACCACTCTGAAACTGAGTACCCGCTATAAACTACTCGAAAATGAGAAGTGCCAATAGGAG…
Lu3	Lu3_67610	68.34	70 C/G%138 C/G	gi|344021464|gb|AFSQ01008152.1|	43291	1e-61	AGCTCAATTTGTGGAATTCATCTCTTATTGTGATAGTGTCAAGCATGTCGATCTTGGTGAAGACTATATCAAACTCTTTCTCTTCAAATGGTAACTCAAAAGGGGATCATAAAAAGAGATCTTGGTGAAGACTATATCAAACTCTTTCTCTTCAAATGGTAACTCAAAAGGGGATCATAAAAAGAGATGGCTAATAAGTCACATGGGCAGAAAATTCACAACTTGGAATGCTCTTGCTTA_AGCTCAATTTGTGGAATTCATCTCTTATTGTGATAGTGTCAAGCATGTCGATCTTGGTGAAGACTATATGAAACTCTTTCTCTTCAAATGGTAACTCAAAAGGGGATCATAAAAAGAGATCTTGGTGAAGACTATATGAAACTCTTTCTCTTCAAATG…
Lu3	Lu3_86845	68.37	10 C/T				AGCTCACGACTCTTCACTTCCTGCCGGCCGCTTGCATGTGGGTGGTTTGCAATGATCAATCGATTACCAATCCCAATTAGTTAGGAAACTAATTTCAAAACACTCTGACAATGAGTCCCCTATTTGGTAGTTTCCTTCTAAAGCTACAAGACTAGAATCCCTATTTAGAATCTTCATCGCCCATAATGCCTGATTTTGAAACGTGACATATAAATGGAAAGCATTGCCATAAACTATTTA_AGCTCACGATTCTTCACTTCCTGCCGGCCGCTTGCATGTGGGTGGTTTGCAATGATCAATCGATTACCAATCCCAATTAGTTAGGAAACTAATTTCAAAACACTCTGACAATGAGTCCCCTATTTGGTAGTTTCCTTCTAAAGCTACAAGACTAGAAT…
Lu3	Lu3_71074	68.4	18 A/T				AGCTCACAATTCATCACATCCTCCTAACCGCTTGCATGTTCGTGGTAAGCGATGATCAATCGCTGAGTTATCTGAATAAGTTGGCAAACTCATTTGAGAATACTGTGAAATTGAATATCCCGCTGAGTTATCTGAATAAGTTGGCAAACTCATTTGAGAATACTGTGAAATTGAATATCCGATTGCTAATTACTGAATGAGGGGCGTCGAAATGTGTGAAAAGGTAAGGTATGAACTTTA_AGCTCACAATTCATCACTTCCTCCTAACCGCTTGCATGTTCGTGGTAAGCGATGATCAATCGCTGAGTTATCTGAATAAGTTGGCAAACTCATTTGAGAATACTGTGAAATTGAATATCCCGCTGAGTTATCTGAATAAGTTGGCAAACTCATTTGAG…
Lu3	Lu3_74917	68.44	93 C/T	gi|344019787|gb|AFSQ01009829.1|	10456	1e-61	AGCTCAATATGGCAATCACGAATCAAGATTGGCGAATCAAGTTCTTCCGTGGGGATGGGCAAAATTAGTTTTTTCATACACTTTTGTGTAAACCTAGCATCAATGTTTTTCCTTGTTGAATGATGAGTAGCTAAACTCCTCGTGCTTAGATTAGGTGAACCCTAGGTGATTATCTTATGAACGAATGATTGATTCCCTTTGATGATTTATGTGAGTTGGGTGGCATTTGGTTCATGTTTA_AGCTCAATATGGCAATCACGAATCAAGATTGGCGAATCAAGTTCTTCCGTGGGGATGGGCAAAATTAGTTTTTTCATACACTTTTGTGTAAATCTAGCATCAATGTTTTTCCTTGTTGAATGATGAGTAGCTAAACTCCTCGTGCTTAGATTAGGTGA…
Lu3	Lu3_156904	68.67	InDel_1	gi|344026331|gb|AFSQ01003285.1|	1046	4e-57	AGCTCATGAACTTGCAGCCAAAAGGAAACCAGGTGTAACTACACCATTTTTGGGTCTTCCCCAACTTGGAGTTTGTGCAGAATCAACAACCTACCATCATAGTTCCATGGACCATCCTTGACTTGGAGTTTGTGCAGAATCAACAACCTACCATCATAGTTCCATGGACCATCCTTGATGATTCTTCGAAGGTTCACTTTATATTTTTTATTTTGACTGGTAATAGTAAATTGACTTTTA_AGCTCATGAACTTGCAGCCAAAAGGAAACCAGGTGTAACTACACCATTTTTTGGGTCTTCCCCAACTTGGAGTTTGTGCAGAATCAACAACCTACCATCATAGTTCCATGGACCATCCTTACTTGGAGTTTGTGCAGAATCAACAACCTACCATCATA…
Lu3	Lu3_113764	68.67	119 C/G%182 G/C%210 A/C				AGCTCACGATTCTTCACTTCCTCCTGGCCGCATGCATGTGGGTGATGATCAATCGATTAGCTATTCCAATGAGTTGGGAAACTCATTTGAAACCACTCTGAAACTGAGTACCCCAATCCCGCCATAAACTACTCGACAAAGAGAAGTGCCAATAGGAGTTTTGAACGCAATTTGATAGGCCGAAACAGACTCATCGAGCGTGATTCACCAGTCCTTCAGAGATTGATCGATTGGTTTTTA_AGCTCACGATTCTTCACTTCCTCCTGGCCGCATGCATGTGGGTGATGATCAATCGATTAGCTATTCCAATGAGTTGGGAAACTCATTTGAAACCACTCTGAAACTGAGTACCCCAATCGCGCCATAAACTACTCGACAAAGAGAAGTGCCAATAGGAG…
Lu3	Lu3_225260	68.96	8 A/T%196 A/G	gi|344026324|gb|AFSQ01003292.1|	10850	3e-59	AGCTCCAAGGATAGGGTGGTGTTAGTGGAATCGATGTTTCGCATGTTAGGAGATTGGCTGTTGGGAATTCGGGTGATGGAAGGAAGATTTGGGGATAGGGATGCGAAATTACGAAGTTGTTGGTGGCAGTTGGCGTGGGGATATACCCTAATGGCGCTCTATACGAGAGGAAAAACCCTAGCTCTCAATCGGCAAAAGGAAAACTAAAGGTCCCAATTGACTCTTTTATATGCTATTTTA_AGCTCCATGGATAGGGTGGTGTTAGTGGAATCGATGTTTCGCATGTTAGGAGATTGGCTGTTGGGAATTCGGGTGATGGAAGGAAGATTTGGGGATAGGGATGCGAAATTACGAAGTTGTTGGTGGCAGTTGGCGTGGGGATATACCCTAATGGCGCT…
Lu3	Lu3_299988	68.98	66 G/T				AGCTCCAAACTCATTAGGACAGCTAATCGAGTGATCGTTGCTTACCACCCACATGCAAGCGGCCAGGAGGAGCTGATCAATCATGAACTCAAGAGGATTTTTGAACAACAAATCAATAAAAAATCTCTGAAGCACAAGTCAATCAAACTTGATGAGTCCCTTAGGGCCTATCAAACTGCGTTGAATACTCCAATCGGCAGTTCTCATTGTCGACTAGTTTATGACAAAGTTTATCATTTA_AGCTCCAAACTCATTAGGACAGCTAATCGAGTGATCGTTGCTTACCACCCACATGCAAGCGGCCATGAGGAGCTGATCAATCATGAACTCAAGAGGATTTTTGAACAACAAATCAATAAAAAATCTCTGAAGCACAAGTCAATCAAACTTGATGAGTC…
Lu3	Lu3_508590	69.14	112 A/G%125 A/G				AGCTCGTAAAGAGTTTTTCAAATCAATCAACTATGGATTAGCTATAGAGTTCGAAATGAAAGATGTGGAAGATTGCCACTAACTTGCCAATTGTGCATCTCTCTCGAACATAATTTTCGTACATAATTTTCGTGTATCATCAATGATATACTAATTACATCCAACAAAAAGTTATATGGATATGACATGGCTATCAATGCCTGGATAGTAAGATCACTATGTGACTCTATGTCGATTTTA_AGCTCGTAAAGAGTTTTTCAAATCAATCAACTATGGATTAGCTATAGAGTTCGAAATGAAAGATGTGGAAGATTGCCACTAACTTGCCAATTGTGCATCTCTCTCGAACATGATTTTCGTACATGATTTTCGTGTATCATCAATGATATACTAATTAC…
Lu3	Lu3_268933	69.26	17 A/T	gi|344021464|gb|AFSQ01008152.1|	48031	3e-61	AGCTCCCAAATAAGTAAACACAAAAAACTAAGTATAAATAGTGAAGAATCCATCATGGAAACAAGGTTCATCCCAAGAACATAAGCGGTCCAAAAACATAAGTAAAAGTTATGAAAACACGTGTCTAGCCTCATGTCACGTAAAATAGTGACTTCTAGGAAAGAAATAACTCACATAGACAAGTAGAGAGGTTGTCATAGGTTCTAGTCTAATAATGTGACCCTACTGGTCCTGTTGTTA_AGCTCCCAAATAAGTATACACAAAAAACTAAGTATAAATAGTGAAGAATCCATCATGGAAACAAGGTTCATCCCAAGAACATAAGCGGTCCAAAAACATAAGTAAAAGTTATGAAAACACGTGTCTAGCCTCATGTCACGTAAAATAGTGACTTCTAG…
Lu3	Lu3_46611	69.37	134 T/C				AGCTCAAGATTCATCACTTCCTCCTGGCCGCATGCATGCGGGTGGTAAGTGATGATCAATCGATTTGCTGTCCCAATGAGTTGGCAAACTCATTTGAAAACACTCTGAAACTGAGTACCTGCTTTCATATGCATGGAACTTGTACTGCTCCAACTCAAGAAAATGGCACTGTCTTTCTAAAGCGACAAGCCTAGCATCCATATTTAGTTGCTTCACCCCGCACAATATGCCTTATTCTTA_AGCTCAAGATTCATCACTTCCTCCTGGCCGCATGCATGCGGGTGGTAAGTGATGATCAATCGATTTGCTGTCCCAATGAGTTGGCAAACTCATTTGAAAACACTCTGAAACTGAGTACCTGCTTTCATATGCACGGAACTTGTACTGCTCCAACTCAA…
Lu3	Lu3_155332	69.6	130 G/A	gi|343999723|gb|AFSQ01029893.1|	2572	5e-59	AGCTCATCTTGCAAAGATGTATTCGTGTGCGCGTTATGAATCCCTCTCTCGATAAGGAACCGGATGTCAAGCGCGGTCGCTGCTCCTTCGGCAAAGTTCGCTCCCATCGGGAAGTTATTGCCACGCCGGGATATGACGTCAGCAACGGCAACCCCAATCCCTCAGCTGTTAGATCCAAAAACAGAGAAGAGTAAGATAAATAAGTGCTCCCAGAACCCGACCCGACTCGGGTTGGTGTTA_AGCTCATCTTGCAAAGATGTATTCGTGTGCGCGTTATGAATCCCTCTCTCGATAAGGAACCGGATGTCAAGCGCGGTCGCTGCTCCTTCGGCAAAGTTCGCTCCCATCGGGAAGTTATTGCCACGCCGGAATATGACGTCAGCAACGGCAACCCCAAT…
Lu3	Lu3_274885	69.65	125 G/A	gi|344021901|gb|AFSQ01007715.1|	3987	4e-57	AGCTCATGCCAGGCACAACATCTATATTCATAGCACCCTATCGCATGGTACCAGTAGAGCTGAAGGAACTCAAAGAATAGTTGCAGGAATTGTTGGAGAAGGGTTTCATCCGCCTGAGTGATTTGTGAAGAAAAGAGATGGATCTATGCGGATGTGCATAGATTATAGGAGGTTGAATCAGGTGACTGTGAAGAACAGGTACCCTCGGCCACACATAAATGATATGTTCGATCAACTTTA_AGCTCATGCCAGGCACAACATCTATATTCATAGCACCCTATCGCATGGTACCAGTAGAGCTGAAGGAACTCAAAGAATAGTTGCAGGAATTGTTGGAGAAGGGTTTCATCCGCCTGAGTGATTTATGAAGAAAAGAGATGGATCTATGCGGATGTGCA…
Lu3	Lu3_116995	69.84	28 C/T%71 G/C%78 G/C%198 T/G				AGCTCACGATTCTTCACTTCCTCCTTGCCGCATGCATGTGGGTGATGATCAATCGATTAGCTATTCCAATGAGTTGGGAAACTCATTTGAAAACACTATGAAACTGAGTACCCAATCGCTGCCATAAACTACTCGAAAATGAGAAGTGCCAATAGGAGTCTTGAACGCAATTTGATAGGCCCAAACAGACTCATCGATCGTGATTCACCAGTCCTTCCGAGATTGATCGATTGGTTTTTA_AGCTCACGATTCTTCACTTCCTCCTTGTCGCATGCATGTGGGTGATGATCAATCGATTAGCTATTCCAATCAGTTGGCAAACTCATTTGAAAACACTATGAAACTGAGTACCCAATCGCTGCCATAAACTACTCGAAAATGAGAAGTGCCAATAGGAG…
Lu3	Lu3_896053	70.08	226 C/A	gi|344001412|gb|AFSQ01028204.1|	66	1.5e-44	AGCTCTTTGAGAATGTCAATGACTTTTGGAGTTTGAAAAACTTTAGGGGATATCGAGGGTTGGAGAGTTTGAGATTAGAGTTAGTGGCTGAATTTTGTCTTGGGGACTTTAGGAGTGCTTACTTTAGGAGTGCTTTTTTTTGTTCCATGATTGTTGCTTTTAGAAGTCCTATTTATAGGAATGAAAATGATGATGACGATGCCAGGCAGGGGTGTGGTGTTGACACGTGGGGGATGATTA_AGCTCTTTGAGAATGTCAATGACTTTTGGAGTTTGAAAAACTTTAGGGGATATCGAGGGTTGGAGAGTTTGAGATTAGAGTTAGTGGCTGAATTTTGTCTTGGGGACTTTAGGAGTGCTTACTTTAGGAGTGCTTTTTTTTGTTCCATGATTGTTGCT…
Lu3	Lu3_111742	70.27	121 C/G%140 A/T%199 G/C				AGCTCACGATTCATCACTTCCTCCTGGCCGCATGCATGTGGGTGATGATCAATCGATTAGCTATTCCAATGAGTTAGGAAACTCATTTGAAACCACTCTGAAACTGAGTACCCCAATCACCCCATAAACTACCCGAAAAAGAGAAGTGTCGATAGGAGTCTTGAACGCAATTTGATAGGCCCAAACAGACTCATCGAGGGTGATTCACCAGTCCTTCAGAGACTGATCGATTGGTTTTTA_AGCTCACGATTCATCACTTCCTCCTGGCCGCATGCATGTGGGTGATGATCAATCGATTAGCTATTCCAATGAGTTAGGAAACTCATTTGAAACCACTCTGAAACTGAGTACCCCAATCACGCCATAAACTACCCGAAAATGAGAAGTGTCGATAGGAG…
Lu3	Lu3_815925	70.52	64 A/G%97 A/G%129 A/G				AGCTCTGCTTGGTCTTGTTGGAATCGTCTTGTCGTCCTCTATCCATCATATACCTGCAAGCTCAATGTAACTTTGGAACCAAACCCTAGGAGTCCCAGTCGAACCACTAGTTCAACCGAAGGAGTCCCAGTCGAACCACTAGTTCAACCGAAAGATCCCATTCAGGTTCAAAACTAGACCAAAACTCCACCCACACTACTAAAAAAAGCATAAAAGCAACGATCATGAAACCGTTTATTA_AGCTCTGCTTGGTCTTGTTGGAATCGTCTTGTCGTCCTCTATCCATCATATACCTGCAAGCTCGATGTAACTTTGGAACCAAACCCTAGGAGTCCCGGTCGAACCACTAGTTCAACCGAAGGAGTCCCGGTCGAACCACTAGTTCAACCGAAAGATCC…
Lu3	Lu3_51667	70.82	167 T/A	gi|344001669|gb|AFSQ01027947.1|	578	2e-31	AGCTCAAGATTCTTCACTTCCTCCTGGCCGCATGCATGCGGGTGGTAAGTGATGATCAATCGATTAGCTGTCCCACTGAGTTTGCAAACTCATTTGAAAACACTGTGAAACTGAGTACCCGCCATAAACTTATCGAAAATGAGAAGTGCCGATAGGAGTCTTGAACTCAATTTGATAGGCCCAAACAGACTCATCGACCGTGATTCACCAGTCCTTCCGAGATTGATCAATTGGTTTTTA_AGCTCAAGATTCTTCACTTCCTCCTGGCCGCATGCATGCGGGTGGTAAGTGATGATCAATCGATTAGCTGTCCCACTGAGTTTGCAAACTCATTTGAAAACACTGTGAAACTGAGTACCCGCCATAAACTTATCGAAAATGAGAAGTGCCGATAGGAG…
Lu3	Lu3_112529	71.36	7 C/T%18 C/T%143 C/T%151 A/C%190 T/A	gi|344001669|gb|AFSQ01027947.1|	1095	1e-39	AGCTCACGATTCTTCACCTCCTCCTGGCCGCTTGCATGTGGGTGGTAAGCGATGATCAATCGATTAGCCGTCCCAATGAGTTGGGAAACTCATTTGAAAACACTCTGAAACTGAGTACCCGGCATTGGATGAACTTTACCAGCACCTTTGAATCATTAGCATTCTCCTTCTATAATCGTGTGCTTTCATTTGCATGGAACTTGTACTGCTCCAACTCAAGAAAATGGCACTTTCTTTTTA_AGCTCATGATTCTTCACTTCCTCCTGGCCGCTTGCATGTGGGTGGTAAGCGATGATCAATCGATTAGCCGTCCCAATGAGTTGGGAAACTCATTTGAAAACACTCTGAAACTGAGTACCCGGCATTGGATGAACTTTACCAGTACCTTTGCATCATTA…
Lu3	Lu3_20463	72.14	23 G/T%188 T/C				AGCTCAAAGTGAACTTGATCAGGTGGAGTGTCAGTCCCTAGCACCAGTTAGCTCACAGAGAAGCTGATGCTAGCTAGTTCCAGCTTGCCATGAGCTAAGGTGAGGTTCCCCGTGAGTCCAGCCAAGTCCAAGGTGTTTCCATCACACCAAGGTCAAGTCCAAGATGCATATTTCTAACATTCCTTCCTCATTTTAGTGTAGTTTATGAATCCAATAAAATAACAATAAATATCCATATTA_AGCTCAAAGTGAACTTGATCAGTTGGAGTGTCAGTCCCTAGCACCAGTTAGCTCACAGAGAAGCTGATGCTAGCTAGTTCCAGCTTGCCATGAGCTAAGGTGAGGTTCCCCGTGAGTCCAGCCAAGTCCAAGGTGTTTCCATCACACCAAGGTCAAGT…
Lu3	Lu3_45013	72.88	43 G/T	gi|343998478|gb|AFSQ01031138.1|	63	6.5e-25	AGCTCAAGAGTCTTCAGGTCCACGTGATCACTTGCAAGTGGGGTGTAAGCGATAATCAATCGATTAGATATCCCAATGAGTTGGGAAACTCATTGGAAAATTCTGTGAATGTGAGTACCCTAAATGAAAAGCTTTGCCATAAACTAGTAGACAATGAGAAGTGTGGATAGACGTCTTGAACGCATTTTGATAGGCCCAAAGCGAGTCATCGTGTTTGATTGACCAGTCCATAAGAAATTA_AGCTCAAGAGTCTTCAGGTCCACGTGATCACTTGCAAGTGGGTTGTAAGCGATAATCAATCGATTAGATATCCCAATGAGTTGGGAAACTCATTGGAAAATTCTGTGAATGTGAGTACCCTAAATGAAAAGCTTTGCCATAAACTAGTAGACAATGAG…
Lu3	Lu3_143024*	73.54	39 C/G%46 T/C%116 T/G	gi|344002538|gb|AFSQ01027078.1|	27413	1.5e-41	AGCTCATCAATCACTCATGGTGCTGTCATCAGTATGTCCAAGGCCTGAGATCGAGTCCTCTACCCACCACGAAGGTGCACGACTCACTAAGCCCATTACTGTTTTCTTTGTTGATTCAAAGAATTGACATAGTCAAGACTCTAGCCTAAAGGATGAAGAGGACTTGCCTAGCAAGGTTCTCTTCTAACCCTATTTCTTAGCATTTTCAGTAGCAAATTCGGCCACTCTTCTTCTCTATTA_AGCTCATCAATCACTCATGGTGCTGTCATCAGTATGTCGAAGGCCCGAGATCGAGTCCTCTACCCACCACGAAGGTGCACGACTCACTAAGCCCATTACTGTTTTCTTTGTTGATGCAAAGAATTGACATAGTCAAGACTCTAGCCTAAAGGATGAAG…
Lu3	Lu3_116580	74.22	111 C/T				AGCTCACGATTCTTCACTTCCTCCTGGCCGCTTGCATGTGGGTGGTAAGCGATGATCAATTGATTAGCTGTCCCAATGAGTTGGCAAACTCATTTGAAAACACTCTGAAACGGAGTACCCCTTGTACTGCTCCAACTCAAGAAAATGGCACTTTCTTTCTAAAATGACAAGCCTAGCATCCATATTCAGTTGCTTCATCTCGCACAATATGCCTTATTCTCAAGCATGACATATAAATTA_AGCTCACGATTCTTCACTTCCTCCTGGCCGCTTGCATGTGGGTGGTAAGCGATGATCAATTGATTAGCTGTCCCAATGAGTTGGCAAACTCATTTGAAAACACTCTGAAATGGAGTACCCCTTGTACTGCTCCAACTCAAGAAAATGGCACTTTCTTT…
Lu3	Lu3_454905	74.69	98 C/T%138 C/T	gi|344012412|gb|AFSQ01017204.1|	21172	3e-59	AGCTCCTCCCCTTTCGTGGCAGACTATCTGAATTTGATAAATTCTCCACTGATATTTCATCTCCATCATCTTCAGCATCGTTTTCCGTCTCCAGATCCCTAAACCCACTCCTAAATTTTTTTTTCCGTCTCCAGATCCCTAAACCCACTCCTAAATTTTTTATATCCAGAAGCCATCCCCTAGTTTTCTGCATCAACGATGGGTATCTCAAACAAACTACACTTCATATAGCCAAGATTA_AGCTCCTCCCCTTTCGTGGCAGACTATCTGAATTTGATAAATTCTCCACTGATATTTCATCTCCATCATCTTCAGCATCGTTTTCCGTCTCCAGATCTCTAAACCCACTCCTAAATTTTTTTTTCCGTCTCCAGATCTCTAAACCCACTCCTAAATTT…
Lu3	Lu3_686590	75.14	76 A/G%217 C/G%224 T/C	gi|343998516|gb|AFSQ01031100.1|	263	3.04e-30	AGCTCGTTTCAAAACACTCTGAAATTGAGTACCCCGATCTTATGACTGAGTGAAGGGCATCGAAACTTGTGAAAAAGTATTGGATGAACTTTACCACCACCTTCGCGTCATTACCTTTCTTTCATTTTCGTATGCAAGGAACATGTACTCCTCTAATTGCAATAGTTGGTACTTTCTTTCTAATGCTATAAGACTAGCATCCATATTTAGTAGCATCATCGCCTACAATGCCTTATTTTA_AGCTCGTTTCAAAACACTCTGAAATTGAGTACCCCGATCTTATGACTGAGTGAAGGGCATCGAAACTTGTGAAAAGGTATTGGATGAACTTTACCACCACCTTCGCGTCATTACCTTTCTTTCATTTTCGTATGCAAGGAACATGTACTCCTCTAATT…
Lu3	Lu3_50572	75.82	36 A/T	gi|344001669|gb|AFSQ01027947.1|	1095	2.15e-37	AGCTCAAGATTCTTCACTTCCGCCAGGCCGCATGCATGTGGGTGGTAAGCGATGATCAATCGATTAGATGTCCCAATGAGATGGCAAACTCATTTGAAAACACTCTGAAACTGAGTACCCATGGGCGTCTAAACGTGTGAAAAGGCATTGGATGAACTTTATTAGCACCATTGCATCATTAGCATTCTCCTTCTATAATCGTGTGCTTTCATATTCATGGAATTTGTACTGCTCCAATTA_AGCTCAAGATTCTTCACTTCCGCCAGGCCGCATGCTTGTGGGTGGTAAGCGATGATCAATCGATTAGATGTCCCAATGAGATGGCAAACTCATTTGAAAACACTCTGAAACTGAGTACCCATGGGCGTCTAAACGTGTGAAAAGGCATTGGATGAACT…
Lu3	Lu3_113172	76.45	7 C/T%27 C/G%225 G/T				AGCTCACGATTCTTCACTTCCTCCTGCCCGCATGCATGTGGGTGATGATCAATCGATTAGCTATTCCAATGAGTTGGGAAACTCATTTGAATCCACTTTGAAACTGAGTACCCCAATGGCCCTAGCATCCATATTCAGTTGCTTCATCCCGCACAATATGCCTTATTCTCAAGCATGACATATAAATGAAAAGAGTTGCCATAAACTACTCGAAAATGAGAAGTGCCAATAGGAGTCTTA_AGCTCATGATTCTTCACTTCCTCCTGGCCGCATGCATGTGGGTGATGATCAATCGATTAGCTATTCCAATGAGTTGGGAAACTCATTTGAATCCACTTTGAAACTGAGTACCCCAATGGCCCTAGCATCCATATTCAGTTGCTTCATCCCGCACAATA…
Lu3	Lu3_268307	76.86	30 G/T%70 G/A%126 G/T%177 T/C				AGCTCATGATTCTTCACTTCCTCCTGGCCGCTTGCATGTGGGTGGTAAGCGATGATCAATCGATTAGCCGTCCCAATGAGTTGGGAAACTCATTTGAAAACACTCTGAAACTGAGTACCCGGCATGGGATGAACTTTACCAGCACCTTTGCACCATTAGCATTCTCCTTCTATAATTGTGTGCTTTCATATGCATGGAACTTGTACTGCTCCAACTCAAGAAAATGGCACTTTCTTTTTA_AGCTCATGATTCTTCACTTCCTCCTGGCCTCTTGCATGTGGGTGGTAAGCGATGATCAATCGATTAGCCATCCCAATGAGTTGGGAAACTCATTTGAAAACACTCTGAAACTGAGTACCCGGCATTGGATGAACTTTACCAGCACCTTTGCACCATTA…
Lu3	Lu3_51364	77.08	121 G/C%183 T/C%214 T/C				AGCTCAAGATTCTTCACTTCCTCCTGGCCGCATGCATGCAGGTGGTAAGTGATGATCAATCGATTTGCTGTCCCAATGAGTTGGCAAACTCATTTGAAAACACTCTGAAACTGAGTACCCGCTTTCATATGCACGGAACTTGTACTGCTCCAACTCAAGAAAATGGCACTTTCTTTCTAAAGTGACAAGCCTAGCATCCATATTTAGTTGCTTTACCCCGCACAATATGCCTTATTCTTA_AGCTCAAGATTCTTCACTTCCTCCTGGCCGCATGCATGCAGGTGGTAAGTGATGATCAATCGATTTGCTGTCCCAATGAGTTGGCAAACTCATTTGAAAACACTCTGAAACTGAGTACCCCCTTTCATATGCACGGAACTTGTACTGCTCCAACTCAA…
Lu3	Lu3_117882	77.46	69 C/T%113 A/G%128 G/A%170 T/C				AGCTCACGATTCTTCATTTCCTCCTGGCCGCTTGCATGTGGGTGGTAAGCGATGATCAATCGATTCGCCGTCCCAATGAGTTGGGAAACTCATTTGAAAACACTCTAAAACTAAGTACCCGGGATTGGATGAACTTTACTAGCACCTTTGCATCATTAGCATTCTCCTTTTATAATCGTGTGCTTTCATATGCATGGAACTTGTACTGCTCCAACTCAAGAAAATGGCACTTTCTTTTTA_AGCTCACGATTCTTCATTTCCTCCTGGCCGCTTGCATGTGGGTGGTAAGCGATGATCAATCGATTCGCTGTCCCAATGAGTTGGGAAACTCATTTGAAAACACTCTAAAACTGAGTACCCGGGATTGAATGAACTTTACTAGCACCTTTGCATCATTA…
Lu3	Lu3_321575	77.89	122 G/A%211 T/C	gi|344028391|gb|AFSQ01001225.1|	3823	5e-53	AGCTCCAATTGTGCGCTAGTCCGCACCCGTAGCCTTGTAGCTAGACCAACTACCTCTAAAGTACCTATGGATGAAAAATACTATAAGAAACACATCAAATGGACTGAAATGGTCCAAGTGCGCAAAAAAAAGACGGAATTGAAACACAAATGAGTTAGTACTCACTCAAAAAGTATTTAGATAGGGTGAGATACATGCTACAAATCCTAGTACTATCAAATCACTATAAAATAAAGTTTA_AGCTCCAATTGTGCGCTAGTCCGCACCCGTAGCCTTGTAGCTAGACCAACTACCTCTAAAGTACCTATGGATGAAAAATACTATAAGAAACACATCAAATGGACTGAAATGGTCCAAGTGCACAAAAAAAAGACGGAATTGAAACACAAATGAGTTAG…
Lu3	Lu3_46624	78.07	55 A/T%68 C/A%96 G/A	gi|344001669|gb|AFSQ01027947.1|	399	1.2e-42	AGCTCAAGATTCATCACTTCCTCCTGGCCGCATGCATGTGGGTGGTAAGCGATGATCAATTGATTAGCTGTCCCAATGAGTTGGTAAACTCATTTGAAAACACTCTGAAACTGAGTACCCTTGCATCATTAGCATTCTCCTTCTATAATCGTGTGCTTTCATATGCATGGAACTTGTACTGCTCCAACTCAAGGAAACGGCACTTTCATTCTAAAGCGACAAGCCTAGCATCCATATTTA_AGCTCAAGATTCATCACTTCCTCCTGGCCGCATGCATGTGGGTGGTAAGCGATGTTCAATTGATTAGATGTCCCAATGAGTTGGTAAACTCATTTAAAAACACTCTGAAACTGAGTACCCTTGCATCATTAGCATTCTCCTTCTATAATCGTGTGCTT…
Lu3	Lu3_50839	78.37	25 A/T%38 G/A%50 T/G%121 G/A%141 G/T%142 A/T	gi|344001669|gb|AFSQ01027947.1|	578	5.02e-41	AGCTCAAGATTCTTCACTTCCTCCAGGCCGCATGCATGTGGGTGGTAAGTGATGATCAATCGATTAGCTGTCCCAATGAGTTGGCAAACTCATTTGAAAACACTCTGAAACTGAGTACCCGCCATAAACTACTCGAAAATGAGAAGTGCCGATAGGAGTCTTGAACGCAATTTGATAGGCCCAAACAGACTCATCGAGCATGATTCACCAGTCCTTCCGAGATTGATCGATTGGTTTTTA_AGCTCAAGATTCTTCACTTCCTCCTGGCCGCATGCATATGGGTGGTAAGGGATGATCAATCGATTAGCTGTCCCAATGAGTTGGCAAACTCATTTGAAAACACTCTGAAACTGAGTACCCACCATAAACTACTCGAAAATTTGAAGTGCCGATAGGAG…
Lu3	Lu3_113622	78.66	61 A/C%181 G/A	gi|344001669|gb|AFSQ01027947.1|	592	4.5e-29	AGCTCACGATTCTTCACTTCCTCCTGGCCGCATGCATGTGGGTGATGATCAATCGATTAGATGTCCCAATGATTTGGCAAACTCATTTGAAAACACTCTGAAACTGAGTACCCAATCGCTTGGAACTTGTACTACTCCAACCCAAGAACATGGCACTTTCTTTCTAAAGCGGCAAGCCTAGCATCCATATTTAGTTGCTTCACCCCGCACAATATGCCTTATTCTCAAGCATGACATTTA_AGCTCACGATTCTTCACTTCCTCCTGGCCGCATGCATGTGGGTGATGATCAATCGATTAGCTGTCCCAATGATTTGGCAAACTCATTTGAAAACACTCTGAAACTGAGTACCCAATCGCTTGGAACTTGTACTACTCCAACCCAAGAACATGGCACTT…
Lu3	Lu3_453122	78.9	47 A/C				AGCTCCTCCAAGGCTTCTTGGAGTACACAGCACACCGCGGAGGGATACATTACGACACGGCGATGTTCTATGACCAGATCAAGTCGAAGCTCCAGCTGGATTTCAACAAGAGCCAGCTAGCGTTCAAGAGCCCTCACGATCAGATCACCTTCGAGATCTCGAGTAAGATCTGGAGCAGCACTGGGAAGCTAGCTGCTGTAGAGGATGGCAATTTGGAGGAGGAAGGAAACCCTAACCTTA_AGCTCCTCCAAGGCTTCTTGGAGTACACAGCACACCGCGGAGGGATCCATTACGACACGGCGATGTTCTATGACCAGATCAAGTCGAAGCTCCAGCTGGATTTCAACAAGAGCCAGCTAGCGTTCAAGAGCCCTCACGATCAGATCACCTTCGAGATC…
Lu3	Lu3_54749	79.02	113 A/G	gi|344001669|gb|AFSQ01027947.1|	578	3.01e-36	AGCTCAAGATTCTTCAGTTCCTCCTGGCCGCATGCATGTGGGTGGTAAGCGATGATCAATTGATTAGCTGTCCCAATGAGTTGGTAAACCCATTTGAAAACACTCTGAAACTAAGTACCCGCCATAAACTACTCGAAAATGAGAAGTGCCGATAGGAGTCTTGAATGCAATTTGATAGGCCCGGACAGACTCATCGAGCATGATTCACCAGTCCTTCCGAGATTGATCGATGGGTTTTTA_AGCTCAAGATTCTTCAGTTCCTCCTGGCCGCATGCATGTGGGTGGTAAGCGATGATCAATTGATTAGCTGTCCCAATGAGTTGGTAAACCCATTTGAAAACACTCTGAAACTGAGTACCCGCCATAAACTACTCGAAAATGAGAAGTGCCGATAGGAG…
Lu3	Lu3_648374	79.14	227 G/C	gi|344012973|gb|AFSQ01016643.1|	1059	2.04e-43	AGCTCGTAAAGAGTTTCTCAAAGCAATCAATTACTGATTAGCTATAGAGTTCGAGATGAAAGATGTGGAAGATTACCACTAACTTGCCAATTGTGCATCTCTCTCGAACATGATTTTTGTTGATTTTTGTATATTATCAATGATATACTAATTATATCCAACAAAAAGTTATATGGATATGACATGGCTATCAATCCCTGGATGGTAGTAAGATCACTATGTGACTGTATGCCGATTTTA_AGCTCGTAAAGAGTTTCTCAAAGCAATCAATTACTGATTAGCTATAGAGTTCGAGATGAAAGATGTGGAAGATTACCACTAACTTGCCAATTGTGCATCTCTCTCGAACATGATTTTTGTTGATTTTTGTATATTATCAATGATATACTAATTATATC…
Lu3	Lu3_70152	79.39	177 G/C	gi|344001669|gb|AFSQ01027947.1|	595	5e-38	AGCTCAAGTGGATTTTTTGAATACCAATCGATCAATCTCGGAAGGACTGGTGAATCACACTAGATGAGTCTCTTTGGGACTATCAAATTGCGTTCAAGACTCCTATCGGCACTTCTCATTGCACACGATTATACAAGGAGAATGCTAATGATGCAAATGTGCTGGTAAAGTTCATCGAATGCCTTTTCACACGTTTGGTCGCCCGTCACTCAGTCATAAGCGATTGGGGTACTCAGTTTA_AGCTCAAGTGGATTTTTTGAATACCAATCGATCAATCTCGGAAGGACTGGTGAATCACACTAGATGAGTCTCTTTGGGACTATCAAATTGCGTTCAAGACTCCTATCGGCACTTCTCATTGCACACGATTATACAAGGAGAATGCTAATGATGCAAAT…
Lu3	Lu3_68768	79.65	71 A/T%72 T/G				AGCTCAAGTGGATTTTTTGAAAACCAACCGATCAATCTAGGAAGGACTGGTGAATCACGCTCGATGAGTCATTTTGGGCCTATCAAATTGCGTTCAAGACTCCTATTGGCACTTCTCATTTATCAAATTGCGTTCAAGACTCCTATTGGCACTTCTCATTTTCGTGTAGTTTGTGGCAACTCTTTTCATTTATATGTCATGCTTGAGAATAAGGCACATTGTGCGGGATGAAGCAACTTA_AGCTCAAGTGGATTTTTTGAAAACCAACCGATCAATCTAGGAAGGACTGGTGAATCACGCTCGATGAGTCTGTTTGGGCCTATCAAATTGCGTTCAAGACTCCTATTGGCACTTCTCATTTATCAAATTGCGTTCAAGACTCCTATTGGCACTTCTCA…
Lu3	Lu3_46615	79.85	7 A/C%86 A/T%218 T/C				AGCTCAAGATTCATCACTTCCTCCTGGCCGCATGCATGTGGGTGATGATCAATCGATTAGCTATTCCAATGAGTTGGGAAACTCAATTGAAACCACTCTGAAACTGAGTACCCCAATCGCGCCATAAACTACTCGAAAATGAGAAGTGCCGATAGGAGTCTTGAACGCAATTTGATAGGCCCAAACAGACTCATCGAGCGTGATTCACCAGTCCTTCTGAGATTGATCGATTGGTTTTTA_AGCTCACGATTCATCACTTCCTCCTGGCCGCATGCATGTGGGTGATGATCAATCGATTAGCTATTCCAATGAGTTGGGAAACTCATTTGAAACCACTCTGAAACTGAGTACCCCAATCGCGCCATAAACTACTCGAAAATGAGAAGTGCCGATAGGAG…
Lu3	Lu3_70769	80.38	128 T/C%150 T/A	gi|344027286|gb|AFSQ01002330.1|	31602	1e-61	AGCTCAAGTTACCGAGACCAGTTCCGCTGTCCCTGTGCCTAATGCATCCAGCTATCGGGACAATATGGAGAGAAGCACACAAGCCGAGAACCAAAAGGAGGAAGCAGGTACATCCAAGGTATGAAGATAGTGGTGCCGAACGATCACCCTATCAAGCAGTGGACTTGAATTCGAAGATATGGCGGTGCGCGAGTACAAATGGTGTGGTGCTTGGAGGACTCTACTCGATTTCTCTGCTTA_AGCTCAAGTTACCGAGACCAGTTCCGCTGTCCCTGTGCCTAATGCATCCAGCTATCGGGACAATATGGAGAGAAGCACACAAGCCGAGAACCAAAAGGAGGAAGCAGGTACATCCAAGGTATGAAGACAGTGGTGCCGAACGATCACCCAATCAAGCA…
Lu3	Lu3_509391	80.8	18 A/G%95 A/T%135 A/G%139 G/C%175 C/T	gi|344006036|gb|AFSQ01023580.1|	1605	1e-61	AGCTCGAAGATCGAGTCAGCCATCTCGATGCAGCACTCAAAGAGTGCATGAGACAACTCCGTGTAGCCAGAGACGACCAACAACACCTCGCTACAAAAGCTCGCGAACTCGAGTCTTTGACTCAAGCCGACAGGAGGGGTGAGACAGCGTCTACTGCATCATCACCATCACCATCGTATGTTGATGGTGTCGAGTTTAGAGCGAAGATCGAAGGTCTTGAGAAGGAGAACTCATCCCTTA_AGCTCGAAGATCGAGTCGGCCATCTCGATGCAGCACTCAAAGAGTGCATGAGACAACTCCGTGTAGCCAGAGACGACCAACAACACCTCGCTACTAAAGCTCGCGAACTCGAGTCTTTGACTCAAGCCGACAGGGGGGCTGAGACAGCGTCTACTGCA…
Lu3	Lu3_851359	81.16	80 A/C%177 C/G	gi|344009873|gb|AFSQ01019743.1|	36642	3e-59	AGCTCTTCACCGTCTCTTTCGTTCGACCTTCCATTTCCGCTTCTCCTTCTGCCTCTCAGATGGAGCCTTGTGGAAATCTAGACACAAGCAAGAAGCTCGGTTTGATTCGTGAACATCTGCTTCCAGGAAGCGTCGTCGCTGTTACTGAAGTCGGATTCTCGATTACAGACGGAGATCAAACCTGCCGAAGGTGCGATTTCCCGGTCCCAAAATTTGGTAGAACCATTCAGAATCATCTTA_AGCTCTTCACCGTCTCTTTCGTTCGACCTTCCATTTCCGCTTCTCCTTCTGCCTCTCAGATGGAGCCTTGTGGAAATCTCGACACAAGCAAGAAGCTCGGTTTGATTCGTGAACATCTGCTTCCAGGAAGCGTCGTCGCTGTTACTGAAGTCGGATTC…
Lu3	Lu3_479984	81.54	140 T/A	gi|343981222|gb|AFSQ01048345.1|	1650	3e-59	AGCTCCTTCAACCAGCGCTAATAAAACCATTCTTGTCATAGGTAAGCTTTGTTATTCAGTGTTAGGCAGCCTGCTTAGTTCGACGGAAACCAGTTGGGATTGTAGTTTACGGTGTTCCTATGGCGATGGCTGCACATCATTACGGAGTCACGAATTGTGTTCTTTTAGATGGTTAGATTGCATTAGGCAGGTTATGAATTGTGTTTGTTTTGGGTTTATCATGTATGATTGCTCTCATTA_AGCTCCTTCAACCAGCGCTAATAAAACCATTCTTGTCATAGGTAAGCTTTGTTATTCAGTGTTAGGCAGCCTGCTTAGTTCGACGGAAACCAGTTGGGATTGTAGTTTACGGTGTTCCTATGGCGATGGCTGCACATCAATACGGAGTCACGAATTGT…
Lu3	Lu3_631607	82	14 A/G%96 C/A%194 A/G				AGCTCGGGCCTACATGGACTGGAGGCGAATGATATCCTGGACGATGGAGCCATTGGGGGCAAGGGAGATACGGCCATGATGGATATGTGCAGCCACCTGGTCAGCATCCCCTTGAACATCGAAGAACATGTCAATACTCAATATGAAATATGTTGAATAAAGGTTTACGATTTTTATCTATCTGAACTGCTCTATTTGATTTCATTTTATGAAAATATAGAACAGAATTTCACCGACTTA_AGCTCGGGCCTACGTGGACTGGAGGCGAATGATATCCTGGACGATGGAGCCATTGGGGGCAAGGGAGATACGGCCATGATGGATATGTGCAGCCAACTGGTCAGCATCCCCTTGAACATCGAAGAACATGTCAATACTCAATATGAAATATGTTGAAT…
Lu3	Lu3_186615	82.29	23 C/T%183 G/T				AGCTCATGATTCTTCACTTCCTCCTGGCCGCTTGCATGTGGGTGGTAAGCGATGATCAATTGATTAGCTGTCCCAATGAGTTGGCAAAACTCATTTGAAAACACTCTGAAACTGAGTACCGCATTGGATGAACTTTCCCAGAAACTTTGCATCATTAGCATTCTTCATCTATAATCATGTGCGTTCATATGCTTGGAACTTGTACTGCTCCAACTCAAGAAAATGGCACTTTCTTTCTTA_AGCTCATGATTCTTCACTTCCTTCTGGCCGCTTGCATGTGGGTGGTAAGCGATGATCAATTGATTAGCTGTCCCAATGAGTTGGCAAAACTCATTTGAAAACACTCTGAAACTGAGTACCGCATTGGATGAACTTTCCCAGAAACTTTGCATCATTAG…
Lu3	Lu3_749072	82.41	186 T/C				AGCTCTCCATTAGCTGACCATGCAATGTCTGTGATTGCAGCATAGTGAAGTCCCGCAAGAACTGCTATCGGAGGAACACTTTCGGTATCGTATATGTATACTGAATTTAGAGTAGCCACGAGTAATGAGGAATAGGCAACCACCGGAGGATGTTAGTACCTGAATTTGTTCCCCTGAGGGTAAACTGCACAGGACAAAACCGCACGGCTATAACCGGTTTAGAAGCTCCAGGTAGCATTA_AGCTCTCCATTAGCTGACCATGCAATGTCTGTGATTGCAGCATAGTGAAGTCCCGCAAGAACTGCTATCGGAGGAACACTTTCGGTATCGTATATGTATACTGAATTTAGAGTAGCCACGAGTAATGAGGAATAGGCAACCACCGGAGGATGTTAGTA…
Lu3	Lu3_89178	82.44	7 C/T%26 G/A%84 A/G%206 T/C%230 C/G				AGCTCACGATTCTTCACTTCCTCCTGGCCGCTTGCATGTGGGTGGTAAGCGATGATCAATCGATTAGCCGTCCCAATGAGTTGAGAAACTCATTTGAAAACACTCTGAAACTGAGTACCCGGCATTGGATGAACTTTACCAGCACCTTTGCATCATTAGCATTCTCCTTCTATAATCGTGTGCTTTCATATGCATGGAACTTGTATTGCTCCAACTCAAGAAAATGGCACTTTCTTTTTA_AGCTCATGATTCTTCACTTCCTCCTAGCCGCTTGCATGTGGGTGGTAAGCGATGATCAATCGATTAGCCGTCCCAATGAGTTGGGAAACTCATTTGAAAACACTCTGAAACTGAGTACCCGGCATTGGATGAACTTTACCAGCACCTTTGCATCATTA…
Lu3	Lu3_323407	82.73	100 C/T				AGCTCCACAACTGGAAAGAGGCCACTAAGTCGACTTCACCTCCCCGACAGCCACGTCCAACCTGTTGTCCATGATGGCACCCTCCACTAACCGGGACAACCAAGTGCAATGTAGACGACAGGATGCCCGCACAGGAAGCAGAGGGAACCACGATGCTGACGTCCTTAGGGTGGATCCGGGCGATGAGATACAAACAATGCATCTTCGAGACATATAATCAATCTGTAGATATGGCCGTTA_AGCTCCACAACTGGAAAGAGGCCACTAAGTCGACTTCACCTCCCCGACAGCCACGTCCAACCTGTTGTCCATGATGGCACCCTCCACTAACCGGGACAATCAAGTGCAATGTAGACGACAGGATGCCCGCACAGGAAGCAGAGGGAACCACGATGCTG…
Lu3	Lu3_89908	82.77	68 C/T%85 A/C				AGCTCACGATTCTTCACTTCCTCTTGGCCGCTTGCATGTGGGGGGTAAGCGATGATCAATTGATTAGCTGTCCCAATGAGTTGGAAAACTCATTTGAAAACACTATAAAACTGAGTACCCTTTGCATCATTAGCATTCTCCTTCTATAATCGTGTGCTTTCATATGCATGGAACTTGTACTGCTACAACTCAAGAAAATGGCACTTTCTATCTAAAGCGAAAAGCCTAGCATCCATATTA_AGCTCACGATTCTTCACTTCCTCTTGGCCGCTTGCATGTGGGGGGTAAGCGATGATCAATTGATTAGTTGTCCCAATGAGTTGGCAAACTCATTTGAAAACACTATAAAACTGAGTACCCTTTGCATCATTAGCATTCTCCTTCTATAATCGTGTGCT…
Lu3	Lu3_696752	82.92	InDel_9	gi|344026207|gb|AFSQ01003409.1|	913	3.5e-48	AGCTCTTCTTGAAAAATCACCAATCATGCCCCACTGGTATGGCTCCATTTCCGGAAGCCAACGCGACAAATGATCACCATTTTGATTGATATCGTGGTCGTGGTCATGGTTGTGGTGGTGCGAATGAATGAAGAACGGGTTGAGCCTAGCAACAGAACTATGTGTACTAGATGTGGCGGCAATCATTGGACACACACTTGTCGTATACCTAGATATCTTATCAATCTTTACCAAGAATTA_AGCTCTTCTTGAAAAATCACCAATCATGCCCCACTGGTATGGCTCCATTTCCGGAAGCCAACGCGACAAATGATCACCATTTTGATTGATATCGTGGTCGTGGTCATGGTTGTGGTGGTGGAAGAACGGGTTGAGCCTAGCAACAGAAACCTTCAAAC…
Lu3	Lu3_198492	82.99	InDel_1				AGCTCATTAGAAATGATGATGAGATGAAATCATATATCTGGTGAACAATTTCTTATTATAATGCCATCAGATAAAAAAAATTAGTGTTTTCTTGTCGCCGTATGTATATATATTTTTATGAAAAATTAGTGTTTTCTTGTCGCCGTATGTATATATATTTTTATGTAAGTCACCAATTTTTTATTACTGTAACCAAGTACTGTTTTTTTTTGTAGAAAAAGGCATTATAACTATTTATTA_AGCTCATTAGAAATGATGATGAGATGAAATCATATATCTGGTGAACAATTTCTTATTATAATGCCATCAGATAAAAAAAATTAGTGTTTTCTTGTCGCCGTATGTATATATATTTTTATGAAAAAATTAGTGTTTTCTTGTCGCCGTATGTATATATA…
Lu3	Lu3_602723	83.1	236 T/C				AGCTCTCCGATTACTTCGCCAACCCCCTCATCGACGACGACAAGAAGAAGTCCCTCGTCGAAGAGATCGTCAAGTCCTTGTCTCTCCAGCAGCACGTCTCCAATTTCCTCAACATCATCGACAAGAAGAAGTCCCTCGTCGAAGAGATCGTCAAGTCCTTGTCTCTCCAGCAGCACGTCTCCAATTTCCTCAACATCATCGTCGAAGGCCAGAGGGCGGATTCCGTCACTGACATTGTTA_AGCTCTCCGATTACTTCGCCAACCCCCTCATCGACGACGACAAGAAGAAGTCCCTCGTCGAAGAGATCGTCAAGTCCTTGTCTCTCCAGCAGCACGTCTCCAATTTCCTCAACATCATCGACAAGAAGAAGTCCCTCGTCGAAGAGATCGTCAAGTCC…
Lu3	Lu3_7588	83.24	15 C/T%35 C/T%62 G/A%189 C/T				AGCTCAAAATTCTTCACTTCCTCCTGGCCGCATGCATGCGGGTGGTAAGTGATGATCAATCGATTAGCTGTCCCAATGAGTTTTCAAACTCATTTGAAAACACTCTGAAACTGAGTACCCTTGCATCATTAGCATTCTCCTTCTATAATCGTGTGCTTTCATATGCACGGAACTTGTACTACTCCAACCCAAGAAAATGGCACTTTCTTTCTAAAGCGACAAGCCTAGCATCCATATTTA_AGCTCAAAATTCTTTACTTCCTCCTGGCCGCATGTATGCGGGTGGTAAGTGATGATCAATCAATTAGCTGTCCCAATGAGTTTTCAAACTCATTTGAAAACACTCTGAAACTGAGTACCCTTGCATCATTAGCATTCTCCTTCTATAATCGTGTGCTT…
Lu3	Lu3_704485	83.33	InDel_5				AGCTCTTGGAGAGAGCAAGAATTCCAAAGAGACGATTGAAGCGAGAGGATCAACCACGACTGGCGAAGGGCAAATCATCAAGTTGAAGATTGGGATTTCCATGAAGAACATGTCGTCTTTTGGGATTTCCATGAAGAACATGTCGTCTTTTCCGGGTTTTTCTTCTCTTCTCTTGTGATTTATTTTCCGGAACCATGAGTAGCTAAACTTTCTGTGTTGTTCGGACGAGATGAAGCTTTA_AGCTCTTGGAGAGAGCAAGAATTCCAAAGAGACGATTGAAGCGAGAGGATCAACCACGACTGGCGAAGGGCAAATCATCAAGTTGAAGATTGGGATTTCCATGAAGAACATGTCGTCTTTTTTCCATGAAGAACATGTCGTCTTTTCCGGGTTTTTCT…
Lu3	Lu3_304767	83.4	57 A/G				AGCTCCGAGTTGGATCCAAAAGGAAGACTAGAGTGATATCGAATAATCCATACCTCATGGAGAGAGCACAAGCAGAGCTAAACAACATCCGAGGACGAACTGTGAACCCGGGAGCTAGTATCCGAGGACGAACTGTGAACCCGGGAGCTAGTAATGAAAATGGACGTGGCACTCCTAGTAATATTCCAGACCTCCAGTCATGCATGGGTGCAAACATCGAAAACCAACACAAAGTGCTTA_AGCTCCGAGTTGGATCCAAAAGGAAGACTAGAGTGATATCGAATAATCCATACCTCGTGGAGAGAGCACAAGCAGAGCTAAACAACATCCGAGGACGAACTGTGAACCCGGGAGCTAGTATCCGAGGACGAACTGTGAACCCGGGAGCTAGTAATGAA…
Lu3	Lu3_264935	83.47	187 C/A	gi|344001669|gb|AFSQ01027947.1|	578	2.5e-24	AGCTCATGATTCTGCACTTCCTCCTGGCTGCTTGCATGTGGGTGGTAAGCAATAATCAATCGATTAGCTGTCCCAATGAGTTGGCAAACTCATTTGAAAACAGTCTGAAACTGAGTACCGGCCATAAATTGCTTGAAAATGAGAAGTGCCGGTAGGAGTCTTGTACGCAATTTGAAAGTCCCAAAGCGACTCATCGAGCGTGATTCACCAGTCTTTCGGAGATTGATCGATTGGTTTTTA_AGCTCATGATTCTGCACTTCCTCCTGGCTGCTTGCATGTGGGTGGTAAGCAATAATCAATCGATTAGCTGTCCCAATGAGTTGGCAAACTCATTTGAAAACAGTCTGAAACTGAGTACCGGCCATAAATTGCTTGAAAATGAGAAGTGCCGGTAGGAG…
Lu3	Lu3_406185	83.58	45 A/T%153 T/C%209 G/A	gi|344014831|gb|AFSQ01014785.1|	3806	4.01e-57	AGCTCGACGAGGAAGAAGAGGTTGAACCGGAACCGCGGGATCCAACAGGGAGAATTCCACAATCTACCATCGAAAATGCAAAAGGCAAAGCTGCAGAACGCAGAGATTGGGAACGTGATTTGTTTTTTCCGTTGCCAAACCTGCTACCGCTGTATATTTTGGGTCTCCAATTGTTGTGTTATAAGTCGGTCGATTCGGAACGTGATTCGGAACGTCGATTGGGAACATGATGTTACATTA_AGCTCGACGAGGAAGAAGAGGTTGAACCGGAACCGCGGGATCCATCAGGGAGAATTCCACAATCTACCATCGAAAATGCAAAAGGCAAAGCTGCAGAACGCAGAGATTGGGAACGTGATTTGTTTTTTCCGTTGCCAAACCTGCTACCGCTGCATATT…
Lu3	Lu3_243392	83.68	21 A/C%23 C/T%114 G/C%126 G/C%157 G/A				AGCTCCACTTGGGAAGCAAAACCCCCTTCCAGTTTGCGGCAGCCAAATCAGTGTCCACCTCACTTCCGAACTCTTCTATAAACTTCTGCCTCCATAATGCATCGTTGTGTGACGAAAGATGGTAGGAACTTCAAGATGCTGGTCTTTGTATCAGCAGGCAGGGTCATAAAACATGGAGGCAGTGATAAACCAGCCATTTCACAAAGATCAATCAGTAACGGGAAACAAATTCGATCCTTA_AGCTCCACTTGGGAAGCAAACCTCCCTTCCAGTTTGCGGCAGCCAAATCAGTGTCCACCTCACTTCCGAACTCTTCTATAAACTTCTGCCTCCATAATGCATCGTTGTGTGACCAAAGATGGTAGCAACTTCAAGATGCTGGTCTTTGTATCAGCAAG…
Lu3	Lu3_197275	83.74	31 A/G%91 C/G%197 T/G	gi|344002538|gb|AFSQ01027078.1|	27413	1e-36	AGCTCATCAATCACTCATGGTGCTGTTATCAGTATGTCCAAGGCCCGAGATCGAGTCCTCTACCCACCACGAAGGTGCACGACTCACTAACCTCATTACTGTTTTCTTTGTTGATTCAAAGAATTGACATAGTCAAGACTCTAGCCTAAAGGATGAAGAGGACTTGCCTAGCAAGGTTCTCTTCTAACCCTATTTTTTAGCATTTTCAGTAGCAAATTCGGCCACTCTCCTTCTCTATTA_AGCTCATCAATCACTCATGGTGCTGTTATCGGTATGTCCAAGGCCCGAGATCGAGTCCTCTACCCACCACGAAGGTGCACGACTCACTAAGCTCATTACTGTTTTCTTTGTTGATTCAAAGAATTGACATAGTCAAGACTCTAGCCTAAAGGATGAAG…
Lu3	Lu3_502096	83.9	45 G/T%98 A/G%113 G/A	gi|344026220|gb|AFSQ01003396.1|	12182	3.5e-51	AGCTCGGTGAGGCGCAAAATGAGAGCTACAATGGAGGCGAAGCTGGCTGAGAAGGATGCTGAGATTGAAGCTATTCGTGCTGAGCTGTCACATGATCATTTTCAATGGCAACGTTAGAGGGTACATCGAAGCTCTTACGGAAGACTTGAAGGCTTCAAATACGAAGCCTAGAAGGTTTAGGGTGGTGTAATATTTATGTACATGATATGCAAAGTTGAATAAAAGAATTGATTATTTTTA_AGCTCGGTGAGGCGCAAAATGAGAGCTACAATGGAGGCGAAGCTTGCTGAGAAGGATGCTGAGATTGAAGCTATTCGTGCTGAGCTGTCACATGATCGTTTTCAATGGCAACATTAGAGGGTACATCGAAGCTCTTACGGAAGACTTGAAGGCTTCAA…
Lu3	Lu3_657045	83.94	67 A/G%92 A/G%121 A/G	gi|344018404|gb|AFSQ01011212.1|	6808	4.05e-57	AGCTCGTCAGCATTATCCGTTTGGCAACGTCGTCGTCTTGCTTCAATATCGCTTCTCCTCTCTTCAACAAATAATTGATACGGTGCGTATCATAGGGAAGTGAAAAGTTCCCTTTTCCTAATAGGGAAGTGAAAAGTTCCCTTTTCCTAATATCCAGCCAATAAGAAACACTCCTCGCTTAGTAGTGGAATGCCTAAAACTGTAACAAACAAGAACAATTAGTGGAGCCGATTCAATTTA_AGCTCGTCAGCATTATCCGTTTGGCAACGTCGTCGTCTTGCTTCAATATCGCTTCTCCTCTCTTCAGCAAATAATTGATACGGTGCGTATCGTAGGGAAGTGAAAAGTTCCCTTTTCCTAGTAGGGAAGTGAAAAGTTCCCTTTTCCTAATATCCAGC…
Lu3	Lu3_893216	84.15	158 T/C	gi|344028397|gb|AFSQ01001219.1|	25173	5e-59	AGCTCTTTCTGGATGATCAATTATTTCTCTTGGAAGAAGCAAAGGAAGTCTCGGATCATCACCTCTACAAGCGCTAGTGGTTTACCGAGATAGCCACCATCCTTGCTTTCGGGACATATAGCCTGAACATGACCTAAGGGATTGCGCAATCCATGGGTGGGTGACCAATGCATATCGAGAGCTAATCTAGCTAAACATGATCCTGTCCTAACATGAACTGTGAATCACAAGCATAGTTTA_AGCTCTTTCTGGATGATCAATTATTTCTCTTGGAAGAAGCAAAGGAAGTCTCGGATCATCACCTCTACAAGCGCTAGTGGTTTACCGAGATAGCCACCATCCTTGCTTTCGGGACATATAGCCTGAACATGACCTAAGGGATTGCGCAATCCATGGGC…
Lu3	Lu3_65004	84.2	44 G/T				AGCTCAATTAGCATCACAGGGAGGATCAGCACTACCAGGAGCAGATGACATACCTACAAAGCATTCACCATCACCTCTCTGGCATGGATAGGCCATTTCCACCTTTCTGACCTCGCCTCATATTTATTTCTTTTTGAATCATATATCCACTTTATTATGTGTGGGACTTGGACACTTGTCCTTGTCCCTTTTTACTTTTATTTTTGGTTTTGTGTGTCTTTGAGTGTTTTTCAAGAGTTA_AGCTCAATTAGCATCACAGGGAGGATCAGCACTACCAGGAGCATATGACATACCTACAAAGCATTCACCATCACCTCTCTGGCATGGATAGGCCATTTCCACCTTTCTGACCTCGCCTCATATTTATTTCTTTTTGAATCATATATCCACTTTATTAT…
Lu3	Lu3_536438	84.3	49 C/T	gi|344013247|gb|AFSQ01016369.1|	1771	1.5e-59	AGCTCGTGTTTTAGCAGCAGCATGTCGTCCATGCTCCATGGTCCGCTGCTGATTACGTGGGATACATCGATGTAGTGGTTGAAGGGGAAGAGGAAAAGTCCCCTTTCCAAAGCATCAATTAACAACATTGAGGTTCACCTTCTTTTTGGTGAGGAAAGAGCCGACCACGCATAATTGATATTCTCAGGTCGAAGGCTCCTTGATCAGGTGGGTGAGAGCCATCGCCGACAGTGGTAGTTA_AGCTCGTGTTTTAGCAGCAGCATGTCGTCCATGCTCCATGGTCCGCTGTTGATTACGTGGGATACATCGATGTAGTGGTTGAAGGGGAAGAGGAAAAGTCCCCTTTCCAAAGCATCAATTAACAACATTGAGGTTCACCTTCTTTTTGGTGAGGAAAG…
Lu3	Lu3_54361	84.42	234 T/C				AGCTCAAGTGGATTTTTTGAAAACAAATCGATCAATCTCCGAAGGACTGGTGAATCACGCTCGATGAGTCTGTTTGGGCCTATCAAATTGATTTCAAGACTCCTATCGGCACTTCTCATTTGCTTGAGAATAAGGCATATTGTGCGGGGTGAAGCTACTAAATATGGATGCAAGGCTTGTCGCTTTAGAAAGAAAGTGCCTTTTTCTTGAGTTGGAGCAGTACAAGTTCCATGTATATTA_AGCTCAAGTGGATTTTTTGAAAACAAATCGATCAATCTCCGAAGGACTGGTGAATCACGCTCGATGAGTCTGTTTGGGCCTATCAAATTGATTTCAAGACTCCTATCGGCACTTCTCATTTGCTTGAGAATAAGGCATATTGTGCGGGGTGAAGCTAC…
Lu3	Lu3_196865	84.49	152 G/A				AGCTCATGTGTGATGCAACTGACTATGCCGTTGGAGCGATATTGGGGCATAGAATGAAGAACCAATTTCATCCGATCTACTATGATGCTGAACGGAACTACACCATTATGGAGCAGGAGCTCTATAAACTAAGGTATTCATGAATCTCGCCGCAATCAAGTATCTCATGTCCATAGAGGACGCAAAGCCTCGGTTGCTTCGATGGATACTCTTGCTTCAAGAGTTTGACATCAAAATTTA_AGCTCATGTGTGATGCAACTGACTATGCCGTTGGAGCGATATTGGGGCATAGAATGAAGAACCAATTTCATCCGATCTACTATGATGCTGAACGGAACTACACCATTATGGAGCAGGAGCTCTATAAACTAAGGTATTCATGAATCTCGCCACAATCA…
Lu3	Lu3_272474	84.51	217 G/A				AGCTCATGATTCTTTACTTCCTCCTCGCCGCATGCATGTGGGTGGTAAGCGATAATCAATCGATTAGCTATTCTAATGAGTTGGGAAAGTCATTTGAAACCACTCTGAAACTGAGTACCCCTAGCATCCATATTTAGTTGCTTCACCCCGCACAATATGCCTTATTCCCAAGCATGACATATAAATGAAAAGAGTTGCCATAAACTATTCGAAAATGAGAACTGCCGATAGGAGTCTTTA_AGCTCATGATTCTTTACTTCCTCCTCGCCGCATGCATGTGGGTGGTAAGCGATAATCAATCGATTAGCTATTCTAATGAGTTGGGAAAGTCATTTGAAACCACTCTGAAACTGAGTACCCCTAGCATCCATATTTAGTTGCTTCACCCCGCACAATAT…
Lu3	Lu3_186349	84.61	8 G/T				AGCTCATGATTCTTCACTTCCTCCTGGCCGCTTGCATGTGGGTGGTAAGCGATGATCAATCGATTAGCCGTCCCAATGTGTTGGGAAACTCATTTGAAAACACTCTGAAACTGAGTACCCGGCATTGGATGAACTTTACCAGCACCTTTGCATCATTAGCATTCTCCTTCTATAATCGTGTGCTTTCATTTGCATGCAACTTGTACTGCTCTAACTCAAGAAAATGGCACTTTCTTTTTA_AGCTCATTATTCTTCACTTCCTCCTGGCCGCTTGCATGTGGGTGGTAAGCGATGATCAATCGATTAGCCGTCCCAATGTGTTGGGAAACTCATTTGAAAACACTCTGAAACTGAGTACCCGGCATTGGATGAACTTTACCAGCACCTTTGCATCATTA…
Lu3	Lu3_5746	84.66	8 A/G%83 T/G%84 T/G%158 T/G%186 C/A				AGCTCAAAATTCTTCACTTCCTCCTGGCCGCATGCATGCGGGTGGTAAGTGATGATCAATCGATTAGCTGTCCCAATGAGTTTTCAAACTCATTTGAAAACACTCTGAAACTGAGTACCCTTGCATCATTAGCATTCTCCTTCTATAATCGTGTGCTTTCATATGCACGGAACTTGTACTACTCCCACTCAAGAAAATGGCACTTTCTTTCTAAAGCGACAAGCCTAGCATCCATATTTA_AGCTCAAGATTCTTCACTTCCTCCTGGCCGCATGCATGCGGGTGGTAAGTGATGATCAATCGATTAGCTGTCCCAATGAGTTGGCAAACTCATTTGAAAACACTCTGAAACTGAGTACCCTTGCATCATTAGCATTCTCCTTCTATAATCGTGTGCTG…
Lu3	Lu3_41658	84.74	150 T/C%209 C/T%210 T/A				AGCTCAAGATTCTTCACTTCCTCCTGGCCGCATGCATGTGGGTGGTAAGCGATGATCAATCGATTAGCTGTCCCAATGAGATGGCAAACTCATTTGAAAACACTCTGAAACTGAGAACCCGCCATAAACTACTCGAAAATGAGGAGTGCTGATAAGAGTCTTGAACGCAATTTGAGAGGCCCAAACAGACTCATCGACCGTGATTCACCTGTCCTTCCGAGATTGATCGATTGGTTTTTA_AGCTCAAGATTCTTCACTTCCTCCTGGCCGCATGCATGTGGGTGGTAAGCGATGATCAATCGATTAGCTGTCCCAATGAGATGGCAAACTCATTTGAAAACACTCTGAAACTGAGAACCCGCCATAAACTACTCGAAAATGAGGAGTGCCGATAAGAG…
Lu3	Lu3_66395	84.79	103 C/G%145 C/G	gi|344026230|gb|AFSQ01003386.1|	14225	1.5e-53	AGCTCAATTGGATTCTTGAAAAAAGGAACGATCAATCTGTCAAGCACTAGTCAATGATGCTTGATAAGGCCCTTTAGGCCTATCAAACAACCTTCAAGACTCCTATCAACACTTCTCATTCCTATCAAACAACCTTCAAGACTCCTATCAACACTTCTCATTATCTAGTAGTTTATGGCAAAGCTTTTCATTTACCAGTCAAGCTTGAGCATAAGGCTTTGCGGGCGATCAAGCTACTTA_AGCTCAATTGGATTCTTGAAAAAAGGAACGATCAATCTGTCAAGCACTAGTCAATGATGCTTGATAAGGCCCTTTAGGCCTATCAAACAACCTTCAAGACTCGTATCAACACTTCTCATTCCTATCAAACAACCTTCAAGACTCGTATCAACACTTCT…
Lu3	Lu3_70031	84.82	183 C/A				AGCTCAAGTGGATTTTTTGAAAACCAATCGATCAATTTCGGAAGGACTGGTGAATCACGCTCGATGAGTCGTTTTGGGCCTATCAAATTGTGTTCAAGACTCCTATTGGCACTTCTCATTGCACACGAGTATAGAAGGAGAATGCTAATGATACAAAGGTGTTGGTAAAGTTCATCCAATGCCATTTCACACGTTTCGACGCCCGTCACTAAGTCATAAGCGATTGGGGTACTCAGTTTA_AGCTCAAGTGGATTTTTTGAAAACCAATCGATCAATTTCGGAAGGACTGGTGAATCACGCTCGATGAGTCGTTTTGGGCCTATCAAATTGTGTTCAAGACTCCTATTGGCACTTCTCATTGCACACGAGTATAGAAGGAGAATGCTAATGATACAAAG…
Lu3	Lu3_622503	85.29	9 C/T				AGCTCGGCCTCAAAACAAAGGCACGACGTGCACCACTGCACGTCGTTCTTCCCTTTTTGCATCGCGGGATCTTGAAGAACGGAAGATGCACGACGTGCACCCCTGCACGCCGTTCCCTTAGAACTTCCCCAACTTCTTTTTCCACGATTTTTCCCGAGTTCCCCCTGCAAAAACCACCGATTTTTCTAGAATGATGAGTAGCTAAATCCTTAGGGATTCATGGTTGAGATGTAGGAATTA_AGCTCGGCTTCAAAACAAAGGCACGACGTGCACCACTGCACGTCGTTCTTCCCTTTTTGCATCGCGGGATCTTGAAGAACGGAAGATGCACGACGTGCACCCCTGCACGCCGTTCCCTTAGAACTTCCCCAACTTCTTTTTCCACGATTTTTCCCGAG…
Lu3	Lu3_53252	85.61	24 C/T%70 G/A%135 A/G%151 G/A	gi|344001669|gb|AFSQ01027947.1|	578	2e-40	AGCTCAAGATTCTTCACTTCCTCCTGGCCGCATGCATGTGGGTGGTAAGTGATGATCAATCGATTAGCTGTCCCAATGAGTTGGCAAACTCATTTGAAAACACTATGAAACTGAGTACCCGCCATAAACTACTCAAAAATGAGAAGTGCCGATAGGAGTCTTGAACGCAATTTGATAGGCCCAAATAGACTCATCGAGCGTGATTCACCAGTCCTTCCGAGATTGATCGATTGGTTTTTA_AGCTCAAGATTCTTCACTTCCTCTTGGCCGCATGCATGTGGGTGGTAAGTGATGATCAATCGATTAGCTATCCCAATGAGTTGGCAAACTCATTTGAAAACACTATGAAACTGAGTACCCGCCATAAACTACTCGAAAATGAGAAGTGCCAATAGGAG…
Lu3	Lu3_504764	85.92	170 T/C	gi|344004482|gb|AFSQ01025134.1|	10530	1.52e-59	AGCTCGAACCCGGTATGTAGAAAAATCGCAAATCCGGCCGCCATCGTCCCACTTGTTTTCCTCATCACCAGTTGAAAGTATTTCAGTGCCGCACACCCTCTCTATCCCTCGACCATCCCGCGATACGGGGATCCATAAGGCAAAGTGTCCCTTTGCTCTCCTTCGCCATTGTAACTAGTCGACGTTGCTCCTTTTTCTTTTCTTCTCCTCCTCTCTCCACTATAACTTACGCCTAGGTTA_AGCTCGAACCCGGTATGTAGAAAAATCGCAAATCCGGCCGCCATCGTCCCACTTGTTTTCCTCATCACCAGTTGAAAGTATTTCAGTGCCGCACACCCTCTCTATCCCTCGACCATCCCGCGATACGGGGATCCATAAGGCAAAGTGTCCCTTTGCTC…
Lu3	Lu3_271725	86.22	150 T/C	gi|344001669|gb|AFSQ01027947.1|	576	3e-30	AGCTCATGATTCTTCATTTCCTCCTGGCCGCTTGCATGTGGGTGGTAAGCGATAATCAATTGATTAGCTGTCCCAATGAGTTAGAAAAACTCATCTGAAAACACTCTGAAACTGAGTACCTTCGATAACCTACTCGAAAATGAGAAGTGTCGATAGGAGTCTTGAACTCAATTTGATAGGCCCAAACAGACTCATCGAGCGTGATTCACCAGTCCTTCCTAGATTGATCGATTGGTTTTA_AGCTCATGATTCTTCATTTCCTCCTGGCCGCTTGCATGTGGGTGGTAAGCGATAATCAATTGATTAGCTGTCCCAATGAGTTAGAAAAACTCATCTGAAAACACTCTGAAACTGAGTACCTTCGATAACCTACTCGAAAATGAGAAGTGCCGATAGGA…
Lu3	Lu3_850173	86.32	64 A/G%85 T/C				AGCTCTTCAACTTGAAAATTTCACACAAGAGAAATGGTTGTCATAAATCTGCAATCTTGTAAGACGCTAAAGGAGGATGCGTCTTTACACTTACTAGGTTTTCCTGCAAACACCTTGTGGTTTCCTGCAAACACCTTGTGGTTGGTCCTCCATACTGCGTTTGATGGAGGTGACGGCAAAGGTGGAAACAATTTCAATCGTTCGTATGCAGATTGACCGGAAGCACACTGCAAAGGTTTA_AGCTCTTCAACTTGAAAATTTCACACAAGAGAAATGGTTGTCATAAATCTGCAATCTTGTAAGGCGCTAAAGGAGGATGCGTCTCTACACTTACTAGGTTTTCCTGCAAACACCTTGTGGTTTCCTGCAAACACCTTGTGGTTGGTCCTCCATACTGC…
Lu3	Lu3_115348	86.47	218 A/C%229 G/C				AGCTCACGATTCTTCACTTCCTCCTGGCCGCATGCATGTGGGTGATGATCAATCGGTTAGCTGTCCCAATGAGTTGGTAAACTCATTTGAAAACACTCTGAAACTAAGTACCCAATCGCTTCCATAAACTACTCGAAAATGAGAAGTGCCGATAGGAGTCTTGAATGTAATTTGATAGGCCCAAACAGACTCATCGAGCGTGATTCACCAGTCCTTCAGAGATTGATCGATTGGTTTTTA_AGCTCACGATTCTTCACTTCCTCCTGGCCGCATGCATGTGGGTGATGATCAATCGGTTAGCTGTCCCAATGAGTTGGTAAACTCATTTGAAAACACTCTGAAACTAAGTACCCAATCGCTTCCATAAACTACTCGAAAATGAGAAGTGCCGATAGGAG…
Lu3	Lu3_588980	86.69	91 C/T				AGCTCGCCGGAGCTGAGGTTGAAGACAAGTGATCCTTTTGCAGTTTCAAAAAGGTTAGAGGCCAACCTGCAAACTCTAAAAGATAAGTGACCTGTATAAATATTTGGTAAATCTGGGGACCACCGGGCGTCGAAATGACAAAATCGCCCCTGGAAGTTTCAGCAAGTTGCAAAGAAGTAAACGGAGCATAACTCGATCGTTTGAGCTCAGAACGACGCATCGTCTGAGGTGGGTGGTTTA_AGCTCGCCGGAGCTGAGGTTGAAGACAAGTGATCCTTTTGCAGTTTCAAAAAGGTTAGAGGCCAACCTGCAAACTCTAAAAGATAAGTGATCTGTATAAATATTTGGTAAATCTGGGGACCACCGGGCGTCGAAATGACAAAATCGCCCCTGGAAGTT…
Lu3	Lu3_113551	86.92	129 C/G%149 T/C%218 C/A				AGCTCACGATTCTTCACTTCCTCCTGGCCGCATGCATGTGGGTAGTAAGCGATAATCAATCGATTAGCTATTCCAATGAGTTGGGAAAGTCATTTGAAACCACTCTGAAACTGAGTACCCGCCATAAACTACTCGAAAATGAGAAGTGTCGATAGGAGTCTTGAACGCAATTTGATAGGCCCAAACAGAATCATCGAGCGTGATTCACCAGTCCTTCCGAGATTGATCGATTGGTTTTTA_AGCTCACGATTCTTCACTTCCTCCTGGCCGCATGCATGTGGGTAGTAAGCGATAATCAATCGATTAGCTATTCCAATGAGTTGGGAAAGTCATTTGAAACCACTCTGAAACTGAGTACCCGCCATAAAGTACTCGAAAATGAGAAGTGCCGATAGGAG…
Lu3	Lu3_111610	87.2	51 A/C%166 A/C				AGCTCACGATTATTCACTTCCTCCTGGCCGCATGCATGTGGGTGATGATCAATCAATTCGCTATTCCAATCAGTTGGGAAAGTCATTTGAAAACACTCTGAAACTGAGTACCCCAATCGCGCCATAAACTACTCGAAAATGAGAAGTGCCGATAGGAGTCTTGAAAGCAATTTGATAGGCCCAAACAGACTCATCGAGCGTGATTCACCAGTCCTTCCGAGTTTGATCGATTGGTTTTTA_AGCTCACGATTATTCACTTCCTCCTGGCCGCATGCATGTGGGTGATGATCCATCAATTCGCTATTCCAATCAGTTGGGAAAGTCATTTGAAAACACTCTGAAACTGAGTACCCCAATCGCGCCATAAACTACTCGAAAATGAGAAGTGCCGATAGGAG…
Lu3	Lu3_299822	87.42	75 C/T				AGCTCCAAACTAGCATCTAAATGAGAATGGGGGTAAAGAATTACTACAAAAAACATACAAAACCATAACATTTTCTATAAATTAGTATCTTCTTCTATTTCTAGGTACTTCTTCAAAAAAACTTTCCCCGCAACCGAAAAGGGGTGAAGGTTTATATCTATGTGCATTCCAATATTTTTGTAATACGCAACAACATCATTTATATTCATTGTTTCTCACAATATTTCATACACTTTTTTA_AGCTCCAAACTAGCATCTAAATGAGAATGGGGGTAAAGAATTACTACAAAAAACATACAAAACCATAACATTTTTTATAAATTAGTATCTTCTTCTATTTCTAGGTACTTCTTCAAAAAAACTTTCCCCGCAACCGAAAAGGGGTGAAGGTTTATATC…
Lu3	Lu3_46128	87.59	12 A/C%59 A/C%65 T/C%153 T/C%162 T/G%196 T/G	gi|344001669|gb|AFSQ01027947.1|	578	5e-34	AGCTCAAGATTATTCACTTCCTCCTGGCCGCATGCATGTGGGTGGTAAGCGATGATCAATTGATTAGCTGTCCCAATGAGTTGGTAAACTCATTTGAAAACACTCTGAAACTGAGTACCCGCCATAAACTACTCGAAAATGAGAAGTGCCAATAGGAGTCTTGAACGCAATTTGATAGGCCCAAACAGACTCATCTAGCGTGATTCACCAGTCCTTCCGAGATTGATCGATTGGTTTTTA_AGCTCAAGATTCTTCACTTCCTCCTGGCCGCATGCATGTGGGTGGTAAGCGATGATCACTTGATCAGCTGTCCCAATGAGTTGGTAAACTCATTTGAAAACACTCTGAAACTGAGTACCCGCCATAAACTACTCGAAAATGAGAAGTGCCAACAGGAG…
Lu3	Lu3_51350	87.79	40 A/G%131 T/A%149 C/T%160 C/G	gi|344001669|gb|AFSQ01027947.1|	578	3e-36	AGCTCAAGATTCTTCACTTCCTCCTGGCCGCATGCATGCAGGTGGTAAGTGATGATCAATCGATTAGCTGTCCCAATGAGTTGGCAAACTCATTTGAAAACACTCTGAAACTGAGTACCCGCCATAAACTTCTCGAAAATGAGAAGTGCCGATAGGAGTCTTGAACGCAATTTGATAGGCCCAAACAGACTCATCGACCGTGATTCACCAGTCCTTCCGAGATTGATCGATTGGTTTTTA_AGCTCAAGATTCTTCACTTCCTCCTGGCCGCATGCATGCGGGTGGTAAGTGATGATCAATCGATTAGCTGTCCCAATGAGTTGGCAAACTCATTTGAAAACACTCTGAAACTGAGTACCCGCCATAAACTACTCGAAAATGAGAAGTGTCGATAGGAG…
Lu3	Lu3_50529	88.01	197 T/G				AGCTCAAGATTCTTCACTTCCACCTGGCCGCATGCATGTGGGGGGTAAGTGATGATCAATCGATTAGCTGTCCCAATGAGTTGGCAAACTCATTTGAAAACACTCTGAAACTGAGTACCCTGCCATAAACTACACAAAAATGAGAAGTGCCGATAGGAGTCTTGAACGTAATTTGATAGGCCCAAACAGACTCATCTAGCGTGATTCACAATCCTTCAGAGATTGATCGATTGGGTTTTA_AGCTCAAGATTCTTCACTTCCACCTGGCCGCATGCATGTGGGGGGTAAGTGATGATCAATCGATTAGCTGTCCCAATGAGTTGGCAAACTCATTTGAAAACACTCTGAAACTGAGTACCCTGCCATAAACTACACAAAAATGAGAAGTGCCGATAGGA…
Lu3	Lu3_53885*	88.1	111 A/G	gi|344000070|gb|AFSQ01029546.1|	1744	1.5e-59	AGCTCAAGTGGATTCTTGAAAACATTATCGATCAATCTTTGAAGGACTTGTCCATCTAGCTCGATGTACTTCACAAACACACAATTATTGGAGGTAGTTCTTGCATACCCATGGTTGAACAACCCAGATAGGCTCTTACTCAATCTTCACACACCGTCTTCTAGTGGGATTCGACATCTAAGCAGTTTCATCTTTGATTATCAACCTAATATCGTGCAGTCTTGCAACCCGTTTACCTTA_AGCTCAAGTGGATTCTTGAAAACATTATCGATCAATCTTTGAAGGACTTGTCCATCTAGCTCGATGTACTTCACAAACACACAATTATTGGAGGTAGTTCTTGCATACCCGTGGTTGAACAACCCAGATAGGCTCTTACTCAATCTTCACACACCGTC…
Lu3	Lu3_41739	88.16	205 C/A				AGCTCAAGATTCTTCACTTCCTCCTGGCCGCATGCATGTGGGTGGTAAGCGATGATCAATCGATTAGCTGTCCCAATGAGTTGGCAAACTCATTTGAAAACACTCTGAAACTGTGTACCCACTGTGTACCCAATCGCTTATGACTGACTGATGGGCTACGAAACGTGTGAAAAGGCATTGGATGTACTTTACCAGCACCTTTGCCTCATTAGCATTCTCCTTGTATAATCGTGTGCTTTA_AGCTCAAGATTCTTCACTTCCTCCTGGCCGCATGCATGTGGGTGGTAAGCGATGATCAATCGATTAGCTGTCCCAATGAGTTGGCAAACTCATTTGAAAACACTCTGAAACTGTGTACCCACTGTGTACCCAATCGCTTATGACTGACTGATGGGCTA…
Lu3	Lu3_267675	88.21	213 G/C				AGCTCATGATTCTTCACTTCCTCCTGGCCGCATGCATGTGGGTGGTAAGCGATGATCAATCGATTAGCTGTTCCAATGAGTTGGCAAACTCATTTGAAAACAGTCTGAAACTGGGTATCCGCCATAAACAACTCGAAAATGAGAAGTGCCGATAGGAGTCTTGAATGCAATTTGATACGCCCAAACAGACTCATCGAGCGTGATTCACCAGTGCTTTAGAGATTGATCGATTGGTTTTTA_AGCTCATGATTCTTCACTTCCTCCTGGCCGCATGCATGTGGGTGGTAAGCGATGATCAATCGATTAGCTGTTCCAATGAGTTGGCAAACTCATTTGAAAACAGTCTGAAACTGGGTATCCGCCATAAACAACTCGAAAATGAGAAGTGCCGATAGGAG…
Lu3	Lu3_337102	88.3	167 G/C				AGCTCCTCAACAGGCATGCAGAGCGTATCTTCCTGGTGGACGAGCCCTCTTATGAGGTGCTCACGCTTGACTTCTTTAGGATGCTGTATGTGGACCTCAATGTCGGGTGGACCCGACTAGTCGACGAGCTGAACATTGTTTGTGGCTTCTACGCCGAGGAGGATAAGGCTACATACTAGTTCCAAAGCCTGATCTCCTTTGCTGCTATCCATTCTGCTACTCAATACTAGATCCAACTTA_AGCTCCTCAACAGGCATGCAGAGCGTATCTTCCTGGTGGACGAGCCCTCTTATGAGGTGCTCACGCTTGACTTCTTTAGGATGCTGTATGTGGACCTCAATGTCGGGTGGACCCGACTAGTCGACGAGCTGAACATTGTTTGTGGCTTCTACGCCGAG…
Lu3	Lu3_90104*	88.35	105 A/C%128 A/C	gi|344001669|gb|AFSQ01027947.1|	1095	5e-34	AGCTCACGATTCTTCAGTTCCTCCTGGCCGCTTGCATGTGGATGGTAAGCGATGATCGATTGATTAGCTATCCCAATGAGTTGGCAAACTCATTTGAAAACACTATGAAAGTGAGTACCCAAACACTATGAAAGTGAGTACCCTAATCGCATATGACTGAGTGACGGGCGTCGAAACGTGTGAAAAGACATTGGATGAACTTTACCAGCACCTTTGCATCATTAGCATTCTCCTTCTTTA_AGCTCACGATTCTTCAGTTCCTCCTGGCCGCTTGCATGTGGATGGTAAGCGATGATCGATTGATTAGCTATCCCAATGAGTTGGCAAACTCATTTGAAAACACTCTGAAAGTGAGTACCCAAACACTCTGAAAGTGAGTACCCTAATCGCATATGACT…
Lu3	Lu3_143066	88.51	196 T/A				AGCTCATCAATCACTCATGGTGCTGTTATCAGTATGTCCAAGGCCCGAGATCGAGTCCTCTACCCACCACGAAGGTGCACGACTCACTAAGCTCATTACTGTTTTCTTTGTTGATTCAAAGAATTGACATAGTCAAGACTCTAGCCTAAAGGATGAAGAGGACTTGCCTAGCAAGGTTCTCTTCTAACCCTATTTTTTAGAATTTTCAGTAGCAAATTCGGCCACTCTCCTTCTCTATTA_AGCTCATCAATCACTCATGGTGCTGTTATCAGTATGTCCAAGGCCCGAGATCGAGTCCTCTACCCACCACGAAGGTGCACGACTCACTAAGCTCATTACTGTTTTCTTTGTTGATTCAAAGAATTGACATAGTCAAGACTCTAGCCTAAAGGATGAAG…
Lu3	Lu3_700009	88.52	9 A/G%28 G/A%105 C/T%152 C/G	gi|343997382|gb|AFSQ01032234.1|	3959	1e-54	AGCTCTACATCATCAGACACGCCCCTAGTACTTCTTTTTCTTCCAAACACTCTTGTACGCCTTATTTCTCATACATCAACCCGTTCTTACTACTCTTTCTCTTACACGTACTGCCGTTGAATTCTACTCATCCAACCGACCTTCCAAATCGCTATACTCATTCGTCCACCAGCTAGCTGGGGCGGAACACACATAACAACCAATAAAGCTAATTTTGGTTTCCTAGAAACCCTAAAATTA_AGCTCTACGTCATCAGACACGCCCCTAATACTTCTTTTTCTTCCAAACACTCTTGTACGCCTTATTTCTCATACATCAACCCGTTCTTACTACTCTTTCTCTTATACGTACTGCCGTTGAATTCTACTCATCCAACCGACCTTCCAAATCGGTATACT…
Lu3	Lu3_136939	88.61	188 T/G				AGCTCATAGAACTTAGCTGTAATGAACTGAGGAATGCATGTACATGAATTACCTTGTTTAGATCAAGGGCTTTGAAAGTCTCTTCAGCCTTCTCTAACCTCTCTTTCTCTTTGTTTATTCGCTTTGAAAGTCTCTTCAGCCTTCTCTAACCTCTCTTTCTCTTTGTTTATTCTATCACGAATAAATCTGTTGAAGACCCCTACGAGTGGGTTGTCACTGTTTTCTTTGTCAAGCTCCTTA_AGCTCATAGAACTTAGCTGTAATGAACTGAGGAATGCATGTACATGAATTACCTTGTTTAGATCAAGGGCTTTGAAAGTCTCTTCAGCCTTCTCTAACCTCTCTTTCTCTTTGTTTATTCGCTTTGAAAGTCTCTTCAGCCTTCTCTAACCTCTCTTT…
Lu3	Lu3_41677	88.72	89 C/T%167 A/G				AGCTCAAGATTCTTCACTTCCTCCTGGCCGCATGCATGTGGGTGGTAAGCGATGATCAATCGATTAGCTGTCCCAATGAGATGGCAAACTCATTTGAAAACACTCTGAAACTGAGAACCCTGCCATAAACTACTCAAAATGAGAAGTGCCGATAGGAGTCTTGAACACAATTTGATAGGCCCAAACAAACTCATCGAGCATGATTCACCAGTCCTTCCGAGATTGATCGATTGGTTTTTA_AGCTCAAGATTCTTCACTTCCTCCTGGCCGCATGCATGTGGGTGGTAAGCGATGATCAATCGATTAGCTGTCCCAATGAGATGGCAAATTCATTTGAAAACACTCTGAAACTGAGAACCCTGCCATAAACTACTCAAAATGAGAAGTGCCGATAGGAG…
Lu3	Lu3_456020	88.8	39 A/G	gi|344029073|gb|AFSQ01000543.1|	2539	1.6e-59	AGCTCCTCCGTATTTCTTTGGCCATGTCTGTGGAACGAAGCGCTTGAACCTGATGGAAGGAAAGGAGGATTCTCCAGAAAATGGGGAAGAGGAGGACCCTGCTGCTATAGAGGAAGGGCCGGATTGGCAGGATTGGACTCATCATACTGCTGGATACTGGCAGCAGCCACACCTTCTTGAGCCAAGCGTGTGCAGAGAAGATGCAGCTCAACTTGCAAAAAGCTCCTCCCATGCGTGTTA_AGCTCCTCCGTATTTCTTTGGCCATGTCTGTGGAACGAGGCGCTTGAACCTGATGGAAGGAAAGGAGGATTCTCCAGAAAATGGGGAAGAGGAGGACCCTGCTGCTATAGAGGAAGGGCCGGATTGGCAGGATTGGACTCATCATACTGCTGGATACT…
Lu3	Lu3_321385	88.83	117 A/G%189 A/G				AGCTCCGGGTCTTCGAAGACGGTGGCCAGCTTCTCCAAGTCGGCGGAGGTGGTCTCGAGGGTGTTGGTGTTCTGGGCGACTTCGAGCAAGGCGGTGGCGTAGCTTTCGGAGACGGGAGAAGTGGTCTCGAGGGTGTTGGTGTTCTGGGCGACTTCGAGCAAGGCGGTGGCGTAGCTTTCGGAGACGGGAGAAGACATGGCGACGATCAATCCTCCGCGGGAGCGGCGGTTGAGGAGGTTA_AGCTCCGGGTCTTCGAAGACGGTGGCCAGCTTCTCCAAGTCGGCGGAGGTGGTCTCGAGGGTGTTGGTGTTCTGGGCGACTTCGAGCAAGGCGGTGGCGTAGCTTTCGGAGACGGGGGAAGTGGTCTCGAGGGTGTTGGTGTTCTGGGCGACTTCGAG…
Lu3	Lu3_563574	88.96	InDel_1	gi|344015514|gb|AFSQ01014102.1|	11396	2e-46	AGCTCTAGATCGAAGAAGTGGAGAATATAATTTGATGATGTGATGATCATGCAACCAAGCTTTTAGTGCACACCATTCATTCGTTGAGCGGCACACAAAATTAGATTCACACTTCATGAAGCACACAAAATTAGATTCACACTTCATGAAAAAAATAAAAGTTATAACGTTGACATCTCAGGAATCAACCTAATCTACTACCCATTTCTCCACAAACACACAAAAAGCTACAATATTTTA_AGCTCTAGATCGAAGAAGTGGAGAATATAATTTGATGATGTGATGATCATGCAACCAAGCTTTTAGTGCACACCATTCATTCGTTGAGCGGCACACAAAATTAGATTCACACTTCATGAAGGCACACAAAATTAGATTCACACTTCATGAAAAAAATA…
Lu3	Lu3_692605	89.03	44 A/G	gi|344014132|gb|AFSQ01015484.1|	14156	2.5e-21	AGCTCTAACGCTCCTAGCCAGCTAATGAGCTGTGCAACTTGTCATTTTCCAATTCCTAAACTTGTATATGAACCAATGACTCAATCAATGAAAACCTCGAGCTAAATTTGTGCAATTCCTGTGCAATTCCTACCAAACTAACATTGTTTCCATGGAATGAATCATATATACTACTTCTTCTCCTTCTTCTTACTTCTTCTGGGAACATAGGCTGTGATGATACGTCCAGAGAGTTTTTTA_AGCTCTAACGCTCCTAGCCAGCTAATGAGCTGTGCAACTTGTCGTTTTCCAATTCCTAAACTTGTATATGAACCAATGACTCAATCAATGAAAACCTCGAGCTAAATTTGTGCAATTCCTGTGCAATTCCTACCAAACTAACATTGTTTCCATGGAAT…
Lu3	Lu3_160247	89.03	60 C/G%63 T/G%125 C/G%128 T/G%236 G/A	gi|344014831|gb|AFSQ01014785.1|	4082	1e-54	AGCTCATGATGATCTTCCACGTCTTCTTCGTATCAATACCATCATCCGGTGCTCAAAATCAATATATAAGATAAAATGAATGAGATAAGATTTATAAAATATTTGGTGGATTGAAAAATTAAATCAATATATAAGATAAAATGAATGAGATAAGATTTATAAAATATTTGGTGGATTGAAAAATTCAACAAAACTACTTATATAAAATGAATCATAAAATTATAATGGGAAATATGTTTA_AGCTCATGATGATCTTCCACGTCTTCTTCGTATCAATACCATCATCCGGTGCTCAAAATGAAGATATAAGATAAAATGAATGAGATAAGATTTATAAAATATTTGGTGGATTGAAAAATTAAATGAAGATATAAGATAAAATGAATGAGATAAGATTT…
Lu3	Lu3_92460	89.19	135 C/A	gi|344015512|gb|AFSQ01014104.1|	38554	1.5e-59	AGCTCACGTCGGCGTCAGGCCGGCAAACAGCTCGGTAACGGCGGTGTTGGTGTTTGGAGACTCGACGGTGGACGCCGGGAATAACAACTTTGTGAAGACTCCTTTCAAGGGAAACTTCCCTCCTTATGGCCAGGCTTTTGTCGGCGGCCAGCCCACCGGCCGGTTCAGCAACGGCCGGCTCACCACCGATTTCATAGGTCAGTAGTGTTGGTTATACGTTCAATTGTTCATATTCATTTA_AGCTCACGTCGGCGTCAGGCCGGCAAACAGCTCGGTAACGGCGGTGTTGGTGTTTGGAGACTCGACGGTGGACGCCGGGAATAACAACTTTGTGAAGACTCCTTTCAAGGGAAACTTCCCTCCTTATGGCCAGGATTTTGTCGGCGGCCAGCCCACCG…
Lu3	Lu3_232334	89.28	63 C/G	gi|344026199|gb|AFSQ01003417.1|	39879	5e-59	AGCTCCAATTGGTCTTGTTGGAATCGTCTCGTCGGATTCCTGCAAGCTCAATGAAACACTAACAAACCAAGTCGAATAGAAATAAATGCTCCATTCGAGAAAACATCCTCCACAGTCACGATGCTCCATTCGAGAAAACATCCTCCACAGTCACGTCCTCAATTCCAATTGAATGGTTACGACCCATCGCTCAGACTTTCTTCTTGAGTTGTTGTGAGTCTCGTTCATCCTTTGACATTA_AGCTCCAATTGGTCTTGTTGGAATCGTCTCGTCGGATTCCTGCAAGCTCAATGAAACACTAAGAAACCAAGTCGAATAGAAATAAATGCTCCATTCGAGAAAACATCCTCCACAGTCACGATGCTCCATTCGAGAAAACATCCTCCACAGTCACGTCC…
Lu3	Lu3_86937	89.34	28 A/T				AGCTCAATTTTTCAAGCTCTGATTTATATTCAATTTTCTGTCAAAGTTTGGATCTGACAGGGTTCACGCATTTTAGTTATGTGATGATAAGAAACATGTAGCAAACCTTCAACTTGAAAGGTTCAAGCGAACAGCAGGAGGTTGTTTAGTGAGATCAAGACCGGGTCTTTCCGGTCTAGTAACTCCAGCAGAGCCGACATGAACAAACCTGATAGGAGCCATCAATCACATAATAACTTA_AGCTCAATTTTTCAAGCTCTGATTTATTTTCAATTTTCTGTCAAAGTTTGGATCTGACAGGGTTCACGCATTTTAGTTATGTGATGATAAGAAACATGTAGCAAACCTTCAACTTGAAAGGTTCAAGCGAACAGCAGGAGGTTGTTTAGTGAGATCAA…
Lu3	Lu3_54004	89.36	95 A/C				AGCTCAAGTGGATTTTTGAAAAAATGATCGATCAATCTCTAATGGACTTGTCAATCAAAAACGATGAGTAACTTTGGGCCTATCGAAATACGTCAAAGACGTCATTCATCACTTCTCACTCTTGTTGCTTTAGAAAGAAAGTACATACTACTAGAGTTGGAGGAGTACAGGTTCCATGCATAAGAAACCAAAATATTATACAAGGCGAAATCTAATAATGCGAAGGCGGTGGTAAAGTTA_AGCTCAAGTGGATTTTTGAAAAAATGATCGATCAATCTCTAATGGACTTGTCAATCAAAAACGATGAGTAACTTTGGGCCTATCGAAATACGTCCAAGACGTCATTCATCACTTCTCACTCTTGTTGCTTTAGAAAGAAAGTACATACTACTAGAGTT…
Lu3	Lu3_61115	89.47	InDel_8%InDel_8				AGCTCAATCTCCTTATCTGACTGACCTGTAGAGATCAATCATAGGATTGAAATCCCAAAACCCCAAAACCCCAAAAGCTAATCCTGTCAAGATTTTCCTATGTATGATTCAATCAAAGGATTGAAATCCCAAAACCCCAAAACCCCAAAAGCTAATCCTGTCAAGATTTTCCTATGTATGATTCAATCAAAGGATTTGAGAAAGGAGGAAAAAGATAGATTACCTTTAGACGCTTCCTTA_AGCTCAATCTCCTTATCTGACTGACCTGTAGAGATCAATCATAGGATTGAAATCCCAAAACCCCAAAAGCTAATCCTGTCAAGATTTTCCTATGTATGATTCAATCAAAGGATTTGAGAATCATAGGATTGAAATCCCAAAACCCCAAAAGCTAATCC…
Lu3	Lu3_432899	89.76	35 A/G%195 A/G	gi|344014134|gb|AFSQ01015482.1|	7764	3e-59	AGCTCCGGTCATAAGTCTGCCCGGTGGAGATGATAACCGGATCGCGCATCAAATCCAGCGAAATCGGACAGCAGAAGTCCTTTGGAATCGTAGCGAAAGTCTCCGCAATCTCCCGAATAATTCCTCCTCTGCTTCATACCTCTCCTCCTCCCCCCAATCTGCAATTCCTCCTCATCATTCGATCCATCGAATCCAAACAGCAAGAACCTCGAATACCTCACGATTGCGACAAATCCATTA_AGCTCCGGTCATAAGTCTGCCCGGTGGAGATGATGACCGGATCGCGCATCAAATCCAGCGAAATCGGACAGCAGAAGTCCTTTGGAATCGTAGCGAAAGTCTCCGCAATCTCCCGAATAATTCCTCCTCTGCTTCATACCTCTCCTCCTCCCCCCAAT…
Lu3	Lu3_654125	89.83	19 A/G%27 G/A%InDel_1				AGCTCTGGGGACGGCGTGAACGTTTGGAGAAGCAAATTTGTTGACAGTGGCAGTAAATGCCATCAAAACGCTTTGGGAAACAAGTGAACTGGTACTCATGATGGCTATTTTGCAGTTTATCTACTGGTTTTCTGGAGGTTTGATTGAGATGATGTATTGTGTAAGCTTATCCTCTTATCATTTCTCATCACTTACTGTCTACCTTTCACTTGTGTCCAAATATATCGACCGTCGCTTTTA_AGCTCTGGGGACGGCGTGGACGTTTGAAGAAGCAAATTTGTTGACAGTGGCAGTAAATGCCATCAAAACGCTTTGGGAAACAAGTGAACTGGTACTCATGATGGCTATTTTGCAGTTTATGCTACTGGTTTTCTGGAGGTTTGATTGAGATGATGTAT…
Lu3	Lu3_319355	90.18	103 C/T				AGCTCCAATCTATTTGCGGCTTTACCTTGAGTTTCTTTTCAAGTAGGCACTCCAATGGAGCCATCCCATTGAAAAATCAGTTGCTCCTTTGAGAATTCGAGTCGCAGCTTGCACTTTTTCATACGTCCCATAATCCCACATATAAAATATAAATTAGGTAGTCGCTCATATTTATACTTACAGATGATTTCAACATCATTATGCAGGGTGACTGGTCGTTCCTTGAGAAGTGGTTTGTTA_AGCTCCAATCTATTTGCGGCTTTACCTTGAGTTTCTTTTCAAGTAGGCACTCCAATGGAGCCATCCCATTGAAAAATCAGTTGCTCCTTTGAGAATTCGAGTTGCAGCTTGCACTTTTTCATACGTCCCATAATCCCACATATAAAATATAAATTAGG…
Lu3	Lu3_486050	90.35	128 A/G%148 G/T%191 T/C				AGCTCGGCCCAGAGGGAGAAGATGGCCCAGTGCGGGATTGTGGCCGTGTTATTGGAAGTAGGGCTTTTGGGAAGCCCGTTGGCGCAAAAGCGGGCCTTGAAGCTTCTCCAGTGGTTTAGAGGTTTAGAGACGAGAGGGAGACAAAGAGGGGCCGGCCCCACTCCGGGCCGCAAACAGGTAGGCTCGGGATTGGGTCGCCGATCAACCCGAGGGAGGCCCACGAAGGGAGGAGGATGATTA_AGCTCGGCCCAGAGGGAGAAGATGGCCCAGTGCGGGATTGTGGCCGTGTTATTGGAAGTAGGGCTTTTGGGAAGCCCGTTGGCGCAAAAGCGGGCCTTGAAGCTTCTCCAGTGGTTTAGAGGTTTAGGGACGAGAGGGAGACAAAGATGGGCCGGCCC…
Lu3	Lu3_885002	90.55	140 T/C	gi|344005309|gb|AFSQ01024307.1|	24298	5e-50	AGCTCTTGTTGCTTCTTCCATTTCAATTTCCTGCACTCATCCAAAATATGTCCTTCCTTCTTGCAATATCTGTAAAATTTCTTCCCAGCTTGAGTGTAATCTCTTGAATTACCAGTTCCATAATTTGTATCCTGCTTTTTCTGGAAAGCTACTACTGCTGCACAAGGCAGAATGTTGGCTGGAGCACAAGTGCAAGGAACAATAGGGGAAAACTGACTGTATTCCTCTCAAAGTCCTTTA_AGCTCTTGTTGCTTCTTCCATTTCAATTTCCTGCACTCATCCAAAATATGTCCTTCCTTCTTGCAATATCTGTAAAATTTCTTCCCAGCTTGAGTGTAATCTCTTGAATTACCAGTTCCATAATTTGTATCCTGCTTTTCCTGGAAAGCTACTACTGC…
Lu3	Lu3_425436	90.69	213 C/A				AGCTCGAGGCTGAAACTTTGTACGATTTTGAGAAAGAGTACTAGCATAGCACAAGCACTCAAAACATGAAGAGACTGAAGATTTGGTTTGACGTTATGGAGACATTCAAAAGGAGATTGATGGAGACATTCAAAAGGAGATTGATTCTGAAGAAGAGGAGTGGGGAGACGATTTTTGAGATAGGCAACATGCAAGATAAAATCACTCCAGTACGCTAAAGGTAACCCAGACTGAAACTTA_AGCTCGAGGCTGAAACTTTGTACGATTTTGAGAAAGAGTACTAGCATAGCACAAGCACTCAAAACATGAAGAGACTGAAGATTTGGTTTGACGTTATGGAGACATTCAAAAGGAGATTGATGGAGACATTCAAAAGGAGATTGATTCTGAAGAAGAGG…
Lu3	Lu3_499201	90.86	228 G/A	gi|344015524|gb|AFSQ01014092.1|	6800	1.05e-60	AGCTCGGTACTCTGCTTCAAATGAAGACATGGAAATAGTTGTCTGCTTCTTTGTTTTCCATGTGAGAAAGCTTCCACCAAAATAGGTACAATATGTAGTGATGGATCTCCTTGTATCCGGATCTTGTATGCTGCATCTAGATGTCACTATAGGGATTTGATTGAAACTGGCTCAGTTGTTGCACCGCAATTCAATGCAATACTTCGGCAAGATGCTCACCTTGTTCTGCTGTAAGTCTTA_AGCTCGGTACTCTGCTTCAAATGAAGACATGGAAATAGTTGTCTGCTTCTTTGTTTTCCATGTGAGAAAGCTTCCACCAAAATAGGTACAATATGTAGTGATGGATCTCCTTGTATCCGGATCTTGTATGCTGCATCTAGATGTCACTATAGGGATTT…
Lu3	Lu3_486045	90.97	191 T/C				AGCTCGGCCCAGAGGGAGAAGATGGCCCAGTGCGGGATTGTGGCCGTGTTATTGGAAGTAGGGCTTTTGGGAAGCCCGTTGGCGCAAAAGCGGGCCTTGAAGCTTCTCCAGTGGTTTAGAGGTGTAGAGACGAGAGGGAGACAAAGATGGGCCGGCCCCACTCCGGGCCGCAAACAGGTAGGCTCGGGATTGGGTCGCCGATCAACCCGAGGGAGGCCCACGAAGGGAGGAGGATGATTA_AGCTCGGCCCAGAGGGAGAAGATGGCCCAGTGCGGGATTGTGGCCGTGTTATTGGAAGTAGGGCTTTTGGGAAGCCCGTTGGCGCAAAAGCGGGCCTTGAAGCTTCTCCAGTGGTTTAGAGGTGTAGAGACGAGAGGGAGACAAAGATGGGCCGGCCC…
Lu3	Lu3_864919	91	62 A/G%73 A/G%80 A/G%145 A/G%195 G/A%233 T/A	gi|344012476|gb|AFSQ01017140.1|	1244	5e-31	AGCTCTTCTGTCAAAAGCTCAATCGCCCATGCCGAAACCGCATTATTGAGATAAACAAATGATGGTCTTTGCACGTAACAGTACACCTACACAGTCATGAAACAGAACATGAATTCACTAACCTTTGCACACGAGTCATCCAATACCTTCTGAACTTCGATGACCTGGCCCTCGATCGATGCATGGTAGCCCTCGAAGAGTGAGTCCACAGCTTGATTGGAAGAGTTGTACCTCGTCTTA_AGCTCTTCTGTCAAAAGCTCAATCGCCCATGCCGAAACCGCATTATTGAGATAAACAAATGGTGGTCTTTGCGCGTAACGGTACACCTACACAGTCATGAAACAGAACATGAATTCACTAACCTTTGCACACGAGTCATCCAATGCCTTCTGAACTTC…
Lu3	Lu3_486043	91.08	191 T/C				AGCTCGGCCCAGAGGGAGAAGATGGCCCAGTGCGGGATTGTGGCCGTGTTATTGGAAGTAGGGCTTTTGGGAAGCCCGTTGGCGCAAAAGCGGGCCTTGAAGCTTCTCCAGTGGTTTAGAGGTTTAGAGACGAGAGGGAGACAAAGATGGGCCGGCCCCACTCCGGGCCGCAAACAGGTAGGCTCGGGATTGGGTCGCCGATCAACCCGAGGGAGGCCCACGAAGGGAGGAGGATGATTA_AGCTCGGCCCAGAGGGAGAAGATGGCCCAGTGCGGGATTGTGGCCGTGTTATTGGAAGTAGGGCTTTTGGGAAGCCCGTTGGCGCAAAAGCGGGCCTTGAAGCTTCTCCAGTGGTTTAGAGGTTTAGAGACGAGAGGGAGACAAAGATGGGCCGGCCC…
Lu3	Lu3_121261	91.29	57 A/G	gi|344011188|gb|AFSQ01018428.1|	1957	1e-61	AGCTCAGGCCGGTATTCGCAGCATAAAGATGCCCTGAAAGAGAGAGTAGTACTCCCATGGTTTAGTGATGGCTCGACTACGACTTTGACTTCGTCGTTGTCCATTGGAATGAGGTGACCCCCCATATACAAGTCACAGCATGGCCAGTGTTCAAGTCAAACCATATCAAGCTATCCATGATGATCAATCATCCTATCGACCATAACCTTCCGACCATAACCTTCGTTTATGAACCGTTTA_AGCTCAGGCCGGTATTCGCAGCATAAAGATGCCCTGAAAGAGAGAGTAGTACTCCCGTGGTTTAGTGATGGCTCGACTACGACTTTGACTTCGTCGTTGTCCATTGGAATGAGGTGACCCCCCATATACAAGTCACAGCATGGCCAGTGTTCAAGTCA…
Lu3	Lu3_52357	91.46	104 T/A%146 A/G%217 T/C%218 C/T	gi|344001669|gb|AFSQ01027947.1|	578	5e-34	AGCTCAAGATTCTTCACTTCCTCCTGGCCGCATGCATGTGGGTGGTAAGCGATGATCAATCGATTAGCTGTCCCAATGAGATGGCAAACTCATTTGAAAACACTCTGAAACTGAGAACCCGCCATAAACTACTCGAAAATGAGAAATGCCGATAGGAGTCTTGAACGCAATTTGATAGGCCCAAACAGACTCATCGAGCGTGATTCACCAGTCCTTTCGAGATTGATCGATTGGTTTTTA_AGCTCAAGATTCTTCACTTCCTCCTGGCCGCATGCATGTGGGTGGTAAGCGATGATCAATCGATTAGCTGTCCCAATGAGATGGCAAACTCATTTGAAAACACACTGAAACTGAGAACCCGCCATAAACTACTCGAAAATGAGAAGTGCCGATAGGAG…
Lu3	Lu3_617733	91.5	54 G/T%189 T/A%223 T/C	gi|344011178|gb|AFSQ01018438.1|	5179	3e-61	AGCTCTCTCACTGCTTGGTGGACCAACAAACGAGGAAATAGAATCAAGCTGACGAAGGCAGAAGGTGCGGCCAAGTTTACTCCCGCTCGGCCGCTCCCTATCTCCTTCTGGGTCTGTATAGAAGTTGAAATAGACCCATGGCCAGCAACAGGTATGATCTCACCACTTGCCACACGAACATCCATATCTTGTATAGGAGAGTAGGTACGAAAAATAGATTTATCACCAGTCATGTGATTA_AGCTCTCTCACTGCTTGGTGGACCAACAAACGAGGAAATAGAATCAAGCTGACTAAGGCAGAAGGTGCGGCCAAGTTTACTCCCGCTCGGCCGCTCCCTATCTCCTTCTGGGTCTGTATAGAAGTTGAAATAGACCCATGGCCAGCAACAGGTATGAT…
Lu3	Lu3_348653	91.68	24 A/G%105 C/T%137 T/C	gi|344011197|gb|AFSQ01018419.1|	2793	4.01e-57	AGCTCCTCTAAACGACGACGACCATGGTGGCGACGGGGACATAATCGACACTGAAGCTGCCATGGCTATCTTTTGAGCTTTCTTCCTCGGAGCTTATCCTGAAACGCGAGAGGATGGGAATGTTATCCGATTACTTTGAAACAGAAGGCTAATCTGGTTGGGCCTGTCAGGTCGGGTTTGCTAATGGATTTGTGTGTCATGTGAGGAAAATGGCCCATAGCCCAGAGGTCAAGCCCATTA_AGCTCCTCTAAACGACGACGACCGTGGTGGCGACGGGGACATAATCGACACTGAAGCTGCCATGGCTATCTTTTGAGCTTTCTTCCTCGGAGCTTATCCTGAAATGCGAGAGGATGGGAATGTTATCCGATTACTTCGAAACAGAAGGCTAATCTGGT…
Lu3	Lu3_670591	91.81	186 T/A				AGCTCGTGATAATTGGGTGCATTTACGCCTACAAGATTTCAAATCTGTGAGCGAGTATAATTCCGCCCTCTTCAAAATTTGCTCGCAATTGTTGCTATCTGGCGAGAAAATCACTGATAATCTGGCGAGAAAATCACTGATAAGGAAATGCTCGAGAAGACATTTTCCACTTTCCATGCTTCCAATATAGTTCTCCAACAACAATATCGGGAGAAAGGCTTCACCAAATGTTCTGAATTA_AGCTCGTGATAATTGGGTGCATTTACGCCTACAAGATTTCAAATCTGTGAGCGAGTATAATTCCGCCCTCTTCAAAATTTGCTCGCAATTGTTGCTATCTGGCGAGAAAATCACTGATAATCTGGCGAGAAAATCACTGATAAGGAAATGCTCGAGAA…
Lu3	Lu3_267478	91.89	26 A/G	gi|344001669|gb|AFSQ01027947.1|	576	5e-28	AGCTCATGATTCTTCACTTCCTCCTAGCCGCTTGCATGTGGGTGGTAAGCGATGATCAATTGATTAGCTGTCCCAATGAGTTGGCAAAACTCATTTGAAAACACTCTGAAACTGAGTACCTGCCATATACTACTCGAAAATGAGAAGTGCCGATAGGAGTCTTCTACGCAATTTGATAGGCCCAAACAGACTCATCGAGCGTGATTCACCAGTCCTTCCAAGATTGATCGATTGATTTTA_AGCTCATGATTCTTCACTTCCTCCTGGCCGCTTGCATGTGGGTGGTAAGCGATGATCAATTGATTAGCTGTCCCAATGAGTTGGCAAAACTCATTTGAAAACACTCTGAAACTGAGTACCTGCCATATACTACTCGAAAATGAGAAGTGCCGATAGGA…
Lu3	Lu3_151696	91.97	222 C/T%234 T/A	gi|344011199|gb|AFSQ01018417.1|	3189	4.05e-60	AGCTCATCGTCCAGGGTGTTCGCTTCGCCTTCCGAGTGCATCAGGTACACATTACTAGCATCATGATATTAGAGTCTCTGACCAAGAGGTCCTGACAAGTGTCCGGAAATATGATGCAGTGGGATAAAGCGAGGCCGGTTTGCAGCAGCAGATTCACAGCTTGCTAAAAGTTGAAAGTGATGAGTTCTGAAGCTGAAGCAATCTCTGCTTCAGAGAACATACTTATGAGCCAATCCATTA_AGCTCATCGTCCAGGGTGTTCGCTTCGCCTTCCGAGTGCATCAGGTACACATTACTAGCATCATGATATTAGAGTCTCTGACCAAGAGGTCCTGACAAGTGTCCGGAAATATGATGCAGTGGGATAAAGCGAGGCCGGTTTGCAGCAGCAGATTCACA…
Lu3	Lu3_109788	91.99	80 C/T				AGCTCACCTTTGTTGGCAAGAACGATTGTGAAACCGCCCTTCTTAGGAATTGCCTGTGTAGGACTAACCGAATGATTGTCGTAAATTGGATAAATAATACCTGCGTGAAGGAGTTTGAGTGATGTGGTTTTGCTACAAGTTTGACATCAGCTTCCAAAGTTATTTTGTGTGTGCGGAATTACGGATGGATTCCCTTGATGTCAACAAGCTTCCATGCTATGGCCTATTCATACTTTCTTA_AGCTCACCTTTGTTGGCAAGAACGATTGTGAAACCGCCCTTCTTAGGAATTGCCTGTGTAGGACTAACCGAATGATTGTTGTAAATTGGATAAATAATACCTGCGTGAAGGAGTTTGAGTGATGTGGTTTTGCTACAAGTTTGACATCAGCTTCCAAA…
Lu3	Lu3_895856	92.21	31 C/G	gi|344001411|gb|AFSQ01028205.1|	1	2e-34	AGCTCTTTGAGAATGGCAAAGCTTTTTGGACTTTGAAAAACTTTAGGGGATATCGAGGGGTTGGAAAGTTTGAGAATAGAGATAGTGACTAAATTTTGTCTTGGGGACTTTAGGAGAGCTGGGACTTTAGGAGAGCTTTTTTCTTTCCATGATTGTTGCTTTTAGAAGTCCTATTTAGGAATGAAAATGATAACGACGATGCAAGGCAGGGGTGTGGTGTTGACACATGGGGGATGATTA_AGCTCTTTGAGAATGGCAAAGCTTTTTGGAGTTTGAAAAACTTTAGGGGATATCGAGGGGTTGGAAAGTTTGAGAATAGAGATAGTGACTAAATTTTGTCTTGGGGACTTTAGGAGAGCTGGGACTTTAGGAGAGCTTTTTTCTTTCCATGATTGTTG…
Lu3	Lu3_255760	92.39	22 A/G%33 G/T%93 A/G				AGCTCCATAGGAGTACTCAAAAGTCGACAATTGTCATGTTGAGCCAGAAGTAGTAGATCTGCAATATACTTGCGTTGTGAGACAAATATCCCACTGCTGTTTCGATCAATTTCCAAGCCAATGGTGAAACGATCTCGTAACAGCCGTTGTATCTCTGCAATGTCCTCATTATCACTCCCGGTAAAAATCATATCATCAACATATATAAGAAGGATTGTAATACCATGGGATGTCTTCTTA_AGCTCCATAGGAGTACTCAAAGGTCGACAATTTTCATGTTGAGCCAGAAGTAGTAGATCTGCAATATACTTGCGTTGTGAGACAAATATCCCGCTGCTGTTTCGATCAATTTCCAAGCCAATGGTGAAACGATCTCGTAACAGCCGTTGTATCTCTGC…
Lu3	Lu3_158881	92.42	174 T/C	gi|344021875|gb|AFSQ01007741.1|	9796	1.5e-59	AGCTCAGCAACCAGGATTTCACGAGATTATCGTTCAACTTCCAGGTCTTATATTGCGAGTCAGTCTCCTTATGTGTCGAGATCTCCCCCATCAAATAGCCTTCTTTTTCTCTACTTCTGATCGATCAACTTGAAAGAGCATATGTAGTTTCCATAATTTGTCATTGTCGGGGTTGTCATATTCGGAGTTTGTTGTTCGTTCTTCGTTCCTACCACAAGTTCCCCAACAGCTCCGAACTTA_AGCTCAGCAACCAGGATTTCACGAGATTATCGTTCAACTTCCAGGTCTTATATTGCGAGTCAGTCTCCTTATGTGTCGAGATCTCCCCCATCAAATAGCCTTCTTTTTCTCTACTTCTGATCGATCAACTTGAAAGAGCATATGTAGTTTCCATAATT…
Lu3	Lu3_718711	92.51	179 G/A				AGCTCTTTCGGAGACCCAGACTCACGGCGACGAGTGTGTAGTGAGGACCTCGATTGCGGCGACGCTATCGTACTCGGCGTCTAGGTACACCAATTTGATTATTGGAACCCTAAATTGGAATCCCACTTCTACTCTTCTAGTAGCGAGTATCGGCAAAGTTTGGTTGATATTTAGAATGGTTATGATATATAGATTGCCGCTACTTTTGATGAATGTTTGGTTGAAAGAAGAACAATTTTA_AGCTCTTTCGGAGACCCAGACTCACGGCGACGAGTGTGTAGTGAGGACCTCGATTGCGGCGACGCTATCGTACTCGGCGTCTAGGTACACCAATTTGATTATTGGAACCCTAAATTGGAATCCCACTTCTACTCTTCTAGTAGCGAGTATCGGCAAAG…
Lu3	Lu3_113712	92.66	160 C/T				AGCTCACGATTCTTCACTTCCTCCTGGCCGCATGCATGTGGGTGATGATCAATCGATTAGCTATTCCAATGAGTTGGGAAACTCATTTGAAAACACTATGAAACTGAGTACCCAATTTCTGCCATAAACTACTCGAAAATGAGAAGTGCCAATAGGAGTCTTGAACGCAATTTGATAGGCCCAAACAGACTCATCGAGCGTGATTCACCAGTCCTTCCGAGATTGATCGATTGGTTTTTA_AGCTCACGATTCTTCACTTCCTCCTGGCCGCATGCATGTGGGTGATGATCAATCGATTAGCTATTCCAATGAGTTGGGAAACTCATTTGAAAACACTATGAAACTGAGTACCCAATTTCTGCCATAAACTACTCGAAAATGAGAAGTGCCAATAGGAG…
Lu3	Lu3_217981	92.75	71 A/G%135 A/G%166 T/C%237 G/A	gi|344028045|gb|AFSQ01001571.1|	280	1.25e-48	AGCTCCAACCGTGCTCTACTTCACGTCCATAGCTTCATAACCAGACCACCTATCTCTAGAGTACCTATGTACAACAATTACTACAAAGAAACACATCAAATGGACCGAAACAGTCCAAATTAATGCCAAAACACAAAATCACACGAGAATGAAGCTCGAACACACTAATAATCACTCAAAAAGCATGCATATAAGGATAGATAATTGCTACAAATTCTATCCTTATCAAATACACTGTTA_AGCTCCAACCGTGCTCTACTTCACGTCCATAGCTTCATAACCAGACCACCTATCTCTAGAGTACCTATGTGCAACAATTACTACAAAGAAACACATCAAATGGACCGAAACAGTCCAAATTAATGCCAAAACACGAAATCACACGAGAATGAAGCTCG…
Lu3	Lu3_33879	92.96	27 A/C	gi|344023554|gb|AFSQ01006062.1|	8794	3e-36	AGCTCAACCGACAAATAAAAGTAATCATTTGTTGCATGATTACAAGAAATTGCTCAATGATAGAGTTATCGTGCTGATAACATGTTATAAAACTATAACAAAGAAGAACAAGAATATGGGTATTGAGGTGTCTAGAATGCTACAAATGAGAGCTTTATTTATAGGCTCATGGATCATAACCTATACTCTCTAATATTATTACACATAAAGGTGGGAAAATAAATACAATGAAATACATTA_AGCTCAACCGACAAATAAAAGTAATCCTTTGTTGCATGATTACAAGAAATTGCTCAATGATAGAGTTATCGTGCTGATAACATGTTATAAAACTATAACAAAGAAGAACAAGAATATGGGTATTGAGGTGTCTAGAATGCTACAAATGAGAGCTTTAT…
Lu3	Lu3_607451	93.19	91 A/T%119 T/G%143 T/G%177 G/A%211 A/C	gi|344011174|gb|AFSQ01018442.1|	313	4e-57	AGCTCTCGAAGGACACACCATGTGATTGTGTAGTGGAGACAACACATGGAATCCCGTGTTATTGTAGTTTACACTCTAAGGAGGCCGCTGACGAGGAGCTGAAACCATACCACTTACATAAGCTGAAACCATACCACTTACATAAATTTTGGCGTTCATTGTCTTACACGACCCCGGCAGAGCACGACGTTTGGGCCGAGCACGATGTTGATGATCGCAATATTCTTGACGGGATGGTTA_AGCTCTCGAAGGACACACCATGTGATTGTGTAGTGGAGACAACACATGGAATCCCGTGTTATTGTAGTTTACACTCTAAGGAGGCCGCTGTCGAGGAGCTGAAACCATACCACTTACAGAAGCTGAAACCATACCACTTACAGAAATTTTGGCGTTCA…
Lu3	Lu3_69550	93.39	58 C/T				AGCTCAAGTGGATTTTTTGAAAACCAATCGATCAATCTCGAAAGGACTAGTGAATCACGCTCGATGACTCTGTTTGGGCCTATCAAATTGCATTCAAGACTCCTATCGGCACTTCTCAATGCACACAATTATAGAAGGAGAATGCTACTGATACAAAGGTGTTGGTAAAGTTCATCCAATGCCTTTTCACACGTTTCGACGCCCGTCACTAAGTCATAAGCGATTGGGGTACTCAGTTTA_AGCTCAAGTGGATTTTTTGAAAACCAATCGATCAATCTCGAAAGGACTAGTGAATCATGCTCGATGACTCTGTTTGGGCCTATCAAATTGCATTCAAGACTCCTATCGGCACTTCTCAATGCACACAATTATAGAAGGAGAATGCTACTGATACAAAG…
Lu3	Lu3_435244	93.71	32 C/T%182 G/A%224 T/A				AGCTCCGGTTTGAAACGGAATTCGTAGGGGACGTCTCCGGTAATGTTATGAATACCAAGATCATTATCCCTTGATTTACAGTGTACCAGCACCACTGAATTTGGGTCGCTCATTTGGTTTATACGAGGAGGATGGATAGATTCATATTATTCTTAGTTTCCATAACTCAATTCAAAAGATCGATCAGTGTTATTATATTTGTTGAGGTTATATTCATAGTATATATATGTCCTACCCTTA_AGCTCCGGTTTGAAACGGAATTCGTAGGGGATGTCTCCGGTAATGTTATGAATACCAAGATCATTATCCCTTGATTTACAGTGTACCAGCACCACTGAATTTGGGTCGCTCATTTGGTTTATACGAGGAGGATGGATAGATTCATATTATTCTTAGTT…
Lu3	Lu3_624717	93.84	97 C/G	gi|344029082|gb|AFSQ01000534.1|	7723	1.5e-56	AGCTCTCTTCCACGACTCCACCTCTTCGCGTTTGCAGCTCACTCGGCTACAATCCTCTCAGGTTGATTTTGACCGATTCGAAATTGTTTTCGTCCTCTTTCATTGTTTCGATTTTTATTTAGGAAGATCAGTACCGTTTGCTCCGCTGTTCCCGTCAGTACTGCTCGGAACCTTCAGTGGATCTCAACTATCGCTTCCATGTACGATCATAGTCGTCTTTGGACTGTTTGATTTTTTTTA_AGCTCTCTTCCACGACTCCACCTCTTCGCGTTTGCAGCTCACTCGGCTACAATCCTCTCAGGTTGATTTTGACCGATTCGAAATTGTTTTCGTCCTGTTTCATTGTTTCGATTTTTATTTAGGAAGATCAGTACCGTTTGCTCCGCTGTTCCCGTCAG…
Lu3	Lu3_672056	94.12	49 C/T				AGCTCGTGATTGCAATCTTCAAGGTTTTTCATGATTTTGGTAGGGATGCCAGAACCAAAAGAGCTGTCACCTCATCTTCAAACTTTATGTTCATTCCCGATAACTGGTCAATGATCCCTTATAAAAGAGTTTGTTGTTGGCGGTCTTTGAAGCATAAAGCCCCTCCAGCTTTTACCAAAGCTTCAATGCATCCGTCTCTCAGGTGATGTGGTTGCGTACGTTATTATCCACATGGTGTTA_AGCTCGTGATTGCAATCTTCAAGGTTTTTCATGATTTTGGTAGGGATGTCAGAACCAAAAGAGCTGTCACCTCATCTTCAAACTTTATGTTCATTCCCGATAACTGGTCAATGATCCCTTATAAAAGAGTTTGTTGTTGGCGGTCTTTGAAGCATAAA…
Lu3	Lu3_595863	94.28	100 G/A	gi|344011406|gb|AFSQ01018210.1|	253	4.01e-57	AGCTCTCATTTGTAGCATTCTACACACCTCAATAAGAAAGTACTCCTCCTCTCATGTTCTTGTTCTCTTCTTTGTTCTTAGTTTTATAACACGTTATCAGCACGAGTGCTCTGCCTATTTCTGCCTATTTTCTCGAAGTTTTCACGAAGGTTGTTCTTTGCTATATCTTGTTTTCCAAAGTTATTATTATGATTTATCTTGTTCTTTTATTTGCTTATAAAATCTTCTTTTTCAAAATTA_AGCTCTCATTTGTAGCATTCTACACACCTCAATAAGAAAGTACTCCTCCTCTCATGTTCTTGTTCTCTTCTTTGTTCTTAGTTTTATAACACGTTATCAACACGAGTGCTCTGCCTATTTCTGCCTATTTTCTCGAAGTTTTCACGAAGGTTGTTCTT…
Lu3	Lu3_115482	94.56	51 G/A%77 A/G%143 G/T%156 G/A%229 G/C				AGCTCACGATTCTTCACTTCCTCCTGGCCGCATGCATGTGGGTGATGATCGATCGATTAGCTATTCCAATGAGTTGAGAAACTCATTTGAAAACACTATGAAACTGAGTACCCAATCGCTGCCATAAACTACTCGAAAATGAGAAGTGCCAATAGGAGTCTTGAACGCAATTTGATAGGCCCAAACAGACTCATCGAGCGTGATTCACCAGTCCTTCCGAGATTGATCGATTGGTTTTTA_AGCTCACGATTCTTCACTTCCTCCTGGCCGCATGCATGTGGGTGATGATCAATCGATTAGCTATTCCAATGAGTTGGGAAACTCATTTGAAAACACTATGAAACTGAGTACCCAATCGCTGCCATAAACTACTCGAAAATGATAAGTGCCAATAGAAG…
Lu3	Lu3_448588	94.74	33 A/G	gi|344029082|gb|AFSQ01000534.1|	8038	1e-61	AGCTCGCAGCAAAGAGAATGCCGTTGGAGAGCATGAACCCGCTGCGGCTGCTGGTTCTCTGTCAGACTGAAGCGGTTAGGGAGACAGAAGCTGGGCTTCGACGATATGCTGATGATGCTCTGTTATGCGATGGAAGCAACTAATCGACTGAGAATTGGCAAAGAAATCCGGCGAGATCATGATGAACTTTACCGGTAGTTATAGCGTGGGAAGTCCGGCGAGATCTTTCCCGCGGCGTTA_AGCTCGCAGCAAAGAGAATGCCGTTGGAGAGCGTGAACCCGCTGCGGCTGCTGGTTCTCTGTCAGACTGAAGCGGTTAGGGAGACAGAAGCTGGGCTTCGACGATATGCTGATGATGCTCTGTTATGCGATGGAAGCAACTAATCGACTGAGAATTGG…
Lu3	Lu3_50954	94.78	109 A/C				AGCTCAAGATTCTTCACTTCCTCCTAGCCGCATGCATGTGGGTGGTAAGCGATGATCAATCGATTAGCTAATCCAATGAGGTGGCAAACTCATTTGAAAACACTCTGAACGTGAGTACCCGCCATAAACTACTCGAAAATGAGAAGTGCCGATAGGAGTCTTGAACGCAATTTGATAGTCCCAAACAGACTCATCGAGCGTGATTCACCAGTCCTTCAGAGATTGATCGATTGGTTTTTA_AGCTCAAGATTCTTCACTTCCTCCTAGCCGCATGCATGTGGGTGGTAAGCGATGATCAATCGATTAGCTAATCCAATGAGGTGGCAAACTCATTTGAAAACACTCTGACCGTGAGTACCCGCCATAAACTACTCGAAAATGAGAAGTGCCGATAGGAG…
Lu3	Lu3_113557	94.91	7 C/T%149 C/T%218 A/C				AGCTCACGATTCTTCACTTCCTCCTGGCCGCATGCATGTGGGTAGTAAGCGATAATCAATCGATTAGCTATTCCAATGAGTTGGGAAAGTCATTTGAAACCACTCTGAAACTGAGTACCCGCCATAAACTACTCGAAAATGAGAAGTGCCGATAGGAGTCTTGAACGCAATTTGATAGGCCCAAACAGAATCATCGAGCGTGATTCACCAGTCCTTCAGAGATTGATCGATTGGTTTTTA_AGCTCATGATTCTTCACTTCCTCCTGGCCGCATGCATGTGGGTAGTAAGCGATAATCAATCGATTAGCTATTCCAATGAGTTGGGAAAGTCATTTGAAACCACTCTGAAACTGAGTACCCGCCATAAACTACTCGAAAATGAGAAGTGTCGATAGGAG…
Lu3	Lu3_7619	95.22	107 A/G%118 T/C%168 T/C				AGCTCAAAATTCTTCACTTCCTCCTGGCCGCATGCATGCGGGTGGTAAGTGATGATCAATGGATTAGCTGTCCCAATGAGTTTTCAAACTCATTTGAAAACACTCTAAAACTGAGTATCCTTGCATCATTAGCATTCTCCTTCTATAATCGTGTGCTTTCATATGCATGGAACTTGTACTACTCCAACTCAAGAAAATGGCACTTTCTTTCTAAAGCGACAAGGCTAGCATCCATATTTA_AGCTCAAAATTCTTCACTTCCTCCTGGCCGCATGCATGCGGGTGGTAAGTGATGATCAATGGATTAGCTGTCCCAATGAGTTTTCAAACTCATTTGAAAACACTCTGAAACTGAGTACCCTTGCATCATTAGCATTCTCCTTCTATAATCGTGTGCTT…
Lu3	Lu3_222106	95.27	222 T/C				AGCTCCAACTGTGCTCTATTCCGCGTCCATAGCCTCATAGCCAGACACCTGTCTCTAAAGTACATGTGGATAACAAATACTACAAAGAAACACATCAAATGGACCAAAACGGTCCAAATGAAAAATCACATGAAATTGAAACACAAACAAACTAGTATTCACTAAAAAAACATACAGATAATGTAAAATAATCGCTATCAATCCCAGCACTATAAGGACTCTATTTGTTACATGTTCTTA_AGCTCCAACTGTGCTCTATTCCGCGTCCATAGCCTCATAGCCAGACACCTGTCTCTAAAGTACATGTGGATAACAAATACTACAAAGAAACACATCAAATGGACCAAAACGGTCCAAATGAAAAATCACATGAAATTGAAACACAAACAAACTAGTAT…
Lu3	Lu3_51515	95.54	39 C/T%107 G/A%131 T/A%132 A/C%198 C/T				AGCTCAAGATTCTTCACTTCCTCCTGGCCGCATGCATGCGGGTGGTAAGTGATGATCAATCGATTAGCTGTCCCAATGAGTTGGCAAACTCATTTGAAAACACTCTGAAACTGAGTACCCGCCATAAACTTATCGAAAATGAGAAGTGCCGATAGGAGTCTTGAACGCAATTTGATAGGCCCAAACAGACTCATCGACCGTGATTCACCAGTCCTTCCGAGATTGATCGATTGGTTTTTA_AGCTCAAGATTCTTCACTTCCTCCTGGCCGCATGCATGTGGGTGGTAAGTGATGATCAATCGATTAGCTGTCCCAATGAGTTGGCAAACTCATTTGAAAACACTCTAAAACTGAGTACCCGCCATAAACTACTCGAAAATGAGAAGTGCCGATAGGAG…
Lu3	Lu3_366052	95.6	84 A/C%141 T/C				AGCTCCTTCACGGCGGAGAGATACTTCTTGGCTTCGATTCGGTCGTCGGAGAAGAGAGAAGTCGACGAGGAGGGGGAAGAAGCAGAATTGTCGGATGAGTCATATTTGGAGATGATCGAGGGCGAGTGGTGTGGTGACGGTGACGGGGATTTGAAGAAATTCGACCTCATGATTGTTCAGTAGGAAGGGAAATGAAGTAATGTATTATCCAGAGTGTTCAGAAAAAATGAGAATGAATTA_AGCTCCTTCACGGCGGAGAGATACTTCTTGGCTTCGATTCGGTCGTCGGAGAAGAGAGAAGTCGACGAGGAGGGGGAAGAAGCCGAATTGTCGGATGAGTCATATTTGGAGATGATCGAGGGCGAGTGGTGTGGTGACGGCGACGGGGATTTGAAGAA…
Lu3	Lu3_50535	95.71	164 A/C				AGCTCAAGATTCTTCACTTCCACCTGGCCGCATGTATGCGGGTGGTAAGTGATGATCAATCGTTTAGCTGTCCCAATGAGTTGGCAAACTCATTTGAAAACACTCTGAAACTGAGTACCCGCCATAAACTTATCGAAAATGAGAAGGGCCGATTGGAGTCTTGAACGCAATTTGATAGGCCCAAACAGACTCATCGACCGTGATTCACCAGTCCTTCCGAGATTGATCGATTGGTTTTTA_AGCTCAAGATTCTTCACTTCCACCTGGCCGCATGTATGCGGGTGGTAAGTGATGATCAATCGTTTAGCTGTCCCAATGAGTTGGCAAACTCATTTGAAAACACTCTGAAACTGAGTACCCGCCATAAACTTATCGAAAATGAGAAGGGCCGATTGGAG…
Lu3	Lu3_723547	95.9	149 T/A	gi|344017105|gb|AFSQ01012511.1|	11924	1.5e-59	AGCTCTTTGCTCCATAGATTCCACGAATCTCCAGGTGACTTGAGAAACGGTCGAGTGATTCACACCGAACGAATCTGCGACTGCTACTAACGAATCGCCAGTGCTGAGCCTCCTCAAGGCAGTTCTCCTGGAAATCCTGAAAACAAGTTCGAAGTTGTCGAGGCTTTTCGATGGAGTTAGCTGACCTTCTGCAGAGTTGAAAACATAAAGATCAAATTACTACTATGCAGGTTTGAATTA_AGCTCTTTGCTCCATAGATTCCACGAATCTCCAGGTGACTTGAGAAACGGTCGAGTGATTCACACCGAACGAATCTGCGACTGCTACTAACGAATCGCCAGTGCTGAGCCTCCTCAAGGCAGTTCTCCTGGAAATCCTGAAAACAAGTACGAAGTTGT…
Lu3	Lu3_43699	96.06	104 C/G%117 C/T%InDel_1	gi|344027491|gb|AFSQ01002125.1|	61384	8e-57	AGCTCAAGACAGTCACACTCCAACATAATAACATCGGTGAATGTTCCATCCCCTGCGACAAGAACCCTCTTGATGATTCCCTTTATGACGGGTTAGATAAAAACTGTCACAGCCACCTTATCAGCAATGTAATCGAGTAGGCCCCCAAATATGAAGAGAAGACCGAATGAACTTACCCCGATCATCACGTATGATACCACCAGCCACATGGAGCCTATACATTTCAATTTTGTACAATTA_AGCTCAAGACAGTCACACTCCAACATAATAACATCGGTGAATGTTCCATCCCCTGCGACAAGAACCCTCTTGATGATTCCCTTTATGACGGGTTAGATAAAAAGTGTCACAGCCACTTTACTCAGCAATGTAATCGAGTAGGCCCCCAAATATGAAGA…
Lu3	Lu3_52732	96.45	217 C/T%220 T/G				AGCTCAAGATTCTTCACTTCCTCCTGGCCGCATGCATGTGGGTGGTAAGCGATGATCAATTGAATAGCTATCCTAATGAGTTGGTAAACTCATTTGAAAACACTCTGAAACTGAGTACCCTGCCATAAACTACTCGAAAATGAGAAGTGCCGAAAGGAGTCTCGAACGCAATTTGATAGGACCAAACAGACTCATCGAGCGTGATTCACCAGTCCTCCCTAGATTGATCGATTGGTTTTA_AGCTCAAGATTCTTCACTTCCTCCTGGCCGCATGCATGTGGGTGGTAAGCGATGATCAATTGAATAGCTATCCTAATGAGTTGGTAAACTCATTTGAAAACACTCTGAAACTGAGTACCCTGCCATAAACTACTCGAAAATGAGAAGTGCCGAAAGGA…
Lu3	Lu3_51365	96.67	40 A/G%122 C/T%132 C/T%134 T/C	gi|344001669|gb|AFSQ01027947.1|	420	2e-34	AGCTCAAGATTCTTCACTTCCTCCTGGCCGCATGCATGCAGGTGGTAAGTGATGATCAATCGATTTGCTGTCCCAATGAGTTGGCAAACTCATTTGAAAACACTCTGAAACTGAGTACCCGCTTTCATATGCATGGAACTTGTACTGCTCCAACTCAAGAAAATGGCACTTTCTTTCTAAAGCGACAAGCCTAGCATCCATATTTAGTTGCTTCACCCCGCACAATATGCCTTATTCTTA_AGCTCAAGATTCTTCACTTCCTCCTGGCCGCATGCATGCGGGTGGTAAGTGATGATCAATCGATTTGCTGTCCCAATGAGTTGGCAAACTCATTTGAAAACACTCTGAAACTGAGTACCCGTTTTCATATGTACGGAACTTGTACTGCTCCAACTCAA…
Lu3	Lu3_298507	96.75	6 C/G	gi|344017099|gb|AFSQ01012517.1|	12070	5e-59	AGCTCCGAAGAGAGCATGATTTGAACCAGTGATCATGACAGGACATGTTGCTCGTTGTGTTTCTTTGAAGCGATTTCGATTGCTCTGCCTCTATGAACTAATCGTTTTCTTTCTGGAATGTTTCGATTGCTCTGCCTCTATGAACTAATCGTTTTCTTTCTGGAATGGTTTTCGGCGATGTATTAGATATCAGATGATGTGGAGATGTCTGCTGCACGTCTGGTGGACTTCTCTTAGTTA_AGCTCGGAAGAGAGCATGATTTGAACCAGTGATCATGACAGGACATGTTGCTCGTTGTGTTTCTTTGAAGCGATTTCGATTGCTCTGCCTCTATGAACTAATCGTTTTCTTTCTGGAATGTTTCGATTGCTCTGCCTCTATGAACTAATCGTTTTCTT…
Lu3	Lu3_267467	96.92	48 A/G				AGCTCATGATTCTTCACTTCCTCCTAGCCGCATGCATGTGGGTGATGATCAATCGATTAGCTATTCCAATGAGTTGGGAAAGTCATTTGAATACACTCTGAAACTTAGTACCCCAATCGCGCCATAAACTACTCGAAAATGAGAAGTGTCGATAGGAGTCTTGAACGCAATTTGATAGGCCCAAACAGAATCATCGAGCGTGATTCACCAGTCCTTCCGAGATTGATCGATTGGTTTTTA_AGCTCATGATTCTTCACTTCCTCCTAGCCGCATGCATGTGGGTGATGGTCAATCGATTAGCTATTCCAATGAGTTGGGAAAGTCATTTGAATACACTCTGAAACTTAGTACCCCAATCGCGCCATAAACTACTCGAAAATGAGAAGTGTCGATAGGAG…
Lu3	Lu3_268960	97	155 G/A				AGCTCATGATTCTTCACTTCCTCCTGGCCGCTTGCATGTGGGTGGTAAGCGATGATCAATTGATTAGCTGTCCCAATGAGTTGGCAAAACTCATTTGAAAACACTCTGAAACTGAGTACCCGGGCGTCGAAACGTGTGAAAAGGTATTGGATGAGCTTTACCAGCACCTTTGCATCGCTAGCATTCTCCATCTATAATCATGTGCTTTCATATGCATGGAACTTGTACTGCTCCAACTTA_AGCTCATGATTCTTCACTTCCTCCTGGCCGCTTGCATGTGGGTGGTAAGCGATGATCAATTGATTAGCTGTCCCAATGAGTTGGCAAAACTCATTTGAAAACACTCTGAAACTGAGTACCCGGGCGTCGAAACGTGTGAAAAGGTATTGGATGAACTT…
Lu3	Lu3_321577	97.1	122 A/G%211 T/C	gi|344028391|gb|AFSQ01001225.1|	3823	5e-53	AGCTCCAATTGTGCGCTAGTCCGCACCCGTAGCCTTGTAGCTAGACCAACTACCTCTAAAGTACCTATGGATGAAAAATACTATAAGAAACACATCAAATGGACTGAAATGGTCCAAGTGCACAAAAAAAAGACGGAATTGAAACACAAATGAGTTAGTACTCACTCAAAAAGTATTTAGATAGGGTGAGATACATGCTACAAATCCTAGTACTATCAAATCACTATAAAATAAAGTTTA_AGCTCCAATTGTGCGCTAGTCCGCACCCGTAGCCTTGTAGCTAGACCAACTACCTCTAAAGTACCTATGGATGAAAAATACTATAAGAAACACATCAAATGGACTGAAATGGTCCAAGTGCGCAAAAAAAAGACGGAATTGAAACACAAATGAGTTAG…
Lu3	Lu3_700235	97.21	86 A/T%125 A/T	gi|344023536|gb|AFSQ01006080.1|	3797	1e-61	AGCTCTTGAGGTGTCTTGAATTCTACAACAGATGAAGGAGACCTATTTATAAGGTGAGCAACAGTGGTTACTGCTTCACCCAATAAACTAGTCTTCATCCCAGAACTATTGAGCATACACAATAAACTAGTCTTCATCCCAGAACTATTGAGCATACACCTTGCCTTTTCAAGCAAGGTTCTGTTCATTCTTTCGGTTCCATTCTGCTAAGGAGTTCCAGGCACAATCAAAAACCTCTTA_AGCTCTTGAGGTGTCTTGAATTCTACAACAGATGAAGGAGACCTATTTATAAGGTGAGCAACAGTGGTTACTGCTTCACCCAATATACTAGTCTTCATCCCAGAACTATTGAGCATACACAATATACTAGTCTTCATCCCAGAACTATTGAGCATACA…
Lu3	Lu3_7611	97.43	70 A/G				AGCTCAAAATTCTTCACTTCCTCCTGGCCGCATGCATGCGGGTGGTAAGTGATGATCAATGGATTAGCTATCCCAATGAGTTTTCAAACTCATTTGAAAACACTCTAAAACTGAGTATCCTTGCATCATTAGCATTCTCCTTCTATAATCGTGTGCTTTCATATGCACGGAACTTGTACTACTCCAACTCAAGAAAATGGCACTTTCTTTCTAAAGCGACAAGGCTAGCATCCATATTTA_AGCTCAAAATTCTTCACTTCCTCCTGGCCGCATGCATGCGGGTGGTAAGTGATGATCAATGGATTAGCTGTCCCAATGAGTTTTCAAACTCATTTGAAAACACTCTAAAACTGAGTATCCTTGCATCATTAGCATTCTCCTTCTATAATCGTGTGCTT…
Lu3	Lu3_225244	97.65	33 C/T				AGCTCCAAGGAGTCAACCTGGTGACTCGGCAGCCATTTGCTGACTCGGACAGTGGCAATCAGTACTGGGGAGGACGTGGCGCCGGAAATGCGGGTGCAAGCTGGACTGATCTAACGGGTCATCAGTACTGGGGAGGACGTGGCGCCGGAAATGCGGGTGCAAGCTGGACTGATCTAACGGGTCTCAACTCACACAACTAGAGATCACCAAACTGATCTGGCTAGCTACTGGATGGGATTA_AGCTCCAAGGAGTCAACCTGGTGACTCGGCAGTCATTTGCTGACTCGGACAGTGGCAATCAGTACTGGGGAGGACGTGGCGCCGGAAATGCGGGTGCAAGCTGGACTGATCTAACGGGTCATCAGTACTGGGGAGGACGTGGCGCCGGAAATGCGGGT…
Lu3	Lu3_51043	97.66	26 A/G%84 G/C				AGCTCAAGATTCTTCACTTCCTCCTAGCCGCTTGCATGTGGGTGGTAAGCGATGATCAATCCATTAGCTGTCCCAATGAGTTGGCAAACTCATTTGAAAACACTCTGAAACTGGGTATCCGTCATAAACTACTCGAAAATGAGAAGTGCTGATAGGAGTCTTGAACGCAATTTGATAGGCCCAAACAAACTCATCGAGCATGATTCACAAGTCCTTCCAAGATTGATCGATTGGTTTTTA_AGCTCAAGATTCTTCACTTCCTCCTGGCCGCTTGCATGTGGGTGGTAAGCGATGATCAATCCATTAGCTGTCCCAATGAGTTGCCAAACTCATTTGAAAACACTCTGAAACTGGGTATCCGTCATAAACTACTCGAAAATGAGAAGTGCTGATAGGAG…
Lu3	Lu3_848826	97.96	133 G/A				AGCTCTTCAAAAATAGCCATCATGCATCTCTGAAAGGTCGCAGGAGCATTGCATAGGCCGAAAGGGATCCTGCGGTAAGCGAATGTACCAAAGAGACACGTGAATGTCGTCTTTTCTTGACCAAATTTTCCAGCATCTGATCGATGAAATGAAGGGGAAAATGATCCTTCCTCGTAGCATCATTCAACCATCTGTAGTCTATACAAACTCGCCAACCGCTAACAACCCGTGTAGCAATTA_AGCTCTTCAAAAATAGCCATCATGCATCTCTGAAAGGTCGCAGGAGCATTGCATAGGCCGAAAGGGATCCTGCGGTAAGCGAATGTACCAAAGAGACACGTGAATGTCGTCTTTTCTTGACCAAATTTTCCAACATCTGATCGATGAAATGAAGGGGA…
Lu3	Lu3_19562	98.32	68 C/G	gi|344017106|gb|AFSQ01012510.1|	52726	1.5e-59	AGCTCAAATCTTGGAGTTGTTTATGAGTTCATACTTCATCCATATCTACCAAGCTAACAAAATCATTCAAGAAACAAAACAAAATCCCTAACAATCTAAAGGGAGAAACCTAATCTTCTCCAAAATCCCTAACAATCTAAAGGGAGAAACCTAATCTTCTCCTTCCTGCAATTCATTATCTCTCAAACAAATGAAATTGTTTGAGAAACTCAGTTCAAGAAGAGGGAGGGATGCAACTTA_AGCTCAAATCTTGGAGTTGTTTATGAGTTCATACTTCATCCATATCTACCAAGCTAACAAAATCATTGAAGAAACAAAACAAAATCCCTAACAATCTAAAGGGAGAAACCTAATCTTCTCCAAAATCCCTAACAATCTAAAGGGAGAAACCTAATCTT…
Lu3	Lu3_41406	98.44	202 G/A				AGCTCAACTTGGCGTGTGGGAATTCGGTGCCAAGAACGTCCTACACCTCAAGCTCCTCTTCTCCAAAGTCCCCGGATGCACTATTAGGCGTTCGGTATGGGACCACAGTCCTTCAACCCCGAGTGAGATGTCGAGGGGGGCACAGGATATACCGGGGCATTGGTTGGTAACGGGAGCTAAGCTCGGTGTAGACAAGGGGAAGATTGTCTTGCGCGCCAAGTATTCATTGTTGAACTATTA_AGCTCAACTTGGCGTGTGGGAATTCGGTGCCAAGAACGTCCTACACCTCAAGCTCCTCTTCTCCAAAGTCCCCGGATGCACTATTAGGCGTTCGGTATGGGACCACAGTCCTTCAACCCCGAGTGAGATGTCGAGGGGGGCACAGGATATACCGGGGC…
Lu3	Lu3_810878	98.82	InDel_1				AGCTCTGCCCGTCCCGGGGATTCTGGCCTTGTCTGGTCCTAGTTGTTGATGTTTCTTCGGAGGCATGATCTTTGATGAAAATCGGCATAGAGGAGGCGGGGACAATAGCGTTGATTGTGGATCCCTAAGCGCTAGGGTAGATCATGTCACTTGTTGGAACAAATTTGAATGGCAGCTGGCAACTTTCATACATGTTTGAATTTGCTATTATTAGTTGAACCTTTTCTGTTGAGAGATTTA_AGCTCTGCCCGTCCCGGGGATTCTGGCCTTGTCTGGTCCTAGTTGTTGATGTTTCTTCGGAGGCATGATCTTTGATGAAAATCGGCATAGAGGAGGCGGGGACAATAGGTTGATTGTGGAATCCCTAAGCGCTAGGGTAGATCATGTCACTTGTTGGA…
Lu3	Lu3_487281	99.19	193 T/C				AGCTCGGCGAAGGAGAAGACGTGCAAATCGTTGGCTCTCCGATGTGATAAGAAATCGTAGAAGGCGACGGATTCGGACAAGTCTCTAGAGGAGTAGCAGTACAAGTCCGACGAGCCTCTCAGAAGCGGCGCCGCTTCCGCTGCCGCTGCCTTCGCCGTCGTCGTCGGTGGCGGCTGATGCGGCGGACGCGGCTCCGCCGCCGTTGGAGAAGTGGAAGCACTTCATGATCTCATTCGATTA_AGCTCGGCGAAGGAGAAGACGTGCAAATCGTTGGCTCTCCGATGTGATAAGAAATCGTAGAAGGCGACGGATTCGGACAAGTCTCTAGAGGAGTAGCAGTACAAGTCCGACGAGCCTCTCAGAAGCGGCGCCGCTTCCGCTGCCGCTGCCTTCGCCGT…
Lu3	Lu3_196067	99.21	InDel_1				AGCTCATCAACAACTCCGCGGCGTGCTTCCAGCACTTGCACATCAACCTACTTTTACTCATCACATCAAGGCACTTCAAACACTAGTCAAGAGGTCTTTTATTCAGGTTGTAATGTGGACTAATAAAATTCTTTTTATCTCTGAGACTGGATTTTTTCGCTTGTCTCCTCCCTTTTTTCAATTTTTCTTCTTTTTTTCTTCTATTTTTCAAAATAAGAAAGTTTTATAAGAATACTATTA_AGCTCATCAACAACTCCGCGGCGTGCTTCCAGCACTTGCACATCAACCTACTTTTACTCATCACATCAAGGCACTTCAAACACTAGTCAAGAGGTCTTTTATTCAGGTTGTAATGTGGACCTAATAAAATTCTTTTTATCTCTGAGACTGGATTTTTT…
Lu3	Lu3_51772	99.61	8 G/T%34 G/A%109 C/A%209 C/G				AGCTCAAGATTCTTCACTTCCTCCTGGCCGCATGCATGTGCGTGGTAAGCGATGATCAATCGATTAGCTGTCCCAATGAGTTGGCAAACTCATTTGAAAACACCCTGACACTGAGTACCCGCCATAAACTACTCGAAAATGAGAAGTGCCGATAGGAGTCTTGAACGCAATTTGATAGGCCCAAACAGACTCATCGAGCGTGATTCACCAGTCCTTCCGAGTTTGATCGATTGGTTTTTA_AGCTCAATATTCTTCACTTCCTCCTGGCCGCATACATGTGCGTGGTAAGCGATGATCAATCGATTAGCTGTCCCAATGAGTTGGCAAACTCATTTGAAAACACCCTGAAACTGAGTACCCGCCATAAACTACTCGAAAATGAGAAGTGCCGATAGGAG…
Lu3	Lu3_604096	99.77	102 G/T				AGCTCTCCGTTGATGAATCCCAACTTCTTCTTTGCCTTCAGAGCCAGGCGCATGGATCTGCTCCATAGGTGATAATTTGTGCCATCGAGTTTCACCGCTGTGATTGCCTGAGACAAGTTCTTGGCCATGGCGGCAACCCAAGGTGATGGATGAGCTTACTGCTCTTATACCATGTGAACAGAGATGATCGAGAGAAGGAGAGGAGCAATGAAGAATGGAGAAGAATTCTTACTTCCATTA_AGCTCTCCGTTGATGAATCCCAACTTCTTCTTTGCCTTCAGAGCCAGGCGCATGGATCTGCTCCATAGGTGATAATTTGTGCCATCGAGTTTCACCGCTGTTATTGCCTGAGACAAGTTCTTGGCCATGGCGGCAACCCAAGGTGATGGATGAGCTTA…
Lu3	Lu3_52336	99.82	74 C/T%104 A/T	gi|344001669|gb|AFSQ01027947.1|	578	5.1e-41	AGCTCAAGATTCTTCACTTCCTCCTGGCCGCATGCATGTGGGTGGTAAGCGATGATCAATCGATTAGCTGTCCCAATGAGATGGCAAACTCATTTGAAAACACACTGAAACTGAGAACCCTGCCATAAACTACTCAAAATGAGAAGTGCCGATAGGAGTCTTGAACGCAATTTGATAGGCCCAAACAAACTCATCGAGCATGATTCACCAGTCCTTCCGAGATTGATCGATTGGTTTTTA_AGCTCAAGATTCTTCACTTCCTCCTGGCCGCATGCATGTGGGTGGTAAGCGATGATCAATCGATTAGCTGTCCTAATGAGATGGCAAACTCATTTGAAAACACTCTGAAACTGAGAACCCTGCCATAAACTACTCAAAATGAGAAGTGCCGATAGGAG…
Lu3	Lu3_90356	99.95	200 T/C	gi|344027043|gb|AFSQ01002573.1|	73	6.5e-59	AGCTCACAAGTTATACTCCAGATATGTCTGCTAGTGCAAGCTACATTCCACCACTTCAAATCACGAACCCCCCGCCCGCCTTCTTTGACAGGGAAAGCAAGATTATGCCAGCTAACGCGAGATGGACTTTGGGAGGACAAAAATGGTCATCCAGTAGGCCGCCATACTCTGTAAAACCACCCTACCTAGCTAGATCTTCTCCCAGCGACTAAGCAAATTAGCTCTCCAGCCCTTATGTTA_AGCTCACAAGTTATACTCCAGATATGTCTGCTAGTGCAAGCTACATTCCACCACTTCAAATCACGAACCCCCCGCCCGCCTTCTTTGACAGGGAAAGCAAGATTATGCCAGCTAACGCGAGATGGACTTTGGGAGGACAAAAATGGTCATCCAGTAGG…
Lu3	Lu3_522381	100.31	90 A/G				AGCTCGTCGGGCAAGCTATCTGGTATAGAAATGAACCTGAAATGAGGGTGGTTTCTTGGAGAAGGGGCGTTGAACTGAGCGTGTAAGATAGAGATGGAGAATCCTCTTGAGTGAAGTATGGATGACGAGGGTAGTACTGTTCATCACTTCCCATATTTTCTGCCTTGGAAAGAACTGAAGAAAAAGATATCAATGTCTGTGTAATGAAAATTGATAAGGGTACATGTTATATAGCAGTTA_AGCTCGTCGGGCAAGCTATCTGGTATAGAAATGAACCTGAAATGAGGGTGGTTTCTTGGAGAAGGGGCGTTGAACTGAGCGTGTAAGATGGAGATGGAGAATCCTCTTGAGTGAAGTATGGATGACGAGGGTAGTACTGTTCATCACTTCCCATATTT…
Lu3	Lu3_190903	100.38	183 C/A				AGCTCATAGTAAACATGGTTATTGACAATGAGAACGCTGACAAGCTTATGAATTCTACTAGAGATGAGAATGAAGCACAACTAAGTAATTCTTCCGTTCATCAGGATGAACCGATGCATGTGCCGCAGATTTCCTCGAGTAACAGTGATAAAGACGGAGTAACTGTAGATTATGGTCATGTTCGCAACCAGGAATTGGAGTTGAAGGAAGCAGAGTTATCTTCGCTGAAGGAAAGAATTA_AGCTCATAGTAAACATGGTTATTGACAATGAGAACGCTGACAAGCTTATGAATTCTACTAGAGATGAGAATGAAGCACAACTAAGTAATTCTTCCGTTCATCAGGATGAACCGATGCATGTGCCGCAGATTTCCTCGAGTAACAGTGATAAAGACGGA…
Lu3	Lu3_226282	100.83	31 C/T%68 T/C	gi|344006109|gb|AFSQ01023507.1|	20410	4e-57	AGCTCCAAGTCCAGCTCCGTAGTAGCCCCACCACTTGACCGACGACTACTCCTACGATGATCCCCCGTCGTATGGCCGAATTGATGATCATAATTAGCAAGTGATCCTGCTGCCGGCTGAAGTACTTGATGTTGGGCCGCGGTGGGCACGATATAGTTGTAGTTGTAATTACTAGTAGGATAGTAATCATGGTCATGAGTAGAGTCGTTGACTACCCAAGACCAGGTGTTGGTCGGATTA_AGCTCCAAGTCCAGCTCCGTAGTAGCCCCATCACTTGACCGACGACTACTCCTACGATGATCCCCCGCCGTATGGCCGAATTGATGATCATAATTAGCAAGTGATCCTGCTGCCGGCTGAAGTACTTGATGTTGGGCCGCGGTGGGCACGATATAGTT…
Lu3	Lu3_563070	100.95	21 A/G%40 T/G%98 C/A				AGCTCGATAGTAAGGATGGTATGATACAGGTCCCATGACTTTGTCATTCCCCCAACATCAAGGTGGTGAGCTAGATGCGTCTTCCTTTCGAGATTGGCGACTTCGGGTGGGGCATGCCTACTGAAGGAGTGGGACACATCCTGGCGACTAATGCTGAAGATGGGACTCTCTCTTTGGTGATTTGATGGATTTCCAGACGATGCGGAGCCATTCTATCTCTTAGATCTCCTCTACAATTTA_AGCTCGATAGTAAGGATGGTGTGATACAGGTCCCATGACGTTGTCATTCCCCCAACATCAAGGTGGTGAGCTAGATGCGTCTTCCTTTCGAGATTGGAGACTTCGGGTGGGGCATGCCTACTGAAGGAGTGGGACACATCCTGGCGACTAATGCTGAA…
Lu3	Lu3_473582	101.14	123 T/C	gi|344006108|gb|AFSQ01023508.1|	7187	4.05e-60	AGCTCGGACGTAATCAAGATGCTTGTCCCTTGGCGGCAGGCATCCCATAACGACGTCTTCGTCTCGAAGCTTCTCCATCCATTTGAAAATTACAGGGAACTTGTCTTTGGTCATCAGCTCTTTACAACTTCCTGCATCACTTGAATCCAGTACAGGATGAAGAACGCGGCAATGTCCACAAATCCGATCCTTTCGCCTCCGAAATACTCCTCCCCCTTCAGCTCCCCTTCGAGATATTTA_AGCTCGGACGTAATCAAGATGCTTGTCCCTTGGCGGCAGGCATCCCATAACGACGTCTTCGTCTCGAAGCTTCTCCATCCATTTGAAAATTACAGGGAACTTGTCTTTGGTCATCAGCTCTTCACAACTTCCTGCATCACTTGAATCCAGTACAGGAT…
Lu3	Lu3_563042	101.42	30 A/G%85 G/A%106 A/C%131 G/T				AGCTCGATAGGTGGAGGCAAGGACTACAAATGGAGATGATGAACACGGACCTGTGCTTTGTTTCTTCGAAGGTGGGGGAAGGACGAGCAGCTACGCAACCGCAGGAAAAAGAGGTCTCAGCGATGTAAAGGAAAAGAGGAAAAATCAGACCTACGCATTTCCTTATTTATACCGATGGACTATTGAAGAGTATGGACTTCCATCTCTGTAGTTGGGTCCGTCAGGCCCAATCATCCATTA_AGCTCGATAGGTGGAGGCAAGGACTACAAGTGGAGATGATGAACACGGACCTGTGCTTTGTTTCTTCGAAGGTGGGGGAAGGACAAGCAGCTACGCAACCGCAGGCAAAAGAGGTCTCAGCGATGTAAAGTAAAAGAGGAAAAATCAGACCTACGCAT…
Lu3	Lu3_497222	101.77	85 C/T%211 G/T	gi|344006109|gb|AFSQ01023507.1|	16702	3e-59	AGCTCGGGTCCGGACGACTACAAAGTAATGTAATGTATGCGGGTGGTTTTCTTTTTTATTCTCAGTGAAGTTTGAAGTTCAAAGCAATTCTTGTTGTTTTGTTTGGTCACTTTCTAATGTCTCCATAGCAGAAAACAAGGTATATACTCAGAACTCAAGTCTAGGATCTGTCATTTCCCAAGTTGTCATGATATTCAATTTTGGGAATGTGACAGATAAAAGACTCATCTTTTTCGTTTA_AGCTCGGGTCCGGACGACTACAAAGTAATGTAATGTATGCGGGTGGTTTTCTTTTTTATTCTCAGTGAAGTTTGAAGTTCAAAGTAATTCTTGTTGTTTTGTTTGGTCACTTTCTAATGTCTCCATAGCAGAAAACAAGGTATATACTCAGAACTCAA…
Lu3	Lu3_304045	102.11	95 A/G%154 G/T%233 T/C				AGCTCCAACAGAGATTGCATTAGGCGTCCCTACCGAATGGGGGAGATGAAGGAAAGAAACCTTGACCTTCCTCATTGATTGAATGGAAAGCCCGACCCAATCTTGGAAATGCAAGTTCCTGTCTCCTAACAAGATATTTGATGTGTTGGTTGTGGGCCTTGAAGCCCATACAGTCGATAATGTCCTTACATATATGCTTCCACATTGACGCTAAAAAGGATGGTGGAGTTATTGTGATTA_AGCTCCAACAGAGATTGCATTAGGCGTCCCTACCGAATGGGGGAGATGAAGGAAAGAAACCTTGACCTTCCTCATTGATTGAATGGAAAGCCCGGCCCAATCTTGGAAATGCAAGTTCCTGTCTCCTAACAAGATATTTGATGTGTTGGTTGTTGGCC…
Lu3	Lu3_313543	102.2	InDel_2%165 G/T%170 C/G%201 A/G	gi|344006109|gb|AFSQ01023507.1|	14944	1.5e-41	AGCTCCGGAAATGGGGAAGAAAGGTGTCACTTCTGATAATGTTTGTGGATTTAGTTGCTACATTTTTTTTTAGTTATTCATCATCTTGTGGTGTCTGTGGACTGGAGAAATCCGAAATCCGAGATCGGCCACGTAACGTTGGGTTATCCACTTCTTCTACCAAAGATCTCAGGCCATCCGATTTATATTTTTGCACACTAACTTTACAAACTGAAATATCAACAATGAGCGTAGAGATTA_AGCTCCGGAAATGGGGAAGAAAGGTGTCACTTCTGATAATGTTTGTGGATTTAGTTGCTACATTTTTTTTTTTAGTTATTCATCATCTTGTGGTGTCTGTGGACTGGAGAAATCCGAAATGAGATCGGCCACGTAACGTTGGGTTATCCACTTCTTCT…
Lu3	Lu3_267554	102.67	30 A/G%192 G/C				AGCTCATGATTCTTCACTTCCTCCTGGCCACTTGCATGTGGGTGGTAAGCGATGATCAATTGATTAGCTGTCCCAATGAGTTGGCAAAACTCATTTGAAAACACTCTGAAACTGAGTACCGCATTGGATGAACTTTCCCAGAACCTTTGCATCATTAGCATTCTCCATCTATAATCATGTGCTTTCATATGGTTGGAACTTGTACTGCTCCAACTCAAGAAAATGGCACTTTCTTTCTTA_AGCTCATGATTCTTCACTTCCTCCTGGCCGCTTGCATGTGGGTGGTAAGCGATGATCAATTGATTAGCTGTCCCAATGAGTTGGCAAAACTCATTTGAAAACACTCTGAAACTGAGTACCGCATTGGATGAACTTTCCCAGAACCTTTGCATCATTAG…
Lu3	Lu3_313554	102.73	InDel_1%165 T/G%170 G/C%201 G/A				AGCTCCGGAAATGGGGAAGAAAGGTGTCACTTCTGATAATGTTTGTGGATTTAGTTGCTACATTTTTTTTTTAGTTATTCATCATCTTGTGGTGTCTGTGGACTGGAGAAATCCGAAATCGAGATCGGCCACGTAACGTTGGGTTATCCACTTCTTCTACCAAATATCTGAGGCCATCCGATTTATATTTTTGCACACTAGCTTTACAAACTGAAATATCAACAATGAGCGTAGAGATTA_AGCTCCGGAAATGGGGAAGAAAGGTGTCACTTCTGATAATGTTTGTGGATTTAGTTGCTACATTTTTTTTTTTAGTTATTCATCATCTTGTGGTGTCTGTGGACTGGAGAAATCCGAAATGAGATCGGCCACGTAACGTTGGGTTATCCACTTCTTCT…
Lu3	Lu3_307404	103.09	28 A/C%31 A/C				AGCTCCGATTGGGTACTATGGATCCTCATCATCATCATCATCATCATCGTCATCATCGTCATCGACATCAGCCGGACCCGCCTATTGAGTCGTCGTCGACGACAATACTCGGTACCAGAAGGGATTCATAACTCGTGTCAGGCCCCTCATAAATTCCTATATATGGCGCCCGCTACCTCTCATAAATTCCTCATGTGTTTATTTATACATTGCCAACATTTATTGCTCTTACTTATTTTA_AGCTCCGATTGGGTACTATGGATCCTCCTCCTCATCATCATCATCATCGTCATCATCGTCATCGACATCAGCCGGACCCGCCTATTGAGTCGTCGTCGACGACAATACTCGGTACCAGAAGGGATTCATAACTCGTGTCAGGCCCCTCATAAATTCCT…
Lu3	Lu3_313542	103.37	InDel_1%165 T/G%170 G/C%201 G/A				AGCTCCGGAAATGGGGAAGAAAGGTGTCACTTCTGATAATGTTTGTGGATTTAGTTGCTACATTTTTTTTTAGTTATTCATCATCTTGTGGTGTCTGTGGACTGGAGAAATCCGAAATCCGAGATCGGCCACGTAACGTTGGGTTATCCACTTCTTCTACCAAATATCTGAGGCCATCCGATTTATATTTTTGCACACTAGCTTTACAAACTGAAATATCAACAATGAGCGTAGAGATTA_AGCTCCGGAAATGGGGAAGAAAGGTGTCACTTCTGATAATGTTTGTGGATTTAGTTGCTACATTTTTTTTTTAGTTATTCATCATCTTGTGGTGTCTGTGGACTGGAGAAATCCGAAATCGAGATCGGCCACGTAACGTTGGGTTATCCACTTCTTCT…
Lu3	Lu3_235230	103.64	64 C/T%136 C/T				AGCTCCACACTTTTTTGGTTCTGTGCTATTTTGTCCTCTCCGCGATTTCTTTCTTTCTGGAAACTTCGCTCCCTCTAGGGTTCCGTCGAGCCAGTCGTGTGCTATTTTCTGACGGTTTTGCTTTCTTTCTGGAAACTTCGCTCCCTCTAGGGTTCCGTCGAGCCAGTCGTGTGCTATTTTCTGACGGTTTTGGATCCGGAGTTCTAGGGTTTCGACGGATAGTTGGTTGAATTAGAATTA_AGCTCCACACTTTTTTGGTTCTGTGCTATTTTGTCCTCTCCGCGATTTCTTTCTTTCTGGAAATTTCGCTCCCTCTAGGGTTCCGTCGAGCCAGTCGTGTGCTATTTTCTGACGGTTTTGCTTTCTTTCTGGAAATTTCGCTCCCTCTAGGGTTCCGT…
Lu3	Lu3_133027	103.86	76 C/T				AGCTCAGAATCAACTGGCCAATTGGATTGCCGATTGGATTGCAGTCTCCACTGGAAACCTTGTCTTTCCTAACGACTTGTTTTCTCAATCTATTCTCGGGGACTTGTGATCTCCGTGTAAACATTCATGATTATTCAACCGTGATTCAAATATCAAATCATCCTTTCACTCTAAGGTCAACCAGTGAAAGACAAACACAGACATGAAAGTTCGAGCGGCTTCATGGTTTTAGTATTCTTA_AGCTCAGAATCAACTGGCCAATTGGATTGCCGATTGGATTGCAGTCTCCACTGGAAACCTTGTCTTTCCTAACGATTTGTTTTCTCAATCTATTCTCGGGGACTTGTGATCTCCGTGTAAACATTCATGATTATTCAACCGTGATTCAAATATCAAAT…
Lu3	Lu3_92132	104.02	InDel_1				AGCTCACGTAATCCGCTGCCTATACCGGACGATCTCTTCCATCGATTCCCGGGCTGACGAGGTGCGGCGGAGGATCAGCAGCAGGAGACTGTGGACGCGATCAGGAAGGAGGAGAAAGAGAGAGGAGTGAGCCGTAGGCTCGTCGCGGTATGTAGGAGATACTCGACGGGATCTGCGAAGCTAAAGTTGATGACTGTGATTTATATTTCGACGAAGGAGGAGAAGGAGTTGAGGGCTTTA_AGCTCACGTAATCCGCTGCCTATACCGGACGATCTCTTCCATCGATTCCCGGGCTGACGAGGTGCGGCGGAGGATCCAGCAGCAGGAGACTGTGGACGCGATCAGGAAGGAGGAGAAAGAAGAGGAGTGAGCCGTAGGCTCGTCGCGGTATGTAGGAG…
Lu3	Lu3_791884	104.87	35 A/C				AGCTCTCTTCCCATCTTCAATGTTGAACACATTTACTGGTCGCAACTGAAACATTCAACAGTCAGATTCACACATCCTTCAGTTTACAAGCAAAGAGAGACCACAAAAATCCTCAAAACTAGCTGAGTGTTCCCTTCAACCACATGGCCAAGTTTATCAATAAACTGAATGCTCAGCTGAGTAATATCTCCTTCAACCACCTCACAAACAACCTCTTTAGTATTCAAATTCCCGAAATTA_AGCTCTCTTCCCATCTTCAATGTTGAACACATTTCCTGGTCGCAACTGAAACATTCAACAGTCAGATTCACACATCCTTCAGTTTACAAGCAAAGAGAGACCACAAAAATCCTCAAAACTAGCTGAGTGTTCCCTTCAACCACATGGCCAAGTTTATC…
Lu3	Lu3_641723	105.68	InDel_1	gi|344006110|gb|AFSQ01023506.1|	25210	1e-57	AGCTCGGTGAAATTCGTCAGCTGGAGTAAACCGTTGGGGAGGATTTTGGCCTGGTTGTCGAATGTCAGGTTTGCCCGGTTGAATCCGTTGAAGGTGAACTGATCAGTTACAGGAGGAGTTATTGGAGAAGAAAGGTGCTGCGGAAATGAAATGGAGGATAAGTGTACGGAGCAGGAATCTCTTCCTCACAGTAAAAGCAGCAGCCATGGGAGACTGAGTGAGATGATTCGATGGGGATTA_AGCTCGGTGAAATTCGTCAGCTGGAGTAAACCGTTGGGGAGGATTTTGGCCTGGTTGTCGAATGTCAGGTTTGCCCGGTTGAATCCGTTGAAGGTGAACTGATCAGTTACAGGAGGAGTTTTGGAGAAGAAAGGTGCTGCGGAAATGAAATGGAGGAT…
Lu3	Lu3_429427	106.79	94 C/T%158 T/A				AGCTCCGGCTTTGATCTGGCCTAACCCGAGCCCTACGGCTAAATCGGATATGAACGAATCTTCGGTCTCTCCGCTTCTGTGAGATGCCACTACCCCCCAGTGGGCGTCCTTAGCCAGCCTGGCAGTGAAATTAGAGTCTGACGCGAATTGAAAAAAATGTTTAGCATGGTACCTTGAGAAGAAGAGCATTGCAAGTGGATTCACGTATGGCTCTCTCTACTCGTTTTGGATTCGACATTA_AGCTCCGGCTTTGATCTGGCCTAACCCGAGCCCTACGGCTAAATCGGATATGAACGAATCTTCGGTCTCTCCGCTTCTGTGAGATGCCACTACTCCCCAGTGGGCGTCCTTAGCCAGCCTGGCAGTGAAATTAGAGTCTGACGCGAATTGAAAAAAAA…
Lu3	Lu3_341043	107.52	206 G/C%212 T/C				AGCTCCAGCTCGAGCGCATCAATGTCTACTACAACGAAGCCAGCTGCGGACGCTTCGTCCCCCGCGCCGTCCTCATGGATTTGGAGCCTGGAACCATGGACAGCGTCAGATCTGGTCCTTACCGAAGGAGCCGAGCTTATAGATTCCGTTCTCGATGTTGTCAGGAAGGAGGCCGAGAACTGCGACTGCTTGCAAGGTAATCCTAGGGTTTTGGTTATGTTCGTCGCTCTTCATTTCTTA_AGCTCCAGCTCGAGCGCATCAATGTCTACTACAACGAAGCCAGCTGCGGACGCTTCGTCCCCCGCGCCGTCCTCATGGATTTGGAGCCTGGAACCATGGACAGCGTCAGATCTGGTCCTTACCGAAGGAGCCGAGCTTATAGATTCCGTTCTCGATGT…
Lu3	Lu3_379149	108.3	21 G/T	gi|344006099|gb|AFSQ01023517.1|	2930	2.5e-58	AGCTCCCATTGGAGAACTGCGCCTACTCGATCTCCGGATCGGGAAAAAGATGCGTGATGGAGAACTACATATCTAGAAGTGGTGTCGTGAAGTACCAATGCGAGACATCAGAGGTAGTGGTCTTCGGATTACCTCCTCACCCGTAAGTTCGTGTCACATCTCTGCTCTGGACCCTGCTTCCAGTCCTGCCCCAACATCGTCGACCTCTACTCCAACTTGGCTCTAGCAGAAGGTACATTA_AGCTCCCATTGGAGAACTGCTCCTACTCGATCTCCGGATCGGGAAAAAGATGCGTGATGGAGAACTACATATCTAGAAGTGGTGTCGTGAAGTACCAATGCGAGACATCAGAGGTAGTGGTCTTCGGATTACCTCCTCACCCGTAAGTTCGTGTCACA…
Lu4	Lu4_641331	0	173 C/T%184 G/A				AGCTCTGCATCACCTTGGATGTCAACTGCATGGTTGAATTATTATTCGGATGTTGTGTATATCTTATTTATTATATTATTGACTTTTGAGAATGTTTGAAAATAAAACACCCCTTTGATCCGGAGGAGTATTCGGTATGTTGTAAGTGGGGTCGTGGTTTTCGAGATTCTGGCCTTTATGGCTGCTTGTTCCGTTTATAAGTTCAGGTGGTCAGACGTTCTGTCAACAGAGCTGTCCTTA_AGCTCTGCATCACCTTGGATGTCAACTGCATGGTTGAATTATTATTCGGATGTTGTGTATATCTTATTTATTATATTATTGACTTTTGAGAATGTTTGAAAATAAAACACCCCTTTGATCCGGAGGAGTATTCGGTATGTTGTAAGTGGGGTCGTGGT…
Lu4	Lu4_422053	1.82	110 C/T%125 C/T	gi|344013950|gb|AFSQ01015666.1|	3876	3e-59	AGCTCGAGCTTGGTGCCCCGAAATATGGGTAGGGAACTCCTTCCGATGCTGTGTCAAAATCCGGATAAGGCCTATGCCCTGTTCTGAAGTTGCTACTTGTGCCCGTTGGCGAGGGCTTGTTTGGCGAGGGCTTGTTGCATTGCTTGTATGTGCCAGATATCTTCAATGCCATGTCCTTTATCTGCAAACAAAAACAAAAGAAAACAATCAGTTTGAAGTAACCATAGTGCAAAAGGATTA_AGCTCGAGCTTGGTGCCCCGAAATATGGGTAGGGAACTCCTTCCGATGCTGTGTCAAAATCCGGATAAGGCCTATGCCCTGTTCTGAAGTTGCTACTTGTGCCCGTTGGTGAGGGCTTGTTTGGTGAGGGCTTGTTGCATTGCTTGTATGTGCCAGAT…
Lu4	Lu4_9477	2.51	22 A/G				AGCTCAAACAGAGGTCGGATGAGGGAGATATGTGCGATCGAAGAACGAAGTCCCGGGTTGAAAGTTAGGCAACATGGCGTGTGGAGCCCGTGTGGGTCCACACGACGTGTGGTCCCTGCAACTACAGTCATAACAATTGTCGAGACCCGACTCCTCTCTCAAATTTCCCCCAATTTGAAGCCCTGGAAGATCAATTGAAGACTTTGAAGAAGCTTGGGAGGTAGAGAAGACCAAGGATTA_AGCTCAAACAGAGGTCGGATGGGGGAGATATGTGCGATCGAAGAACGAAGTCCCGGGTTGAAAGTTAGGCAACATGGCGTGTGGAGCCCGTGTGGGTCCACACGACGTGTGGTCCCTGCAACTACAGTCATAACAATTGTCGAGACCCGACTCCTCTC…
Lu4	Lu4_336802	5.82	205 G/C	gi|344028114|gb|AFSQ01001502.1|	12193	1.52e-59	AGCTCCTCAAAGTTTTTACCTTCAGTTTCCTTGAGGACCAGATCTCCAAATGACTTCAGACTTGGAAACGCGATTGTCTCTCTCCGGCTGGCTTTCATACGCTCCTTCTCTCTGTCATTGCGCGATTGTCTCTCTCCGGCTGGCTTTCATACGCTCCTTCTCTCTGTCATTGTGGGTATGCCAGTTTACGCTATGTCCTGCTTCGGTTTATCCTATGAATTGTGTCGTCTAAACAAATTA_AGCTCCTCAAAGTTTTTACCTTCAGTTTCCTTGAGGACCAGATCTCCAAATGACTTCAGACTTGGAAACGCGATTGTCTCTCTCCGGCTGGCTTTCATACGCTCCTTCTCTCTGTCATTGCGCGATTGTCTCTCTCCGGCTGGCTTTCATACGCTCCT…
Lu4	Lu4_540545	6.19	134 C/A%146 C/A				AGCTCGTTGACCGCTCCGGTTTCTCCCGTCCCGACTCCCTCACAGAGGCAGTCGTTCGGATCCGTAAGAACCTGTCTTACTTCAAGGTCAATTACATCTCTTTGCTCGTCGTCGTCCTCGTGGATCTTCCTCTCCCTCTTCCGCCCTTCCGATCAGCCCGTGGTGATCCTCGGTCGCACCTTCTCCGAGCGGGAGACGCTCGGTGTCTTGCTCGTCTCCACCGTCGTGGTTGTGTTTTTA_AGCTCGTTGACCGCTCCGGTTTCTCCCGTCCCGACTCCCTCACAGAGGCAGTCGTTCGGATCCGTAAGAACCTGTCTTACTTCAAGGTCAATTACATCTCTTTGCTCGTCGTCGTCCTCGTGGATCTTCCTCTACCTCTTCCGCCATTCCGATCAGCC…
Lu4	Lu4_885042	6.54	61 C/T	gi|344005424|gb|AFSQ01024192.1|	7755	1.5e-59	AGCTCTTGTTGGAGGTTTCTTATTTCTGTTTTGTTGGGAAACACACAGAAAATGATTCCACATAAGCTTGTCAGTTGAGCGTTGATAGATAAACGACAGGAGGTGGGGATATGGTAAGAATAGCGCGCTTCACTACTGATATCAGCTAGCTGCGAGTCCCACCACAGGAACAATATTACAGTAACAACGGGAGGTGGCATTGGCAAGAAGTGATGATCAGCAGCTTGAAACTGTTAGTTA_AGCTCTTGTTGGAGGTTTCTTATTTCTGTTTTGTTGGGAAACACACAGAAAATGATTCCATATAAGCTTGTCAGTTGAGCGTTGATAGATAAACGACAGGAGGTGGGGATATGGTAAGAATAGCGCGCTTCACTACTGATATCAGCTAGCTGCGAGTC…
Lu4	Lu4_418669	6.82	14 A/C				AGCTCCGGATCGGATTCAGCAACGTTCACCCCTTCGAGCAGAACTTCTTTCCAGTATTTTATCTTTTTCTCAATTCATAATTTTTTCGAGTCATTTTTAGTTCTGTTTGTTAGTGTATTCTTGTTAGTGTATTCTTTCACTTTTGTTTGTCTTTTTCGTTCTAGTTGATAGTTCCGTGTCTATGGCTTGAAAGGGTTGTTAGGAGTTGAAGGATGCGAAGTACGGTAACTAATAAGGTTA_AGCTCCGGATCGGCTTCAGCAACGTTCACCCCTTCGAGCAGAACTTCTTTCCAGTATTTTATCTTTTTCTCAATTCATAATTTTTTCGAGTCATTTTTAGTTCTGTTTGTTAGTGTATTCTTGTTAGTGTATTCTTTCACTTTTGTTTGTCTTTTTCG…
Lu4	Lu4_540550	7.06	134 A/C%146 C/A				AGCTCGTTGACCGCTCCGGTTTCTCCCGTCCCGACTCCCTCACAGAGGCAGTCGTTCGGATCCGTAAGAACCTGTCTTACTTCAAGGTCAATTACATCTCTTTGCTCGTCGTCGTCCTCGTGGATCTTCCTCTACCTCTTCCGCCCTTCCGATCAGCCCGTGGTGATCCTCGGTCGCACCTTCTCCGAGCGGGAGACGCTCGGTGTCTTGCTCGTCTCCACCGTCGTGGTTGTGTTTTTA_AGCTCGTTGACCGCTCCGGTTTCTCCCGTCCCGACTCCCTCACAGAGGCAGTCGTTCGGATCCGTAAGAACCTGTCTTACTTCAAGGTCAATTACATCTCTTTGCTCGTCGTCGTCCTCGTGGATCTTCCTCTCCCTCTTCCGCCATTCCGATCAGCC…
Lu4	Lu4_372216	7.57	26 A/G				AGCTCCTTGACCCTTATGTTCTGGAACTTCTGGCCGTCCGCGACGGGTGCGCCTGGTGCTTTCGTTATGAAGTCTGACAAGCCGATCTTGAGGGAGATGCTGATGCTGTTCTTTCCCATACTTCGCTTTCAGATTTTGGTGGTGTCCGTACTGCCATAAAATGGCTCGACAAGCTCTTGTATATCTCTCAACGTGTGTTGAGACCGATCTCACAACATAATTGACTAATATCTAATTTTA_AGCTCCTTGACCCTTATGTTCTGGAGCTTCTGGCCGTCCGCGACGGGTGCGCCTGGTGCTTTCGTTATGAAGTCTGACAAGCCGATCTTGAGGGAGATGCTGATGCTGTTCTTTCCCATACTTCGCTTTCAGATTTTGGTGGTGTCCGTACTGCCATA…
Lu4	Lu4_597909	8.97	235 G/A	gi|344022848|gb|AFSQ01006768.1|	1285	1e-61	AGCTCGCTATACAAGCTGCAGCGGAAGCAAACAAGCTGCTGAAGTACCATTCTTCTCTTGGTGTTCAGTGTGTCATTGGAGGTACAAGGCTTGCCCTGGAACAGAAAAAACTGCAAGCTACCACTGAATCACGTTCATATTGCATGAATTGTACGCTAGCAATGATAAATTCTGAGAAACCAATTCCATTCGCAATATTCTATGGTTATGTTCAAGTAGAGCTTTTAGAATTTGGCTTTA_AGCTCGCTATACAAGCTGCAGCGGAAGCAAACAAGCTGCTGAAGTACCATTCTTCTCTTGGTGTTCAGTGTGTCATTGGAGGTACAAGGCTTGCCCTGGAACAGAAAAAACTGCAAGCTACCACTGAATCACGTTCATATTGCATGAATTGTACGCTA…
Lu4	Lu4_58748	9.06	167 C/A				AGCTCAATATTTCCAAACCTCCACCGACCTAGAGCCAAAATACGGCGCACCTCCGTTTCTGAAGTACATACCATTAGCCAAAGATCATCACCCAAAGCCGTAAAGGAAGAGTCGACGAGGGAGTCGACGAGGACTCCCCAACTCCGATGGATCCAACTGCGGAAATCCATCCAGTGAATAGCTTCAGGAGAACAGAACCGGAACACCAGGCACCAAGCTAAGAACTCCATCCTATCCTTA_AGCTCAATATTTCCAAACCTCCACCGACCTAGAGCCAAAATACGGCGCACCTCCGTTTCTGAAGTACATACCATTAGCCAAAGATCATCACCCAAAGCCGTAAAGGAAGAGTCGACGAGGGAGTCGACGAGGACTCCCCAACTCCGATGGATCCAACT…
Lu4	Lu4_506016	9.33	182 G/A				AGCTCGTAAAAAGTTTCTCAAAGCAATCAACTATTGATTAGCTATAGAGTTCGAGATGAAAGATGTGAAAGATTACCACTAACTTGCCAATTGTGCATCTCTCTCGAAGATGATTTTCGTTGATTTTCGTATATCATCAATGATATACTAATTATATCCAACAAAAAGTTATATGGATATGGCATGGCTATCAATGCCTAGATGGTAGTAAGATCACTATGTGACTCTATGTCGATTTTA_AGCTCGTAAAAAGTTTCTCAAAGCAATCAACTATTGATTAGCTATAGAGTTCGAGATGAAAGATGTGAAAGATTACCACTAACTTGCCAATTGTGCATCTCTCTCGAAGATGATTTTCGTTGATTTTCGTATATCATCAATGATATACTAATTATATC…
Lu4	Lu4_308176*	9.66	114 G/T%167 G/T	gi|344028102|gb|AFSQ01001514.1|	34444	1.05e-60	AGCTCCGCAAGTGCTTGAACTTTGGGAATGCAGCAACGGCGGCGTATCGGTTTCAAGGGAGGCGGAAGGTTGAGCTAAAGAAGAGACGGAAGCATGTAAATGGGTTCCTGGATGTGGATCGGTTGAGCTAAAGAAGAGACGGAAGCATGTAAATGGGTTCCTGGATGTGGATCCAGAACCCCCTGGAAGTGGTGAACCTTAGCTAGTTTGTTCATGGTGATTTCTGGGATTCAACCGTTA_AGCTCCGCAAGTGCTTGAACTTTGGGAATGCAGCAACGGCGGCGTATCGGTTTCAAGGGAGGCGGAAGGTTGAGCTAAAGAAGAGACGGAAGCATGTAAATGGGTTCCTGGATTTGGATCGGTTGAGCTAAAGAAGAGACGGAAGCATGTAAATGGGT…
Lu4	Lu4_662542	10.02	86 A/T%87 G/T%148 A/T%149 G/T	gi|344010377|gb|AFSQ01019239.1|	9612	1e-61	AGCTCTGTGGAATGCCTCAATTTTCTCACCGCAGGGGATAGTAGATTGGGAAGATGTGAAAAGAGAGTATGTTCGTAAAGTACGTAGCTATTCATTCGTCTTGCAAGTAGTTCACCTCACAAAAGAGAGTATGTTCGTAAAGTACGTAGCTATTCATTCGTCTTGCAAGTAGTTCACCTCACTATTTGGTTGTGCTAACAGTTTGGTTTCCGCAGAGTATTTTATGGGACAATGATGTTA_AGCTCTGTGGAATGCCTCAATTTTCTCACCGCAGGGGATAGTAGATTGGGAAGATGTGAAAAGAGAGTATGTTCGTAAAGTACGTTTCTATTCATTCGTCTTGCAAGTAGTTCACCTCACAAAAGAGAGTATGTTCGTAAAGTACGTTTCTATTCATT…
Lu4	Lu4_486734	10.66	41 C/T	gi|344019883|gb|AFSQ01009733.1|	428	5e-59	AGCTCGGCCTCAAAACAAGGACACAGCGTGCACCCCTGCACGCCGTTCCTCCCTTTTTGCAATGCTACGACAACCAAATTCCGGGTACAACCAAGGGTTCTAAAGAAATCAAGGCTACCGCCAACAGTTGTACCTCAAGTTGGATCTTCTTCATCAGCAGCACCTCCGACAGACAACAACGCCATGCTACTTCAACTCCTTCAGAACCAACAAACTTTCATCCAAAATCAACAAACTTTA_AGCTCGGCCTCAAAACAAGGACACAGCGTGCACCCCTGCATGCCGTTCCTCCCTTTTTGCAATGCTACGACAACCAAATTCCGGGTACAACCAAGGGTTCTAAAGAAATCAAGGCTACCGCCAACAGTTGTACCTCAAGTTGGATCTTCTTCATCAGC…
Lu4	Lu4_493889	10.83	30 C/T	gi|344019885|gb|AFSQ01009731.1|	1086	1.6e-59	AGCTCGGGCAGCTCCTCGTACGATGTCCTCTTTACCGTAGATACTCCCTTGAGCGGAGTAACTTCTGCTTGACCTTCAGGCTGGTCTATGTCGAAACCCTGTTCGTCATATGATTCCTGCGGAGTAACTTCTGCTTGACCTTCAGGCTGGTCTATGTCGAAACCCTGTTCGTCATATGATTCCTGCAGCAAATGATTACTCAAGGATGAATCCAAGGCATCTAGATCAAACAAATCATTA_AGCTCGGGCAGCTCCTCGTACGATGTCCTTTTTACCGTAGATACTCCCTTGAGCGGAGTAACTTCTGCTTGACCTTCAGGCTGGTCTATGTCGAAACCCTGTTCGTCATATGATTCCTGCGGAGTAACTTCTGCTTGACCTTCAGGCTGGTCTATGTC…
Lu4	Lu4_621044	11.21	200 T/C				AGCTCTCTGAAATTCATTTCCTCCCATATCAAAATTGCTTCTTCCGGCGTTCGGTTTGCTAGCGCCTTCGTTGCCGCTTTGATCTCCAGCAAAAATCAAGGCGTCCTCAGAAAGGAAAGGTTGCTAGCGCCTTCGTTGCCGCTTTGATCTCCAGCAAAAATCAAGGCGTCCTCAGAAAGGAAAGGGAGATCAAAATCAGTGGATGAAGGCAAGTCACAAATGGACAAAAAATTATGTTTA_AGCTCTCTGAAATTCATTTCCTCCCATATCAAAATTGCTTCTTCCGGCGTTCGGTTTGCTAGCGCCTTCGTTGCCGCTTTGATCTCCAGCAAAAATCAAGGCGTCCTCAGAAAGGAAAGGTTGCTAGCGCCTTCGTTGCCGCTTTGATCTCCAGCAAA…
Lu4	Lu4_59721	11.6	119 A/G%190 A/G%200 T/C%208 C/A	gi|344010377|gb|AFSQ01019239.1|	3189	1.5e-53	AGCTCAATCCAGTCTCTCACTAATAGTACCCCGGAAGCAGGTGTAAGGTGGACCCGACAAACCAAGATCAACCAAGCTACAATCATCGATACATTTCAAGAAGGAAGCTGCTATGGTCAGGGACCCGACAAACCAAGATCAACCAAGCTACAATCATCGATACATTTCAAGAAGGAAGCTGCTATGGTCAGATCAAAATTAGCTCCCCCTTGTTTTTCATCTGCAGCTAAAATGACATTA_AGCTCAATCCAGTCTCTCACTAATAGTACCCCGGAAGCAGGTGTAAGGTGGACCCGACAAACCAAGATCAACCAAGCTACAATCATCGATACATTTCAAGAAGGAAGCTGCTATGGTCGGGGACCCGACAAACCAAGATCAACCAAGCTACAATCATC…
Lu4	Lu4_509068	11.97	128 G/A	gi|344022842|gb|AFSQ01006774.1|	82902	5e-59	AGCTCGAAGAGAGCTTCTGCCGATACCTCTGCAAGCTCGACATTGTTGTGGAAGCTGCAGGCACCCAGCAGTGTTCCCCATATCACAGAATCCGGTCTCATCGGCATGCTGTTGATTAGAGAAATCGGCCTCCATTGATTCTAGAAGTTTTTGGCCTTTGCTGACCATGCCGCCGTGCGTGCAGGCTAGTAGAAGTGCTACGAATGTTACGTCGTCAGGTGCAGTTCCTTCTTTCTGTTA_AGCTCGAAGAGAGCTTCTGCCGATACCTCTGCAAGCTCGACATTGTTGTGGAAGCTGCAGGCACCCAGCAGTGTTCCCCATATCACAGAATCCGGTCTCATCGGCATGCTGTTGATTAGAGAAATCGACCTCCATTGATTCTAGAAGTTTTTGGCCTT…
Lu4	Lu4_355125	12.51	116 C/T%156 C/T	gi|344000211|gb|AFSQ01029405.1|	1509	1e-61	AGCTCCTGACATATTGGAATTTGTCGACCTATCCCCCGCTCGGCTCTATCCTCTTCGTCGTCGACCGTGGGAAGGCCGCCTTCGTCGCCTACATCCGCCACGCGCACTCGCGCGCCGGCATTCGTCGCCTACATCCGCCACGCGCACTCGCGCGCCGGCAGGGCTCCAAATCTCTTTATTTTTCCAAAAGGGCGTCGCCGCCTTCACCTCCTTCCTCCGTCGAACTCCGTTCTTTGCTTA_AGCTCCTGACATATTGGAATTTGTCGACCTATCCCCCGCTCGGCTCTATCCTCTTCGTCGTCGACCGTGGGAAGGCCGCCTTCGTCGCCTACATCCGCCACGCGCACTCGCGCGCTGGCATTCGTCGCCTACATCCGCCACGCGCACTCGCGCGCTGG…
Lu4	Lu4_374327	12.96	34 A/T				AGCTCCTTGGAGTCTCCGTCGATGATACCTAACAAGAATGGGAAGCCGGGGATGTTGAGAGGAATCTGAGTAAGGCTTTCATCTTTGATTTGCTCTAAATAAAGAAGAAGAAGAATAAGATTTGATTTGCTCTAAATAAAGAAGAAGAAGAATAAGAAGAAGAGGAATCGCTGGTGAACAAATAAGAGGAAGAAGATGATGATGGAAGAAGATGACGATGGAAGAAGATGAACTCATTTA_AGCTCCTTGGAGTCTCCGTCGATGATACCTAACTAGAATGGGAAGCCGGGGATGTTGAGAGGAATCTGAGTAAGGCTTTCATCTTTGATTTGCTCTAAATAAAGAAGAAGAAGAATAAGATTTGATTTGCTCTAAATAAAGAAGAAGAAGAATAAGAA…
Lu4	Lu4_577815	13.18	56 C/T				AGCTCTATTTATAGGCTCATAGATCATAACCTATACTCTCTAATATTATTACACACAAAGGTGGGAAAATAAATACAATGAAATACATTGAAGAATGGAATAAGGAGTTACACAATGGTGACACAATGGTGCATTCACTATAGTAATTATATTCATAACAGATAACATTTTGTTAGAAATCGAACAAAAAAAATTAGGGTTACCGGTTTGGCTGATTCGTAGACTGGGTCACTCTCTTTA_AGCTCTATTTATAGGCTCATAGATCATAACCTATACTCTCTAATATTATTACACATAAAGGTGGGAAAATAAATACAATGAAATACATTGAAGAATGGAATAAGGAGTTACACAATGGTGACACAATGGTGCATTCACTATAGTAATTATATTCATAA…
Lu4	Lu4_719066	13.41	34 C/T%80 A/T				AGCTCTTTCTCAAACTCTCGACGTTCTTTGATTCCGGTCCGTCACTCAAGGTCGCGTACCGCCCCAATGATTCATGGAAAGCGTTCTCGCTCGTGGTCAAGACAGGGACGGCGGATTTCGGCTGGTGATGAGCGCCAAGTATTAGATGATGAAGAAATGATTTTTCATTTCCCGCCAAATCTCGACCTTTGCAACGTCTAAATGAAACGGAACGTTTCATACTCTTCACACCAACACTTA_AGCTCTTTCTCAAACTCTCGACGTTCTTTGATTTCGGTCCGTCACTCAAGGTCGCGTACCGCCCCAATGATTCATGGAATGCGTTCTCGCTCGTGGTCAAGACAGGGACGGCGGATTTCGGCTGGTGATGAGCGCCAAGTATTAGATGATGAAGAAAT…
Lu4	Lu4_658173	13.63	62 C/T				AGCTCGTCATTTATTGGTTTCAATTGCGATGTAGCATGGTCATACGAGGCATATGTAAGTGCACCATTATGACAAAATTTGCTAGTAGCTTGCTGAAGAATACCATACCTGAGTTTGTATTTGAGTGTTTCTTCTTTTAGCACGAGCATAACATGACAACATGGCAACCCTATATTCTCTAATTTGCGGCACGTGCAAGTGATCGATTTTGCATTGAGAGTGTCATTGTACGTGACTTTA_AGCTCGTCATTTATTGGTTTCAATTGCGATGTAGCATGGTCATACGAGGCATATGTAAGTGTACCATTATGACAAAATTTGCTAGTAGCTTGCTGAAGAATACCATACCTGAGTTTGTATTTGAGTGTTTCTTCTTTTAGCACGAGCATAACATGACA…
Lu4	Lu4_301172	13.78	110 A/C%112 C/A%159 C/A%172 G/A%177 A/G				AGCTCCAAAGTGCATAAACAAAAATACGGAAGAGCATGATGAAAAATAGAACGACATTGAGTAATGATGATTATTCGGTCATGGTGTTGGAGATACAAGAAGAGGATATAACCTTTGATATGGTATTTGGAAGCCATAGGTTTGGAGCCATAATGAAACTCCATGTTTACAGAACGACCTCTCCAACTAAAAAATGCTCAGAAATTCAATGTGTAACTCTTCAAAATACATTATGGATTA_AGCTCCAAAGTGCATAAACAAAAATACGGAAGAGCATGATGAAAAATAGAACGACATTGAGTAATGATGATTATTCGGTCATGGTGTTGGAGATACAAGAAGAGGATATCAACTTTGATATGGTATTTGGAAGCCATAGGTTTGGAGCCATAATGAAA…
Lu4	Lu4_684673	13.84	66 A/G%178 G/A				AGCTCTTCCACAGTCATATCCTTCTTTTTGTGTTTGAGGTGATGTTTGTAGTTGGTCCAAGAATCAGGCAACTTCTCCACAAGAGAGTTCGCTTGAAACATGCTGCAGATGTTCATACCAAGAGAGTTCGCTTGAAACATGCTGCAGATGTTCATACCATCGATAAGAACATCCGCCGTGAGACTCTCAAACTGATGAATTTGATCCATGATGGGCAGATTGTCCACCATTTTGAAGTTA_AGCTCTTCCACAGTCATATCCTTCTTTTTGTGTTTGAGGTGATGTTTGTAGTTGGTCCAAGAATCGGGCAACTTCTCCACAAGAGAGTTCGCTTGAAACATGCTGCAGATGTTCATACCAAGAGAGTTCGCTTGAAACATGCTGCAGATGTTCATACC…
Lu4	Lu4_497419	13.98	66 C/T	gi|344023561|gb|AFSQ01006055.1|	38841	3e-61	AGCTCGAAAAATATGTGTATAATGAAGTATATCTCGTCCACGGGGGTCTCAAGGGTATTTATAGGCTTCTGGACCAAGTTGGAGAAGGAAAAGGACTTGAAAACCCATATGGGGGTGGGAGTTGTAGAAAATCGAATTATCTTTCCAACTTCGCTGACATCCCATCAATTGGACTTTCGAGCGATGAGTTATGCTCAAAATACCAAACAGTAACGCTTTTTTCTCAAGTCGAACGCTTTA_AGCTCGAAAAATATGTGTATAATGAAGTATATCTCGTCCACGGGGGTCTCAAGGGTATTTATAGGTTTCTGGACCAAGTTGGAGAAGGAAAAGGACTTGAAAACCCATATGGGGGTGGGAGTTGTAGAAAATCGAATTATCTTTCCAACTTCGCTGAC…
Lu4	Lu4_37397	14.02	30 C/G%97 T/C%131 T/C%158 A/C				AGCTCAAGACGTCTTAGAACTTATTCACACCGATATATGTGGTCCATTCCCTACGGCATCTTGGAACGGTCACAAATATTTTATCACGTTCATGGATGATTACTCTAGATATGGTTACCTCGTTCATGGATGATTACTCTAGATATGGTTACCTATTATTGATACATGAGAAGTCACAATCCTTGGATGTTTTCAAGTCTTTCAAAGCTGAAGTTGAACTTCAACTAGGAAAGAAAATTA_AGCTCAAGACGTCTTAGAACTTATTCACAGCGATATATGTGGTCCATTCCCTACGGCATCTTGGAACGGTCACAAATATTTTATCACGTTCATGGACGATTACTCTAGATATGGTTACCTCGTTCATGGACGATTACTCTAGATATGGTTACCTATTC…
Lu4	Lu4_405444	14.14	234 T/G				AGCTCCGAGGAGCAGCGAGAGAAGGACGATCGGGAGTAGAGCTTCCATTTTCGAGTGGAAAAACTGGAGACTGACGAGCAAGCAAAGCTGTAGATCCGAATACGGATTGAAACTGGAAGAGGAGGTCATTTGGACCGTCGATGATGGACAATCATGGATTGCCTAGGTTTATTGTAAGTAGTCTTGACGGAACCAGGAAACTTGGGACAAACGAAGGGACCCACAACAAAAGTTGGGTTA_AGCTCCGAGGAGCAGCGAGAGAAGGACGATCGGGAGTAGAGCTTCCATTTTCGAGTGGAAAAACTGGAGACTGACGAGCAAGCAAAGCTGTAGATCCGAATACGGATTGAAACTGGAAGAGGAGGTCATTTGGACCGTCGATGATGGACAATCATGGA…
Lu4	Lu4_476744	14.19	74 C/T%168 T/C				AGCTCCTGTAATTGCTTTTTCAGCTCAGCCAACTCCACTGGTGCCATTCTATATGCTGTTATCGAAATGGGTGCGGTTCCTGGCACCAACTCGATATCAAAATCAACCTCTCTTTCAGGATCAGTGTTTTCCATGGTCACATGGGCAAGGTATGCTTCACATCCATTTTGAATAAGCTTGGAAGCTTGAATAGCTGACAAGAATGGGGACCTTTCATGCTCCTTCCTCTGTATGCCTTTA_AGCTCCTGTAATTGCTTTTTCAGCTCAGCCAACTCCACTGGTGCCATTCTATATGCTGTTATCGAAATGGGTGTGGTTCCTGGCACCAACTCGATATCAAAATCAACCTCTCTTTCAGGATCAGTGTTTTCCATGGTCACATGGGCAAGGTATGCTTC…
Lu4	Lu4_132973	14.33	208 G/A	gi|344012526|gb|AFSQ01017090.1|	231	3.75e-51	AGCTCATAAAGAGTTTCTCAAAGCAATCAACTATTGATTAGCTATAGAGTTCGAGATGAAAGATGTGGAAGATTACCACTAACTTGCCAATTGTGCATCTCTCTCGAACATGATTTTCGTTGATTTTCGTGTATCATCAATGATATACTAATTATATCCAACAAAAAGTTATATGGATATGACATAGCTATCAATGCATGGATGGTAGTAAGATCACCATGTGACTCTATGTCCATTTTA_AGCTCATAAAGAGTTTCTCAAAGCAATCAACTATTGATTAGCTATAGAGTTCGAGATGAAAGATGTGGAAGATTACCACTAACTTGCCAATTGTGCATCTCTCTCGAACATGATTTTCGTTGATTTTCGTGTATCATCAATGATATACTAATTATATC…
Lu4	Lu4_739938	14.75	107 C/T	gi|344018796|gb|AFSQ01010820.1|	7648	1e-61	AGCTCTCATAAGCATGAAACCTGTATTCCTTGAGCCTGAGGAGCTAATATTTGCGTTCGGAGGCTGCGAGACTAGCATCCATGTTTAGTAACTTCATGGCCTACCACGCCTTATGCTCAACCTATTAGGAATCCGCTTGAGCTTGTGATTCGGCACTTCCGCTTGACTGCTTGCCTTTGGATGGTAAGCGGTGGTCAATCAATGAGTTACTCTAGATTTTTGGCATACTCGATCAAATTA_AGCTCTCATAAGCATGAAACCTGTATTCCTTGAGCCTGAGGAGCTAATATTTGCGTTCGGAGGCTGCGAGACTAGCATCCATGTTTAGTAACTTCATGGCCTACCATGCCTTATGCTCAACCTATTAGGAATCCGCTTGAGCTTGTGATTCGGCACTT…
Lu4	Lu4_71338	14.84	32 C/T	gi|344016000|gb|AFSQ01013616.1|	19737	1.6e-59	AGCTCACACAATGGGCACCCAAAGTGGGCTCCCGAACAAGGGACTCATGCGCCCGAAGTCGGAGCCCACACATGGCAATGGATGCTCACTTTGGGCGCCAGAGTTTTTTGTTCAAGAGTCGGCCAAAGTAAGCTCTCGAACAAACGAGTTTGACACCGAAAAGTGGGAGCCCACACATTACAATGTGGGCGCCCGGGTTTCTTGGTCGGGAGCCAACACTCCTAGCTGCATGGTTCCTTA_AGCTCACACAATGGGCACCCAAAGTGGGCTCTCGAACAAGGGACTCATGCGCCCGAAGTCGGAGCCCACACATGGCAATGGATGCTCACTTTGGGCGCCAGAGTTTTTTGTTCAAGAGTCGGCCAAAGTAAGCTCTCGAACAAACGAGTTTGACACCG…
Lu4	Lu4_433668	15	166 T/C				AGCTCGATCAGCTGTTATTTGATAGTGAGGATGACACATTATGATGGTATAAGAAGATCAATATTGTTGATGGTTTCGGTGTACGACAAGGAAAACATCAATTTGACAACAGCAAAGAGGCTACTCGAGAATTTGTTTGTAGGTGTCAAAGAGAATGAGGTAAATTGAAGAAACAACTAAATAGAAAACCAAGATAAGAAATTAGATGCAACTACATGGCATTTCGAAGAATAAAGTTTA_AGCTCGATCAGCTGTTATTTGATAGTGAGGATGACACATTATGATGGTATAAGAAGATCAATATTGTTGATGGTTTCGGTGTACGACAAGGAAAACATCAATTTGACAACAGCAAAGAGGCTACTCGAGAATTTGTTTGTAGGTGTCAAAGAGAATGA…
Lu4	Lu4_651170	15.12	117 C/G%119 G/C%120 C/G	gi|344023195|gb|AFSQ01006421.1|	28839	1.5e-59	AGCTCGTACGGAAGAACAAGACAAGAAATGGTGGAGCAGAAGAACTGCACGCAGTGCAGCACAGCATGTCGTGCACTGTTTTTCAGGCTGTGACCAATTTCAGCATAACGGGTGCACGGCCTTCGACTTTTTCACGACTTCTCCTCTGCCAAAACACCATTCTCCATCCTTAGAAGTCTAATTGAAGATCCAAAGGAGTCCCTATCAAATATTGAAGCTAGGATTGAAGCTAGAAGATTA_AGCTCGTACGGAAGAACAAGACAAGAAATGGTGGAGCAGAAGAACTGCACGCAGTGCAGCACAGCATGTCGTGCACTGTTTTTCAGGCTGTGACCAATTTCAGCATAACGGGTGCAGGCGCTTCGACTTTTTCACGACTTCTCCTCTGCCAAAACACC…
Lu4	Lu4_650258	15.26	63 A/T				AGCTCTGGAGTGCTTTTATGGACTGCACGGCGTGCAGTCTCTCTGCTGCACCAATTCCATTCATGACTTCCCCTTCGAACTCCAATCGCTCTCCACACCACGCCCTTGGCTTCATTGTCACAAATGAACGGATCTATACACAAGACGCCAAAACACGAAATCGTAGAGAAATGAAGTGCAAACATAAAAAGGGTAGATAATTGCTACAAATTCTAGCCCTATCACGTAGCAGTGCAATTA_AGCTCTGGAGTGCTTTTATGGACTGCACGGCGTGCAGTCTCTCTGCTGCACCAATTCCATTCTTGACTTCCCCTTCGAACTCCAATCGCTCTCCACACCACGCCCTTGGCTTCATTGTCACAAATGAACGGATCTATACACAAGACGCCAAAACACGA…
Lu4	Lu4_412605	15.56	149 T/C				AGCTCGAGAGGTATTTAGAATCAGATGATGAGGTAGATGATGATGAAAACTTTGATATTTTAGGATGGTAGAAGGGGAATTCCTCAAAGTACCTGATATTAGCGATGATGGCTAAAGACGCTGTGGCATCCGAATCGGCATTTAGTACTGGGGGATGCATTTGGAGTCCGTTGTCTCCTGTAGTCGTAGAGAGCCTAATATGTGCCCAAAATTGGTTGCGCTCTAGTACCGCTCCAATTA_AGCTCGAGAGGTATTTAGAATCAGATGATGAGGTAGATGATGATGAAAACTTTGATATTTTAGGATGGTAGAAGGGGAATTCCTCAAAGTACCTGATATTAGCGATGATGGCTAAAGACGCTGTGGCATCCGAATCGGCATTTAGTACCGGGGGATGC…
Lu4	Lu4_780417	15.58	126 G/A	gi|344000961|gb|AFSQ01028655.1|	18346	1e-61	AGCTCTCGTCGAAGTAGCAATCCGGTCCGCAAACCGATTATTTTTCCTATGGGTGAAGACAAACTTGATCTATAATGTGTTAGCTGTGAGATGGGAGATCAAACGAATGGTGGCAAAGCAAAATAGCTCTCGCTTCCTAGAATATCTTTCGCTTCAACATCTGTCGTCAATGAGTAGAAGAAAGTACCACTCGTGCCACCGCATAGTTGTTGAGCGCACATAACCGACATTTATATATTA_AGCTCTCGTCGAAGTAGCAATCCGGTCCGCAAACCGATTATTTTTCCTATGGGTGAAGACAAACTTGATCTATAATGTGTTAGCTGTGAGATGGGAGATCAAACGAATGGTGGCAAAGCAAAATAACTCTCGCTTCCTAGAATATCTTTCGCTTCAAC…
[truncated: 3,631 more rows]
