# Supplementary material for: Consensus genetic linkage map construction and QTL mapping for plant height-related traits in linseed flax (Linum usitatissimum L.)
Source: BMC Plant Biol. 2018 Aug 7;18:160. doi: 10.1186/s12870-018-1366-6 (PMC6081803; doi:10.1186/s12870-018-1366-6)
Supplement: Supplementary file 3 — Detailed environmental information of the 4 locations (XLSX 9 kb) [file 12870_2018_1366_MOESM3_ESM.xlsx]

## Sheet: Sheet1
Additional File 3 Detailed environmental information of the 4 locations
Location	Longtitude	Latitude	Altitude(m)	Planted time
Lanzhou	103o73'	36o03'	1520	April,2015
Jingtai	104o05'	37o14'	1636	April,2015
Yuanmou	101o85'	25o7'	2300	Ocotober,2015
Langfang	116o7'	39o5'	11	April,2016
